# Supplementary material for: DeepVelo: deep learning extends RNA velocity to multi-lineage systems with cell-specific kinetics
Source: Genome Biol. 2024 Jan 19;25:27. doi: 10.1186/s13059-023-03148-9 (PMC10799431; doi:10.1186/s13059-023-03148-9)
Supplement: Supplementary file 2 — Additional file 2: Supplementary Table S1. [file 13059_2023_3148_MOESM2_ESM.xlsx]

## Sheet: DeepVelo Top 100 Most Correlate
Gene Name	GABA interneurons correlation	GABAergic interneurons p-value	GABAergic interneurons q-value	GABA interneurons confidence interval (low)	GABA interneurons confidence interval (high)
Stmn1	0.583229	0	0	0.571988	0.594251
Stmn2	0.47572	0	0	0.462564	0.488667
Stmn3	0.473588	0	0	0.460397	0.486569
Nrxn3	0.460514	0	0	0.447119	0.473703
Tfap2b	0.446303	0	0	0.432692	0.45971
Mllt11	0.445766	0	0	0.432147	0.459181
Celf4	0.427838	0	0	0.413957	0.44152
Dcx	0.427709	0	0	0.413827	0.441393
Rbfox2	0.416002	0	0	0.401954	0.429854
Igfbpl1	0.410991	0	0	0.396874	0.424914
Tfap2a	0.407467	0	0	0.393302	0.421439
Lhx5	0.40328	0	0	0.389059	0.41731
Stmn4	0.396316	0	0	0.382002	0.410441
Nrxn1	0.391698	0	0	0.377322	0.405884
Gad1	0.383302	0	0	0.368818	0.3976
Crmp1	0.372558	0	0	0.357939	0.386994
Nav1	0.36815	0	0	0.353477	0.382643
Tmem178	0.356246	0	0	0.34143	0.370886
Ina	0.350441	0	0	0.335556	0.365151
Nsg1	0.343578	0	0	0.328614	0.358369
Skor1	0.342334	0	0	0.327356	0.35714
Elavl3	0.336685	0	0	0.321644	0.351557
Actl6b	0.333536	0	0	0.318459	0.348444
Pid1	0.327126	0	0	0.31198	0.342107
Cttnbp2	0.325598	0	0	0.310435	0.340596
Gm27199	0.325194	0	0	0.310026	0.340196
Kif5c	0.325083	0	0	0.309914	0.340086
Cd24a	0.324857	0	0	0.309686	0.339863
Mapt	0.324011	0	0	0.308831	0.339027
Zbtb18	0.320973	0	0	0.30576	0.336022
Gm14204	0.316666	0	0	0.301408	0.331763
Uchl1	0.316491	0	0	0.301231	0.331589
Neurod2	0.315888	0	0	0.300621	0.330992
Sh3gl2	0.306848	4.79643e-297	1.12857e-295	0.291489	0.32205
Gm38393	0.306769	6.98871e-297	1.62528e-295	0.291408	0.321971
Fxyd6	0.304304	7.55564e-292	1.73693e-290	0.288918	0.319532
Pax2	0.303219	1.19595e-289	2.68753e-288	0.287822	0.318458
Apbb1	0.302195	1.39218e-287	3.09373e-286	0.286789	0.317445
Myt1l	0.301452	4.33987e-286	9.53818e-285	0.286038	0.31671
Cdk5r1	0.300041	2.90178e-283	6.30821e-282	0.284613	0.315313
Sox11	0.297372	5.74484e-278	1.23545e-276	0.281918	0.312672
Trp53i11	0.294778	7.09651e-273	1.5099e-271	0.279298	0.310104
Prkcb	0.29337	3.89165e-270	8.02402e-269	0.277877	0.308711
Parp6	0.293336	4.52444e-270	9.23354e-269	0.277843	0.308677
Scg5	0.293266	6.19547e-270	1.25161e-268	0.277772	0.308608
Rcan2	0.290774	3.97957e-265	7.95914e-264	0.275255	0.30614
Dpysl3	0.289434	1.45328e-262	2.84956e-261	0.273903	0.304815
Glra2	0.287957	9.36855e-260	1.80164e-258	0.272412	0.303352
Celf3	0.287256	1.99534e-258	3.72962e-257	0.271704	0.302657
Nfix	0.28688	1.02141e-257	1.89149e-256	0.271325	0.302286
Cirbp	0.285606	2.54936e-255	4.63521e-254	0.270039	0.301024
Klc1	0.284446	3.79351e-253	6.83514e-252	0.268867	0.299875
Frmd4a	0.284084	1.79435e-252	3.20419e-251	0.268502	0.299517
Neurod6	0.283147	9.94605e-251	1.76036e-249	0.267556	0.298589
Ank3	0.280554	6.08991e-246	1.05912e-244	0.26494	0.296022
Rab3c	0.276122	6.96921e-238	1.1713e-236	0.260467	0.291632
Elavl4	0.269166	1.50282e-225	2.42391e-224	0.253449	0.284742
Sez6	0.26867	1.09967e-224	1.75948e-223	0.252948	0.284251
Cited2	0.267865	2.76685e-223	4.39182e-222	0.252136	0.283452
Hecw1	0.264503	1.70936e-217	2.67087e-216	0.248745	0.280122
Unc5c	0.262171	1.58188e-213	2.45252e-212	0.246392	0.27781
Map1b	0.261632	1.28569e-212	1.96289e-211	0.245849	0.277277
Sgip1	0.260818	3.02557e-211	4.54973e-210	0.245027	0.27647
Gria2	0.257105	4.6632e-205	6.80759e-204	0.241283	0.27279
Tcf4	0.25569	9.99982e-203	1.41841e-201	0.239856	0.271388
2300009A05Rik	0.253718	1.67097e-199	2.32079e-198	0.237868	0.269433
Fam57b	0.253533	3.34508e-199	4.61391e-198	0.237681	0.26925
Rufy3	0.25246	1.83617e-197	2.5153e-196	0.236599	0.268186
Igsf8	0.249705	4.90752e-193	6.58728e-192	0.233822	0.265455
Fgf13	0.247688	7.86614e-190	1.04187e-188	0.231788	0.263456
Mir124a-1hg	0.247067	7.54193e-189	9.85873e-188	0.231162	0.26284
Snap25	0.247026	8.73326e-189	1.13419e-187	0.231121	0.2628
Elavl2	0.246999	9.64763e-189	1.24486e-187	0.231093	0.262772
Inpp5f	0.245651	1.26432e-186	1.6106e-185	0.229735	0.261436
Podxl2	0.244401	1.13241e-184	1.43343e-183	0.228475	0.260197
Nrep	0.243709	1.35201e-183	1.69002e-182	0.227777	0.25951
Sept3	0.242637	6.15664e-182	7.648e-181	0.226697	0.258448
Sbk1	0.241785	1.26546e-180	1.55271e-179	0.225838	0.257603
Auts2	0.241037	1.77925e-179	2.15667e-178	0.225084	0.256861
Gdap1l1	0.239642	2.40009e-177	2.85725e-176	0.223678	0.255478
Fabp3	0.239327	7.23543e-177	8.51227e-176	0.22336	0.255165
Meg3	0.237964	8.39171e-175	9.7014e-174	0.221987	0.253814
Rbfox1	0.236356	2.19535e-172	2.52339e-171	0.220366	0.252219
Adam22	0.236079	5.7117e-172	6.52766e-171	0.220087	0.251944
Prdm8	0.235825	1.36543e-171	1.55163e-170	0.219832	0.251693
Snap91	0.233883	1.05505e-168	1.1594e-167	0.217874	0.249766
Plppr3	0.233152	1.26721e-167	1.38493e-166	0.217138	0.249041
Sh3bp5	0.229813	9.67596e-163	1.03486e-161	0.213773	0.245728
Serp2	0.227295	4.10754e-159	4.30109e-158	0.211237	0.243231
Nanos1	0.226724	2.69145e-158	2.80359e-157	0.210661	0.242664
Gap43	0.226422	7.25103e-158	7.47529e-157	0.210358	0.242365
Cacna2d3	0.226036	2.57956e-157	2.61885e-156	0.209968	0.241981
Gad2	0.225615	1.02216e-156	1.03248e-155	0.209544	0.241564
Dcc	0.224086	1.48747e-154	1.48747e-153	0.208004	0.240047
Zfp57	0.224061	1.60903e-154	1.60102e-153	0.207979	0.240023
Evl	0.222845	8.23332e-153	8.11164e-152	0.206753	0.238815
Kif21b	0.222076	9.75636e-152	9.5184e-151	0.205979	0.238053
Tmeff1	0.220898	4.24321e-150	4.06049e-149	0.204792	0.236883
Megf11	0.219886	1.06228e-148	1.0117e-147	0.203774	0.23588
Igfbp5	0.217625	1.33664e-145	1.26696e-144	0.201497	0.233636

## Sheet: DeepVelo Top 100 Most Correla-1
Gene Name	Gliogenic progenitors correlation	Gliogenic progenitors p-value	Gliogenic progenitors q-value	Gliogenic progenitors confidence interval (low)	Gliogenic progenitors confidence interval (high)
Dbi	0.696506	0	0	0.687718	0.70509
Ptn	0.590697	0	0	0.579604	0.601572
Phgdh	0.585244	0	0	0.574043	0.596226
Acot1	0.559316	0	0	0.547615	0.570799
Mfge8	0.536102	0	0	0.523972	0.548015
Zfp36l1	0.530358	0	0	0.518125	0.542374
Pla2g7	0.526733	0	0	0.514435	0.538814
Nid1	0.512408	0	0	0.49986	0.524741
Cd9	0.507176	0	0	0.494538	0.519599
Vim	0.503104	0	0	0.490397	0.515597
Ednrb	0.501172	0	0	0.488433	0.513697
Sparc	0.494381	0	0	0.481529	0.507021
Slc1a3	0.481849	0	0	0.468791	0.494696
Slc9a3r1	0.480521	0	0	0.467441	0.49339
Serpinh1	0.470168	0	0	0.456923	0.483204
Plpp3	0.468244	0	0	0.454969	0.48131
Qk	0.460858	0	0	0.447469	0.474042
Serpine2	0.45946	0	0	0.446048	0.472665
Plat	0.458019	0	0	0.444586	0.471247
Cd81	0.444459	0	0	0.43082	0.457894
Ptprz1	0.4431	0	0	0.429441	0.456556
Sparcl1	0.441718	0	0	0.428039	0.455194
Glul	0.433329	0	0	0.419527	0.44693
Ccn1	0.426995	0	0	0.413102	0.44069
Hes1	0.417503	0	0	0.403477	0.431334
Aldh1l1	0.401747	0	0	0.387505	0.415798
Dhrs3	0.398289	0	0	0.384	0.412387
Mlc1	0.396697	0	0	0.382387	0.410816
Slc14a2	0.393255	0	0	0.378901	0.407421
Cspg5	0.387654	0	0	0.373227	0.401895
Pea15a	0.386095	0	0	0.371648	0.400356
Id3	0.384435	0	0	0.369966	0.398718
Tsc22d4	0.3554	0	0	0.340573	0.37005
Tspan7	0.350551	0	0	0.335668	0.36526
Mfap2	0.349406	0	0	0.334509	0.364128
Pacrg	0.347448	0	0	0.332529	0.362194
Cyp26b1	0.346143	0	0	0.331209	0.360904
Fgfr1	0.345285	0	0	0.330341	0.360056
Cmtm5	0.341318	0	0	0.326329	0.356136
Sox9	0.339051	0	0	0.324036	0.353895
Hmgcs1	0.33787	0	0	0.322841	0.352728
Tnc	0.336669	0	0	0.321627	0.351541
Gng12	0.335692	0	0	0.32064	0.350575
Lhfp	0.326248	0	0	0.311092	0.341239
Ddah1	0.321321	0	0	0.306112	0.336367
Itm2c	0.319802	0	0	0.304577	0.334864
Slc27a1	0.3177	0	0	0.302453	0.332785
Gja1	0.317198	0	0	0.301945	0.332288
Slc25a18	0.316638	0	0	0.30138	0.331735
Mlf1	0.312562	0	1.54939e-307	0.297261	0.327703
Enkur	0.312554	0	1.59311e-307	0.297253	0.327695
Nkain4	0.303712	1.20018e-290	2.72768e-289	0.288321	0.318946
Ppp2r2b	0.29421	9.04679e-272	1.90459e-270	0.278725	0.309543
Eno1	0.294152	1.17661e-271	2.45128e-270	0.278666	0.309485
Pdpn	0.289892	1.94448e-263	3.85045e-262	0.274365	0.305267
Psap	0.28866	4.34801e-261	8.44275e-260	0.273121	0.304047
Emp1	0.287792	1.92438e-259	3.66549e-258	0.272246	0.303189
Slc4a4	0.2873	1.6424e-258	3.09887e-257	0.271749	0.302702
Nme5	0.286659	2.6681e-257	4.8956e-256	0.271102	0.302067
Hs3st1	0.282365	2.79961e-249	4.9116e-248	0.266767	0.297815
Sox6	0.27831	7.67986e-242	1.32411e-240	0.262674	0.293799
Vcam1	0.277793	6.67056e-241	1.14027e-239	0.262153	0.293287
Acsbg1	0.276603	9.45035e-239	1.60175e-237	0.260953	0.292109
Gm3764	0.276068	8.7152e-238	1.45253e-236	0.260412	0.291579
Nfatc2	0.269867	8.94145e-227	1.47792e-225	0.254156	0.285436
Arl4a	0.269278	9.58422e-226	1.57118e-224	0.253561	0.284852
Anxa2	0.269173	1.46343e-225	2.37956e-224	0.253455	0.284748
Rgma	0.266118	2.89864e-220	4.56479e-219	0.250373	0.281722
Pgm5	0.262151	1.70617e-213	2.62488e-212	0.246372	0.277791
Tagln2	0.261399	3.17898e-212	4.81664e-211	0.245614	0.277046
Dynlrb2	0.260798	3.26931e-211	4.87957e-210	0.245007	0.27645
Igfbp2	0.260304	2.19949e-210	3.25851e-209	0.24451	0.275961
Lrp4	0.258114	9.93078e-207	1.46041e-205	0.242301	0.273791
Vcan	0.256992	7.18321e-205	1.04104e-203	0.241169	0.272678
Tcf12	0.255727	8.70089e-203	1.25193e-201	0.239893	0.271424
E130114P18Rik	0.255712	9.20429e-203	1.3149e-201	0.239878	0.27141
Pdlim3	0.254413	1.22945e-200	1.73162e-199	0.238569	0.270123
Luzp2	0.254107	3.88202e-200	5.4294e-199	0.23826	0.269819
1110017D15Rik	0.251918	1.37744e-196	1.87407e-195	0.236053	0.267649
Cnp	0.251797	2.1615e-196	2.92094e-195	0.235931	0.267529
Itm2b	0.249486	1.09808e-192	1.4641e-191	0.233601	0.265238
Tcf7l2	0.247247	3.9126e-189	5.14816e-188	0.231344	0.263019
Wls	0.245743	9.09421e-187	1.16592e-185	0.229827	0.261527
Pmp22	0.244082	3.55086e-184	4.46649e-183	0.228153	0.259881
Adcyap1r1	0.242598	7.08342e-182	8.74497e-181	0.226657	0.258409
Abca1	0.241175	1.09263e-179	1.33247e-178	0.225223	0.256998
Fam118a	0.240374	1.83758e-178	2.21395e-177	0.224416	0.256204
Notch2	0.239939	8.49165e-178	1.01696e-176	0.223977	0.255772
Btg2	0.239608	2.71069e-177	3.20792e-176	0.223643	0.255443
Smoc1	0.239074	1.75387e-176	2.05131e-175	0.223105	0.254914
Tspan12	0.238544	1.11481e-175	1.29629e-174	0.222571	0.254389
Msmo1	0.235373	6.45877e-171	7.29805e-170	0.219376	0.251244
Riiad1	0.235127	1.50109e-170	1.68662e-169	0.219128	0.251
Sirt2	0.234268	2.83295e-169	3.16531e-168	0.218263	0.250148
Limch1	0.234137	4.43168e-169	4.92409e-168	0.218131	0.250018
Carmil1	0.234065	5.67561e-169	6.27139e-168	0.218057	0.249946
Shisa4	0.232099	4.4834e-166	4.87326e-165	0.216076	0.247996
Aqp4	0.232063	5.05258e-166	5.46225e-165	0.216041	0.247961
Cdo1	0.230629	6.30606e-164	6.78071e-163	0.214595	0.246538
Nr4a1	0.22915	8.82295e-162	9.38612e-161	0.213105	0.245071

## Sheet: scVelo Top 100 Most Correlated 
Gene Name	GABA interneurons correlation	GABAergic interneurons p-value	GABAergic interneurons q-value	GABA interneurons confidence interval (low)	GABA interneurons confidence interval (high)
Stmn1	0.332038	0	0	0.316945	0.346963
Tubb5	0.226114	1.99467e-157	5.18097e-156	0.210047	0.242059
Set	0.207987	8.63757e-133	1.87773e-131	0.191791	0.224069
Map1b	0.19993	1.4085e-122	3.02903e-121	0.183681	0.216069
Actb	0.180985	2.59805e-100	4.55798e-99	0.164619	0.197251
Gnb1	0.179025	3.80085e-98	6.55318e-97	0.162648	0.195304
Cd24a	0.178769	7.26477e-98	1.24184e-96	0.16239	0.195049
Sox11	0.176676	1.3885e-95	2.29504e-94	0.160285	0.192969
Rpl4	0.167125	1.52693e-85	2.34912e-84	0.150682	0.183476
Trp53i11	0.164497	6.9569e-83	1.06212e-81	0.148039	0.180863
Tfap2b	0.158336	7.89663e-77	1.13621e-75	0.141847	0.174738
Rrm2	0.157339	7.14777e-76	1.02111e-74	0.140845	0.173747
Cited2	0.154406	4.28302e-73	5.99023e-72	0.137897	0.17083
Stmn3	0.149063	3.54498e-68	4.79051e-67	0.132528	0.165516
Mllt11	0.147684	6.15724e-67	8.20966e-66	0.131143	0.164144
Cks1b	0.147231	1.56221e-66	2.05554e-65	0.130688	0.163693
Crmp1	0.145391	6.66329e-65	8.65363e-64	0.128839	0.161863
Birc5	0.144703	2.67966e-64	3.43546e-63	0.128147	0.161178
Celf4	0.14314	6.14254e-63	7.67818e-62	0.126578	0.159623
Rbfox2	0.142743	1.35513e-62	1.673e-61	0.126178	0.159228
Cdca8	0.142152	4.36831e-62	5.32721e-61	0.125585	0.15864
Nrxn3	0.142136	4.51216e-62	5.46928e-61	0.125569	0.158624
Dcx	0.140376	1.43479e-60	1.72866e-59	0.123801	0.156873
Crabp2	0.138941	2.33218e-59	2.77641e-58	0.122359	0.155445
Igfbpl1	0.138135	1.10076e-58	1.29501e-57	0.12155	0.154643
Stmn2	0.137378	4.69374e-58	5.48975e-57	0.120789	0.153889
Myef2	0.136312	3.55853e-57	4.09027e-56	0.119719	0.152829
Pkm	0.135781	9.71085e-57	1.10981e-55	0.119186	0.152301
Elavl3	0.133446	7.64667e-55	8.40293e-54	0.11684	0.149976
Tfap2a	0.133067	1.5393e-54	1.6823e-53	0.11646	0.1496
Cenpa	0.132864	2.23906e-54	2.42061e-53	0.116257	0.149398
Lhx5	0.131457	2.95616e-53	3.16167e-52	0.114844	0.147997
Cdca3	0.130944	7.51806e-53	7.99793e-52	0.114329	0.147487
Spc25	0.128866	3.17842e-51	3.32819e-50	0.112242	0.145418
Cks2	0.127315	4.98483e-50	5.139e-49	0.110685	0.143875
Stmn4	0.126126	4.02288e-49	4.08414e-48	0.109491	0.142691
Kif5c	0.125508	1.18058e-48	1.18058e-47	0.10887	0.142076
Gad1	0.12416	1.21395e-47	1.20791e-46	0.107517	0.140734
Tmx3	0.122963	9.40175e-47	9.26281e-46	0.106316	0.139542
Ccnb2	0.122536	1.94467e-46	1.90654e-45	0.105886	0.139116
Smc2	0.120426	6.74253e-45	6.4832e-44	0.103768	0.137016
Pbk	0.120047	1.26543e-44	1.19946e-43	0.103388	0.136639
Nsg1	0.118481	1.67711e-43	1.5601e-42	0.101816	0.135079
Cdc20	0.116537	3.94311e-42	3.58465e-41	0.0998646	0.133143
Arglu1	0.116428	4.69803e-42	4.23246e-41	0.0997554	0.133035
Top2a	0.116225	6.50728e-42	5.83613e-41	0.099552	0.132833
Dpysl2	0.115368	2.56518e-41	2.27007e-40	0.0986916	0.131979
Tmem178	0.114498	1.02014e-40	8.87082e-40	0.097819	0.131114
Paip1	0.114107	1.89366e-40	1.63246e-39	0.0974258	0.130723
Ina	0.113307	6.64413e-40	5.67874e-39	0.0966237	0.129927
Ccnd2	0.112356	2.92501e-39	2.47882e-38	0.0956691	0.12898
Mest	0.112085	4.45172e-39	3.75672e-38	0.0953971	0.12871
Racgap1	0.111587	9.59894e-39	8.06633e-38	0.0948977	0.128214
Nrxn1	0.109794	1.48688e-37	1.24425e-36	0.093098	0.126428
Igdcc3	0.109777	1.52623e-37	1.27186e-36	0.0930807	0.126411
Celf3	0.109531	2.21499e-37	1.83057e-36	0.0928337	0.126166
Wtap	0.109506	2.29789e-37	1.89126e-36	0.0928093	0.126142
Dpysl3	0.109392	2.73152e-37	2.23895e-36	0.0926945	0.126028
Skor1	0.108672	8.06991e-37	6.50799e-36	0.091972	0.12531
Cenpf	0.108314	1.37897e-36	1.1076e-35	0.0916129	0.124954
Actl6b	0.108042	2.06972e-36	1.65577e-35	0.0913399	0.124683
Hsf2	0.107984	2.25448e-36	1.7964e-35	0.0912823	0.124626
Fbxo5	0.107315	6.08773e-36	4.81243e-35	0.0906112	0.123959
Gm38393	0.105406	1.00197e-34	7.7672e-34	0.0886955	0.122057
Nusap1	0.1053	1.16841e-34	9.02246e-34	0.0885894	0.121952
Ccdc85c	0.104982	1.85328e-34	1.4256e-33	0.0882702	0.121635
Ank3	0.104498	3.72965e-34	2.85797e-33	0.0877844	0.121153
Pfas	0.104415	4.20328e-34	3.19641e-33	0.0877011	0.12107
Elavl4	0.104124	6.38628e-34	4.83809e-33	0.0874092	0.12078
Elavl2	0.10385	9.46249e-34	7.1415e-33	0.0871341	0.120507
Plk1	0.103619	1.3155e-33	9.891e-33	0.0869029	0.120277
Klc1	0.102025	1.26111e-32	9.44651e-32	0.0853031	0.118689
Gm14204	0.10154	2.49034e-32	1.8447e-31	0.0848165	0.118205
Aurka	0.101055	4.89535e-32	3.6128e-31	0.0843309	0.117723
Gm27199	0.100981	5.42655e-32	3.99011e-31	0.0842566	0.117649
Neurod2	0.100368	1.27136e-31	9.27998e-31	0.083641	0.117038
Pcna	0.100337	1.32649e-31	9.64723e-31	0.0836103	0.117007
Myt1l	0.100268	1.45965e-31	1.05772e-30	0.0835408	0.116938
Parp6	0.100031	2.02454e-31	1.46176e-30	0.083303	0.116702
Nav1	0.0999053	2.4066e-31	1.73137e-30	0.0831771	0.116577
Rcan2	0.0998284	2.67538e-31	1.91784e-30	0.0831	0.116501
Cotl1	0.0996201	3.56196e-31	2.54426e-30	0.082891	0.116293
Zbtb18	0.099549	3.92689e-31	2.79494e-30	0.0828197	0.116222
Crabp1	0.0991181	7.08217e-31	4.98744e-30	0.0823875	0.115793
Pim1	0.0989267	9.19537e-31	6.45289e-30	0.0821955	0.115602
Pax2	0.0980746	2.92237e-30	2.0224e-29	0.0813409	0.114753
Rnf165	0.0971257	1.04671e-29	7.19386e-29	0.0803891	0.113808
Inpp5f	0.0966165	2.06501e-29	1.40477e-28	0.0798783	0.1133
Tacc3	0.0962682	3.27953e-29	2.2159e-28	0.079529	0.112953
Knstrn	0.0962003	3.58848e-29	2.40837e-28	0.0794609	0.112885
Uchl1	0.0957164	6.80223e-29	4.54999e-28	0.0789756	0.112403
Fxyd6	0.0955134	8.88721e-29	5.92481e-28	0.078772	0.112201
Cdk5r1	0.0952057	1.3313e-28	8.78745e-28	0.0784634	0.111894
Peg12	0.0942281	4.76481e-28	3.11426e-27	0.077483	0.11092
Frmd4a	0.0941614	5.1957e-28	3.38482e-27	0.077416	0.110854
Glra2	0.0939541	6.79611e-28	4.39878e-27	0.0772081	0.110647
Hist1h2ap	0.0938988	7.30016e-28	4.70978e-27	0.0771526	0.110592
Rps18	0.0929606	2.44062e-27	1.5447e-26	0.0762118	0.109657
Zic2	0.0923007	5.6634e-27	3.53963e-26	0.07555	0.108999
Cdkn1b	0.0918398	1.01579e-26	6.28975e-26	0.0750878	0.10854

## Sheet: scVelo Top 100 Most Correlate-1
Gene Name	Gliogenic progenitors correlation	Gliogenic progenitors p-value	Gliogenic progenitors q-value	Gliogenic progenitors confidence interval (low)	Gliogenic progenitors confidence interval (high)
Nid1	0.516832	0	0	0.504361	0.529088
Mfge8	0.503996	0	0	0.491305	0.516473
Dbi	0.483673	0	0	0.470644	0.49649
Pla2g7	0.476767	0	0	0.463627	0.489697
Ptn	0.454765	0	0	0.441282	0.468043
Cd9	0.431358	0	0	0.417528	0.444988
Acot1	0.418187	0	0	0.404169	0.432008
Plpp3	0.410697	0	0	0.396577	0.424624
Slc14a2	0.40655	0	0	0.392372	0.420534
Plat	0.404672	0	0	0.390469	0.418683
Slc9a3r1	0.398544	0	0	0.384259	0.412638
Cd81	0.392974	0	0	0.378615	0.407143
Ptprz1	0.385043	0	0	0.370581	0.399317
Ednrb	0.382396	0	0	0.367901	0.396706
Phgdh	0.380997	0	0	0.366484	0.395325
Sparcl1	0.372831	0	0	0.358215	0.387264
Nkain4	0.36883	0	0	0.354165	0.383313
Slc1a3	0.361447	0	0	0.346693	0.376023
Dhrs3	0.355219	0	0	0.34039	0.369871
Serpine2	0.349752	0	0	0.334859	0.36447
Cspg5	0.348404	0	0	0.333496	0.363138
Ppp2r2b	0.348045	0	0	0.333133	0.362784
Pacrg	0.346914	0	0	0.331988	0.361665
Itm2b	0.340955	0	0	0.325961	0.355777
Glul	0.340571	0	0	0.325573	0.355397
Hs3st1	0.337533	0	0	0.3225	0.352395
Tspan7	0.337461	0	0	0.322428	0.352324
Aldh1l1	0.336377	0	0	0.321332	0.351253
Sparc	0.333062	0	0	0.31798	0.347975
Cmtm5	0.330703	0	0	0.315595	0.345643
Qk	0.326544	0	0	0.311391	0.341531
Ccn1	0.322992	0	0	0.307801	0.338019
Mlc1	0.317723	0	0	0.302475	0.332807
Cd63	0.304118	1.79733e-291	1.02704e-289	0.288731	0.319348
Tsc22d4	0.302135	1.83668e-287	1.02038e-285	0.286728	0.317386
Tnc	0.3015	3.47861e-286	1.88033e-284	0.286087	0.316757
Slc27a1	0.299385	5.89255e-282	3.10134e-280	0.28395	0.314664
Slc4a4	0.2993	8.6623e-282	4.4422e-280	0.283865	0.314581
Slc25a18	0.299056	2.65295e-281	1.32648e-279	0.283618	0.314339
Vcan	0.295698	1.12578e-274	5.4916e-273	0.280227	0.311015
Luzp2	0.294119	1.36564e-271	6.50306e-270	0.278633	0.309452
Zfp36l1	0.293148	1.05027e-269	4.885e-268	0.277652	0.308491
Enkur	0.290841	2.96081e-265	1.34582e-263	0.275323	0.306207
Psap	0.289421	1.54451e-262	6.8645e-261	0.273889	0.304801
Pgm5	0.281371	1.91316e-247	8.31808e-246	0.265764	0.296831
Nme5	0.272817	5.62903e-232	2.39533e-230	0.257132	0.288359
Itm2c	0.272083	1.12723e-230	4.69678e-229	0.256391	0.287631
Lhfp	0.270408	1.0084e-227	4.11593e-226	0.254701	0.285971
Gng12	0.26632	1.29965e-220	5.1986e-219	0.250577	0.281922
Ddah1	0.262957	7.35016e-215	2.88242e-213	0.247185	0.27859
Acsbg1	0.259953	8.55295e-210	3.2896e-208	0.244155	0.275612
Nppc	0.259697	2.29145e-209	8.64699e-208	0.243897	0.275359
Carmil1	0.256133	1.8715e-203	6.93148e-202	0.240303	0.271827
Ntrk2	0.255671	1.07622e-202	3.91352e-201	0.239837	0.271369
Dynlrb2	0.255007	1.31945e-201	4.71234e-200	0.239167	0.27071
Gm3764	0.253323	7.32817e-199	2.57129e-197	0.237469	0.269042
Cnp	0.252801	5.14553e-198	1.77432e-196	0.236943	0.268524
Abca1	0.247867	4.09639e-190	1.38861e-188	0.231969	0.263633
Hes1	0.24576	8.54477e-187	2.84826e-185	0.229844	0.261544
1110017D15Rik	0.242745	4.19503e-182	1.37542e-180	0.226805	0.258555
Cyp26b1	0.241369	5.51935e-180	1.78044e-178	0.225418	0.25719
Sox6	0.240763	4.68134e-179	1.48614e-177	0.224807	0.256589
Serpinh1	0.240464	1.33937e-178	4.18552e-177	0.224506	0.256293
Shisa9	0.237993	7.5906e-175	2.33557e-173	0.222016	0.253842
Cdo1	0.237446	5.06353e-174	1.5344e-172	0.221465	0.2533
Pea15a	0.234546	1.09786e-169	3.27719e-168	0.218542	0.250424
Riiad1	0.234432	1.6203e-169	4.76559e-168	0.218428	0.250311
Vldlr	0.233034	1.88908e-167	5.4756e-166	0.217019	0.248924
Gpm6b	0.230575	7.55205e-164	2.15773e-162	0.214541	0.246485
Nfatc2	0.229814	9.62855e-163	2.71227e-161	0.213775	0.24573
Afap1l2	0.228639	4.82361e-161	1.33989e-159	0.21259	0.244564
Prxl2a	0.227615	1.43009e-159	3.91805e-158	0.211559	0.243548
Gsap	0.227385	3.05124e-159	8.24659e-158	0.211327	0.24332
E130114P18Rik	0.22719	5.81191e-159	1.54984e-157	0.211131	0.243126
Anxa2	0.226591	4.17146e-158	1.09775e-156	0.210527	0.242532
Sox9	0.224672	2.21255e-155	5.67321e-154	0.208594	0.240628
Fgfr1	0.222672	1.43516e-152	3.63333e-151	0.20658	0.238644
Capsl	0.220697	8.03865e-150	2.00966e-148	0.204591	0.236685
Mlf1	0.21908	1.36572e-147	3.37215e-146	0.202962	0.23508
Lingo2	0.218589	6.45193e-147	1.57364e-145	0.202467	0.234592
Emp1	0.218313	1.54017e-146	3.71126e-145	0.202189	0.234318
Cntn1	0.218026	3.79905e-146	9.04536e-145	0.2019	0.234033
Vcam1	0.216614	3.16245e-144	7.44107e-143	0.200479	0.232633
Hmgcs1	0.216532	4.09642e-144	9.52655e-143	0.200395	0.232551
Vim	0.214911	6.31113e-142	1.45083e-140	0.198763	0.230942
Tagln2	0.214019	9.90381e-141	2.25087e-139	0.197865	0.230056
Sirt2	0.209202	2.27876e-134	5.12082e-133	0.193014	0.225275
Shisa4	0.209141	2.73597e-134	6.07992e-133	0.192953	0.225214
Rlbp1	0.208579	1.47108e-133	3.23313e-132	0.192388	0.224657
Nr4a1	0.199582	3.79904e-122	8.08305e-121	0.18333	0.215724
Sema6d	0.198567	6.78982e-121	1.42944e-119	0.182309	0.214716
Mfap2	0.197555	1.18228e-119	2.46307e-118	0.181291	0.213711
Anxa6	0.195632	2.59136e-117	5.343e-116	0.179355	0.211801
Gja1	0.195307	6.39373e-117	1.30484e-115	0.179029	0.211479
Aqp4	0.194725	3.22076e-116	6.50659e-115	0.178443	0.210901
Prex1	0.194617	4.34759e-116	8.69517e-115	0.178334	0.210793
Pmm1	0.192036	5.25973e-113	1.04153e-111	0.175737	0.20823
Adamtsl1	0.191321	3.69671e-112	7.24846e-111	0.175017	0.207519
Smoc1	0.190004	1.30965e-110	2.54302e-109	0.173692	0.206211
Rsph1	0.189371	7.20721e-110	1.386e-108	0.173055	0.205582
