# Supplementary material for: DeepVelo: deep learning extends RNA velocity to multi-lineage systems with cell-specific kinetics
Source: Genome Biol. 2024 Jan 19;25:27. doi: 10.1186/s13059-023-03148-9 (PMC10799431; doi:10.1186/s13059-023-03148-9)
Supplement: Supplementary file 3 — Additional file 3: Supplementary Table S2. [file 13059_2023_3148_MOESM3_ESM.xlsx]

## Sheet: Vladoiu et al. GABAergic and Gl
Gene name	p-value (Unadjusted)	Average Log-Fold Change	p-value (Adjusted)	Annotations
Pttg1ip	4.41e-62	0.250074	8.85e-58	Gliogenic progenitors
Tmed1	5.35e-58	0.250556	1.07e-53	Gliogenic progenitors
Mier1	2.43e-56	0.251405	4.89e-52	Gliogenic progenitors
Eef1d	7.48e-60	0.251647	1.5e-55	Gliogenic progenitors
Rap1b	1.11e-62	0.252777	2.22e-58	Gliogenic progenitors
Unc119	3.17e-49	0.254352	6.37e-45	Gliogenic progenitors
Nr2f1	4.32e-39	0.255502	8.67e-35	Gliogenic progenitors
Kcne1l	6.54e-53	0.256332	1.31e-48	Gliogenic progenitors
Hadhb	3.32e-64	0.256857	6.67e-60	Gliogenic progenitors
Tvp23b	2.26e-62	0.257222	4.54e-58	Gliogenic progenitors
Dpcd	9.58e-60	0.257404	1.92e-55	Gliogenic progenitors
Fam173a	4.67e-58	0.257894	9.38e-54	Gliogenic progenitors
Dusp1	9.11e-60	0.259079	1.83e-55	Gliogenic progenitors
Tmem106c	3.62e-60	0.259652	7.27e-56	Gliogenic progenitors
Slc38a1	2.17e-68	0.259789	4.36e-64	Gliogenic progenitors
Stt3b	4.14e-65	0.260343	8.31e-61	Gliogenic progenitors
Mydgf	7.79e-64	0.26073	1.56e-59	Gliogenic progenitors
Ginm1	2.22e-63	0.260861	4.45e-59	Gliogenic progenitors
Golph3	1.19e-65	0.260959	2.39e-61	Gliogenic progenitors
Ebpl	6.85e-62	0.261502	1.38e-57	Gliogenic progenitors
Rab10	1.67e-74	0.261839	3.36e-70	Gliogenic progenitors
Npc2	3.73e-75	0.261866	7.49e-71	Gliogenic progenitors
Amfr	1.19e-61	0.262755	2.39e-57	Gliogenic progenitors
Aamp	1.99e-73	0.26399	4e-69	Gliogenic progenitors
Bcap31	2.79e-64	0.264501	5.61e-60	Gliogenic progenitors
Fut9	2.71e-46	0.265468	5.45e-42	Gliogenic progenitors
Btbd17	2.19e-82	0.26596	4.4e-78	Gliogenic progenitors
Mesdc2	3.23e-67	0.266124	6.48e-63	Gliogenic progenitors
Gabbr1	2.47e-46	0.26654	4.96e-42	Gliogenic progenitors
Ilk	7.02e-64	0.267569	1.41e-59	Gliogenic progenitors
Mrps14	4.76e-77	0.267743	9.55e-73	Gliogenic progenitors
Elavl1	6.14e-66	0.267821	1.23e-61	Gliogenic progenitors
Golim4	9.93e-60	0.2679	1.99e-55	Gliogenic progenitors
Gnpda2	3.9e-70	0.268459	7.82e-66	Gliogenic progenitors
Ppt1	6.49e-60	0.268874	1.3e-55	Gliogenic progenitors
Lztfl1	1.26e-67	0.269881	2.52e-63	Gliogenic progenitors
Phlda1	7.51e-117	0.270204	1.51e-112	Gliogenic progenitors
Mrps6	2.83e-64	0.270921	5.69e-60	Gliogenic progenitors
Snn	1.08e-56	0.271047	2.16e-52	Gliogenic progenitors
Rnf26	2.07e-63	0.271422	4.16e-59	Gliogenic progenitors
Cfap20	4.89e-73	0.271964	9.82e-69	Gliogenic progenitors
Arl3	3.31e-91	0.273682	6.65e-87	Gliogenic progenitors
Ckap5	2.75e-62	0.277874	5.52e-58	Gliogenic progenitors
Ccs	1.76e-80	0.279406	3.53e-76	Gliogenic progenitors
Fam96a	1.04e-73	0.279472	2.1e-69	Gliogenic progenitors
Mocs2	3.66e-73	0.28216	7.35e-69	Gliogenic progenitors
Mageh1	1.96e-71	0.284178	3.94e-67	Gliogenic progenitors
Rnf182	1.05e-79	0.285574	2.12e-75	Gliogenic progenitors
Rpn2	2.93e-89	0.285653	5.89e-85	Gliogenic progenitors
Fermt2	1.38e-73	0.286103	2.78e-69	Gliogenic progenitors
Cat	2.43e-74	0.286926	4.89e-70	Gliogenic progenitors
Ktn1	4.72e-76	0.288045	9.48e-72	Gliogenic progenitors
Rpl22l1	8.24e-121	0.288049	1.66e-116	Gliogenic progenitors
Mpv17	1.93e-73	0.289376	3.88e-69	Gliogenic progenitors
Lrrn1	9.83e-60	0.289752	1.97e-55	Gliogenic progenitors
Mettl9	4.6e-110	0.289875	9.24e-106	Gliogenic progenitors
Kdelr2	1.92e-53	0.289999	3.85e-49	Gliogenic progenitors
Hspe1	6.75e-96	0.290285	1.36e-91	Gliogenic progenitors
Dhrs4	3.91e-88	0.291501	7.86e-84	Gliogenic progenitors
Tmem9b	4.62e-66	0.291877	9.27e-62	Gliogenic progenitors
Cfap36	1.98e-77	0.292167	3.97e-73	Gliogenic progenitors
Fstl1	6.39e-79	0.293381	1.28e-74	Gliogenic progenitors
Btbd1	7.21e-76	0.293522	1.45e-71	Gliogenic progenitors
1500009L16Rik	3.74e-77	0.293569	7.51e-73	Gliogenic progenitors
Tmem107	2.96e-76	0.293723	5.95e-72	Gliogenic progenitors
Pdcd10	3.18e-79	0.294593	6.38e-75	Gliogenic progenitors
Tmem9	2.17e-75	0.295552	4.37e-71	Gliogenic progenitors
Dynlt3	2.26e-78	0.296062	4.54e-74	Gliogenic progenitors
Malat1	1.3e-114	0.296493	2.6e-110	Gliogenic progenitors
Atp1a1	1.65e-70	0.297173	3.31e-66	Gliogenic progenitors
Irx2	2.46e-84	0.29754	4.93e-80	Gliogenic progenitors
Bphl	4.3e-86	0.29795	8.63e-82	Gliogenic progenitors
1110004E09Rik	4.35e-89	0.29817	8.74e-85	Gliogenic progenitors
Rpe	1.38e-89	0.299548	2.76e-85	Gliogenic progenitors
Tmed7	4.19e-82	0.299598	8.41e-78	Gliogenic progenitors
Hsd17b4	5.03e-84	0.299791	1.01e-79	Gliogenic progenitors
Aamdc	1.36e-77	0.300537	2.74e-73	Gliogenic progenitors
Kif21a	2.09e-70	0.303288	4.21e-66	Gliogenic progenitors
Sbds	4.45e-84	0.303939	8.93e-80	Gliogenic progenitors
Hnrnpf	3.27e-98	0.304376	6.57e-94	Gliogenic progenitors
Chl1	1.13e-109	0.305761	2.27e-105	Gliogenic progenitors
Ccnd3	1.47e-72	0.305827	2.95e-68	Gliogenic progenitors
Hspa4l	6.27e-71	0.306084	1.26e-66	Gliogenic progenitors
Ccnd1	2.58e-56	0.306493	5.18e-52	Gliogenic progenitors
Pex2	1.78e-88	0.306553	3.57e-84	Gliogenic progenitors
B230118H07Rik	1.17e-83	0.307673	2.35e-79	Gliogenic progenitors
Reep3	6.15e-71	0.307948	1.24e-66	Gliogenic progenitors
Unc50	5.86e-92	0.309079	1.18e-87	Gliogenic progenitors
Sdcbp	5.86e-93	0.309866	1.18e-88	Gliogenic progenitors
Sri	1.46e-81	0.310884	2.94e-77	Gliogenic progenitors
Snapin	2.13e-82	0.31143	4.28e-78	Gliogenic progenitors
Pex13	1.22e-92	0.311482	2.45e-88	Gliogenic progenitors
Bbip1	1.05e-98	0.313322	2.1e-94	Gliogenic progenitors
Selt	1.45e-93	0.314938	2.91e-89	Gliogenic progenitors
09-Sep	2.51e-89	0.316324	5.05e-85	Gliogenic progenitors
Txndc15	4.54e-87	0.316659	9.11e-83	Gliogenic progenitors
Cpne3	4.15e-102	0.318286	8.33e-98	Gliogenic progenitors
Prdx1	1.55e-193	0.319499	3.11e-189	Gliogenic progenitors
Mmp14	7.9e-96	0.320527	1.59e-91	Gliogenic progenitors
Pdia6	4.94e-95	0.321213	9.92e-91	Gliogenic progenitors
Cenpq	6.42e-102	0.322323	1.29e-97	Gliogenic progenitors
Erp29	2.8e-106	0.323514	5.62e-102	Gliogenic progenitors
Jtb	1.54e-98	0.324684	3.1e-94	Gliogenic progenitors
Hrsp12	1.41e-104	0.325112	2.83e-100	Gliogenic progenitors
Pbx1	1.44e-91	0.326375	2.9e-87	Gliogenic progenitors
Ppic	6.03e-111	0.327001	1.21e-106	Gliogenic progenitors
Dhrs1	4.14e-95	0.327502	8.31e-91	Gliogenic progenitors
Cnpy1	5.81e-66	0.327928	1.17e-61	Gliogenic progenitors
Rsu1	8.73e-87	0.328484	1.75e-82	Gliogenic progenitors
Dab1	1.73e-166	0.328788	3.48e-162	Gliogenic progenitors
Slc1a2	1.18e-136	0.328829	2.36e-132	Gliogenic progenitors
Rab34	1.24e-87	0.329052	2.48e-83	Gliogenic progenitors
Aldh7a1	4.64e-112	0.33004	9.32e-108	Gliogenic progenitors
Rrbp1	3.48e-86	0.330635	6.98e-82	Gliogenic progenitors
Ncald	1.19e-86	0.331486	2.38e-82	Gliogenic progenitors
Pgrmc1	4.74e-108	0.332324	9.52e-104	Gliogenic progenitors
Echdc1	4.3e-115	0.333551	8.64e-111	Gliogenic progenitors
Vimp	1.14e-84	0.333705	2.29e-80	Gliogenic progenitors
Gbas	1.36e-98	0.333778	2.74e-94	Gliogenic progenitors
Tmem121	4.41e-92	0.334029	8.86e-88	Gliogenic progenitors
Morn2	2.54e-103	0.334086	5.09e-99	Gliogenic progenitors
Chmp4b	1.52e-101	0.334476	3.05e-97	Gliogenic progenitors
Fhl1	1.93e-102	0.336005	3.88e-98	Gliogenic progenitors
Efnb1	1.4e-85	0.336548	2.8e-81	Gliogenic progenitors
Vps37b	1.52e-86	0.338017	3.06e-82	Gliogenic progenitors
Tusc3	4.76e-99	0.338088	9.56e-95	Gliogenic progenitors
Ost4	1.47e-101	0.338961	2.96e-97	Gliogenic progenitors
Ddr1	1.08e-96	0.338976	2.16e-92	Gliogenic progenitors
Tgfb2	1.1e-79	0.339989	2.21e-75	Gliogenic progenitors
Rap1a	9.12e-114	0.341295	1.83e-109	Gliogenic progenitors
Twf1	2.36e-100	0.342143	4.74e-96	Gliogenic progenitors
Vamp3	4.26e-110	0.34217	8.56e-106	Gliogenic progenitors
Cyba	1.03e-225	0.343812	2.08e-221	Gliogenic progenitors
Ift74	3.12e-100	0.343814	6.26e-96	Gliogenic progenitors
Pfn1	6.58e-111	0.34475	1.32e-106	Gliogenic progenitors
Jund	1.17e-98	0.34604	2.36e-94	Gliogenic progenitors
Tmem237	1.77e-110	0.346995	3.56e-106	Gliogenic progenitors
Degs1	4.8e-97	0.347563	9.63e-93	Gliogenic progenitors
Cyp20a1	3.71e-112	0.347614	7.46e-108	Gliogenic progenitors
Klf3	6.28e-91	0.347962	1.26e-86	Gliogenic progenitors
Fth1	2.33e-258	0.348194	4.68e-254	Gliogenic progenitors
Pex7	7.58e-128	0.348204	1.52e-123	Gliogenic progenitors
Dad1	3.35e-137	0.348507	6.74e-133	Gliogenic progenitors
Tmem55a	5.79e-108	0.348543	1.16e-103	Gliogenic progenitors
Fubp3	2.66e-109	0.349436	5.34e-105	Gliogenic progenitors
Tmem167	4.34e-134	0.350315	8.73e-130	Gliogenic progenitors
Slc22a17	5.32e-81	0.351318	1.07e-76	Gliogenic progenitors
C130071C03Rik	9.93e-89	0.352605	1.99e-84	Gliogenic progenitors
Slc6a1	1.08e-106	0.352913	2.16e-102	Gliogenic progenitors
Emc7	2.35e-103	0.353525	4.73e-99	Gliogenic progenitors
Mdk	8.26e-302	0.355397	1.66e-297	Gliogenic progenitors
Tm9sf3	5.55e-118	0.356474	1.11e-113	Gliogenic progenitors
Snx3	5.52e-149	0.357631	1.11e-144	Gliogenic progenitors
Tmem59	5.2e-147	0.359636	1.04e-142	Gliogenic progenitors
Trps1	1.53e-117	0.36085	3.07e-113	Gliogenic progenitors
Cdk6	6.62e-67	0.361749	1.33e-62	Gliogenic progenitors
Dnajc24	5.21e-123	0.361971	1.05e-118	Gliogenic progenitors
Med25	6.75e-117	0.36244	1.36e-112	Gliogenic progenitors
Polr3h	8.87e-126	0.362529	1.78e-121	Gliogenic progenitors
Ptch1	9.29e-108	0.362879	1.87e-103	Gliogenic progenitors
0610007P14Rik	3.2e-134	0.363408	6.43e-130	Gliogenic progenitors
Aktip	3.68e-115	0.366854	7.39e-111	Gliogenic progenitors
Cd164	1.76e-121	0.367046	3.53e-117	Gliogenic progenitors
Cetn2	9.22e-123	0.367449	1.85e-118	Gliogenic progenitors
Gyg	1.45e-140	0.36788	2.91e-136	Gliogenic progenitors
Tprgl	2.92e-118	0.368201	5.86e-114	Gliogenic progenitors
Ifitm2	3.76e-102	0.368674	7.54e-98	Gliogenic progenitors
Galk1	1.17e-115	0.368973	2.34e-111	Gliogenic progenitors
Itgb1	7.02e-117	0.373443	1.41e-112	Gliogenic progenitors
Tmed5	5.23e-123	0.374426	1.05e-118	Gliogenic progenitors
Sar1b	7.48e-156	0.375396	1.5e-151	Gliogenic progenitors
Tppp3	7e-70	0.37541	1.41e-65	Gliogenic progenitors
Atraid	4.31e-115	0.376095	8.65e-111	Gliogenic progenitors
Shisa4	2.85e-128	0.378256	5.72e-124	Gliogenic progenitors
Arhgap5	2.09e-117	0.379725	4.19e-113	Gliogenic progenitors
Spred1	2.21e-141	0.380093	4.43e-137	Gliogenic progenitors
Add3	1.12e-144	0.380164	2.24e-140	Gliogenic progenitors
Rest	2.96e-137	0.380179	5.95e-133	Gliogenic progenitors
Puf60	4.74e-167	0.380674	9.53e-163	Gliogenic progenitors
2610301B20Rik	1.75e-134	0.380728	3.52e-130	Gliogenic progenitors
Ndufc2	1.17e-200	0.381247	2.36e-196	Gliogenic progenitors
Ttyh3	9.09e-115	0.381578	1.83e-110	Gliogenic progenitors
Tcf7l2	3.4e-229	0.382652	6.83e-225	Gliogenic progenitors
Cyb5a	5.61e-144	0.38276	1.13e-139	Gliogenic progenitors
Rhoa	3.03e-154	0.387094	6.09e-150	Gliogenic progenitors
Gnb4	4.81e-114	0.388902	9.67e-110	Gliogenic progenitors
Tmed10	8.53e-146	0.388947	1.71e-141	Gliogenic progenitors
Ech1	4.52e-116	0.38905	9.07e-112	Gliogenic progenitors
02-Mar	8.15e-130	0.389392	1.64e-125	Gliogenic progenitors
Meis1	8.35e-112	0.391048	1.68e-107	Gliogenic progenitors
Eps15	3.52e-132	0.393784	7.08e-128	Gliogenic progenitors
Msn	7.68e-135	0.395204	1.54e-130	Gliogenic progenitors
Camk2n1	1.91e-90	0.395275	3.84e-86	Gliogenic progenitors
Tob1	4.02e-110	0.395939	8.07e-106	Gliogenic progenitors
Abhd14a	1.2e-146	0.400711	2.41e-142	Gliogenic progenitors
Lamp2	3.94e-130	0.401986	7.91e-126	Gliogenic progenitors
Marcks	7.03e-258	0.402346	1.41e-253	Gliogenic progenitors
Etfb	2.85e-141	0.402682	5.72e-137	Gliogenic progenitors
Ei24	1.28e-159	0.402735	2.57e-155	Gliogenic progenitors
Zic4	5.56e-100	0.406224	1.12e-95	Gliogenic progenitors
Sema6d	7.27e-146	0.407142	1.46e-141	Gliogenic progenitors
Ggh	6.06e-145	0.407562	1.22e-140	Gliogenic progenitors
Smim15	7.94e-153	0.410114	1.6e-148	Gliogenic progenitors
Hadh	2.18e-150	0.410917	4.38e-146	Gliogenic progenitors
Ppp1r1a	4.8e-112	0.411295	9.65e-108	Gliogenic progenitors
Snx5	1.76e-143	0.412088	3.53e-139	Gliogenic progenitors
B9d1	2.35e-154	0.412782	4.71e-150	Gliogenic progenitors
Cntn1	2.6e-175	0.413354	5.22e-171	Gliogenic progenitors
Echs1	1.49e-169	0.413998	2.98e-165	Gliogenic progenitors
Timp2	2.79e-140	0.414337	5.61e-136	Gliogenic progenitors
Pantr1	1.93e-196	0.415406	3.87e-192	Gliogenic progenitors
Nek6	5.19e-158	0.420137	1.04e-153	Gliogenic progenitors
Pigt	8.77e-146	0.4232	1.76e-141	Gliogenic progenitors
Dars	1.56e-166	0.425109	3.13e-162	Gliogenic progenitors
Ctnnb1	6.37e-183	0.426809	1.28e-178	Gliogenic progenitors
Hsd17b10	2.68e-184	0.428001	5.38e-180	Gliogenic progenitors
Pmm1	2.17e-142	0.428728	4.35e-138	Gliogenic progenitors
Timp3	2.2e-100	0.430455	4.42e-96	Gliogenic progenitors
Pttg1	1.53e-157	0.434155	3.07e-153	Gliogenic progenitors
Lix1l	1.47e-201	0.434608	2.96e-197	Gliogenic progenitors
Tmem33	1.84e-169	0.43462	3.7e-165	Gliogenic progenitors
Bet1	1.78e-181	0.4351	3.57e-177	Gliogenic progenitors
Zfyve21	2.67e-191	0.435493	5.37e-187	Gliogenic progenitors
Acsbg1	0	0.43686	0	Gliogenic progenitors
Ugp2	2.03e-169	0.439607	4.08e-165	Gliogenic progenitors
Klf6	1.3e-116	0.440133	2.61e-112	Gliogenic progenitors
Tceal8	2.62e-219	0.44026	5.26e-215	Gliogenic progenitors
Asrgl1	1.73e-134	0.440498	3.48e-130	Gliogenic progenitors
Atp1b2	3.47e-247	0.440878	6.96e-243	Gliogenic progenitors
Tmem256	1.87e-209	0.44089	3.75e-205	Gliogenic progenitors
Bmpr1a	1.79e-184	0.442	3.59e-180	Gliogenic progenitors
Kitl	2.05e-253	0.44248	4.11e-249	Gliogenic progenitors
S100a11	2.62e-211	0.442679	5.26e-207	Gliogenic progenitors
Aard	1.58e-172	0.444595	3.17e-168	Gliogenic progenitors
Pdlim4	3.32e-159	0.444903	6.66e-155	Gliogenic progenitors
Igsf3	5.77e-128	0.445081	1.16e-123	Gliogenic progenitors
Nrarp	2.66e-146	0.445581	5.34e-142	Gliogenic progenitors
Canx	5.12e-216	0.44617	1.03e-211	Gliogenic progenitors
Hmgcs1	1.15e-120	0.446952	2.31e-116	Gliogenic progenitors
Cldnd1	2.14e-220	0.447777	4.29e-216	Gliogenic progenitors
H2-Ke6	1.3e-168	0.448961	2.61e-164	Gliogenic progenitors
Scp2	4.97e-203	0.449406	9.98e-199	Gliogenic progenitors
Adrbk2	9e-152	0.450686	1.81e-147	Gliogenic progenitors
Jam2	5.4e-204	0.451066	1.08e-199	Gliogenic progenitors
Eci2	1.05e-185	0.451233	2.11e-181	Gliogenic progenitors
Ier2	2.89e-138	0.455108	5.8e-134	Gliogenic progenitors
Gsta4	1.41e-245	0.458602	2.84e-241	Gliogenic progenitors
Acaa2	3.9e-207	0.461486	7.84e-203	Gliogenic progenitors
Fat1	2.94e-224	0.463087	5.9e-220	Gliogenic progenitors
Fkbp9	4.21e-233	0.463215	8.46e-229	Gliogenic progenitors
Rab9	1.64e-211	0.467666	3.3e-207	Gliogenic progenitors
Efhd2	4.01e-169	0.468155	8.06e-165	Gliogenic progenitors
Eno1	1.14e-204	0.470032	2.28e-200	Gliogenic progenitors
Sypl	5.94e-195	0.470634	1.19e-190	Gliogenic progenitors
Ssr3	1.16e-223	0.472587	2.33e-219	Gliogenic progenitors
Zeb2	7.2e-153	0.474175	1.45e-148	Gliogenic progenitors
3110082J24Rik	3.11e-291	0.479124	6.24e-287	Gliogenic progenitors
Sptssa	6.78e-296	0.480622	1.36e-291	Gliogenic progenitors
Hsdl2	8.73e-189	0.480977	1.75e-184	Gliogenic progenitors
Igfbp2	2.16e-143	0.481159	4.34e-139	Gliogenic progenitors
Arl4a	6.98e-190	0.481492	1.4e-185	Gliogenic progenitors
Ccdc34	8.09e-179	0.481975	1.62e-174	Gliogenic progenitors
Hibadh	2.98e-220	0.483483	5.99e-216	Gliogenic progenitors
Gcsh	8.15e-217	0.484388	1.64e-212	Gliogenic progenitors
Prr18	3.06e-190	0.484575	6.14e-186	Gliogenic progenitors
Gm2a	3.99e-182	0.485193	8.01e-178	Gliogenic progenitors
Laptm4a	1.07e-282	0.485457	2.14e-278	Gliogenic progenitors
Pcx	0	0.485891	0	Gliogenic progenitors
Pygb	1.31e-238	0.486964	2.63e-234	Gliogenic progenitors
2610001J05Rik	2.49e-220	0.488596	5.01e-216	Gliogenic progenitors
Ddt	5.99e-204	0.488633	1.2e-199	Gliogenic progenitors
Sesn3	1.21e-196	0.49015	2.44e-192	Gliogenic progenitors
Etfa	6.35e-220	0.491183	1.27e-215	Gliogenic progenitors
Ssbp2	8.59e-201	0.492862	1.72e-196	Gliogenic progenitors
Tril	1.27e-223	0.494776	2.55e-219	Gliogenic progenitors
Gstm5	3.55e-259	0.494887	7.13e-255	Gliogenic progenitors
Insig1	4.63e-109	0.495167	9.3e-105	Gliogenic progenitors
Acadm	9.08e-224	0.495883	1.82e-219	Gliogenic progenitors
Tspan6	3.01e-249	0.498873	6.05e-245	Gliogenic progenitors
Gja1	3.8e-168	0.49958	7.64e-164	Gliogenic progenitors
02-Sep	1.11e-193	0.500162	2.24e-189	Gliogenic progenitors
Atp1b1	1.09e-164	0.501889	2.2e-160	Gliogenic progenitors
Tmem165	1.78e-228	0.505929	3.58e-224	Gliogenic progenitors
Slc4a4	0	0.506957	0	Gliogenic progenitors
Vgll4	6.63e-208	0.507454	1.33e-203	Gliogenic progenitors
Hsd17b12	9.08e-248	0.507494	1.82e-243	Gliogenic progenitors
Rnf13	1.29e-217	0.511057	2.59e-213	Gliogenic progenitors
Wls	1.11e-183	0.511834	2.24e-179	Gliogenic progenitors
Mn1	2.01e-249	0.512153	4.03e-245	Gliogenic progenitors
Epdr1	5.92e-268	0.513728	1.19e-263	Gliogenic progenitors
Hdhd2	5.86e-236	0.515621	1.18e-231	Gliogenic progenitors
Wscd1	1.12e-219	0.515767	2.26e-215	Gliogenic progenitors
Msmo1	4.61e-159	0.516193	9.26e-155	Gliogenic progenitors
Cst3	0	0.516674	0	Gliogenic progenitors
Sox6	0	0.518427	0	Gliogenic progenitors
Klf15	0	0.520538	0	Gliogenic progenitors
Sepp1	0	0.521651	0	Gliogenic progenitors
Cdh4	7.49e-249	0.522923	1.5e-244	Gliogenic progenitors
Slc25a18	0	0.525338	0	Gliogenic progenitors
Cacng4	3.17e-181	0.525632	6.37e-177	Gliogenic progenitors
Rcn2	0	0.525825	0	Gliogenic progenitors
Krcc1	5.8e-234	0.526682	1.17e-229	Gliogenic progenitors
Msi2	2.74e-227	0.528065	5.5e-223	Gliogenic progenitors
Smoc1	2.7e-261	0.535124	5.42e-257	Gliogenic progenitors
Dag1	9.43e-246	0.5365	1.89e-241	Gliogenic progenitors
15-Sep	0	0.537534	0	Gliogenic progenitors
Prex1	3.46e-288	0.537839	6.95e-284	Gliogenic progenitors
Gng5	2.12e-274	0.538549	4.25e-270	Gliogenic progenitors
Syt11	4.18e-259	0.540001	8.39e-255	Gliogenic progenitors
Magt1	8.77e-281	0.540743	1.76e-276	Gliogenic progenitors
Arl6ip1	8e-182	0.543277	1.61e-177	Gliogenic progenitors
Tspan15	7.57e-291	0.544476	1.52e-286	Gliogenic progenitors
Lmcd1	9.78e-260	0.544884	1.96e-255	Gliogenic progenitors
Spcs2	0	0.545115	0	Gliogenic progenitors
Irx5	5.29e-253	0.548257	1.06e-248	Gliogenic progenitors
Ephb1	1.42e-213	0.549443	2.85e-209	Gliogenic progenitors
Cpne2	0	0.557743	0	Gliogenic progenitors
Asah1	3.8e-255	0.55863	7.63e-251	Gliogenic progenitors
Abcb9	0	0.565195	0	Gliogenic progenitors
Vldlr	4.5e-247	0.566267	9.03e-243	Gliogenic progenitors
Ctso	0	0.567742	0	Gliogenic progenitors
Ncan	4.1e-134	0.576134	8.24e-130	Gliogenic progenitors
Tspan12	6.45e-262	0.576637	1.3e-257	Gliogenic progenitors
Rcn1	5.25e-276	0.577897	1.05e-271	Gliogenic progenitors
Mpst	4.64e-298	0.584629	9.33e-294	Gliogenic progenitors
Hmgn3	0	0.590559	0	Gliogenic progenitors
Tagln2	4.05e-297	0.590676	8.13e-293	Gliogenic progenitors
Slc27a1	0	0.592167	0	Gliogenic progenitors
Ckb	1.02e-269	0.597524	2.04e-265	Gliogenic progenitors
AI854517	1.42e-265	0.597739	2.85e-261	Gliogenic progenitors
Limch1	1.24e-281	0.598044	2.48e-277	Gliogenic progenitors
Itgb8	0	0.599301	0	Gliogenic progenitors
E130114P18Rik	1.39e-261	0.60187	2.79e-257	Gliogenic progenitors
Cntfr	1.3e-252	0.603135	2.6e-248	Gliogenic progenitors
Gabrb1	0	0.603269	0	Gliogenic progenitors
Rhoc	0	0.603326	0	Gliogenic progenitors
Abhd4	0	0.607701	0	Gliogenic progenitors
Itm2c	4.99e-243	0.607864	1e-238	Gliogenic progenitors
Pgpep1	8.86e-254	0.609016	1.78e-249	Gliogenic progenitors
Pacrg	0	0.611012	0	Gliogenic progenitors
Fez1	0	0.611927	0	Gliogenic progenitors
Myo6	0	0.61227	0	Gliogenic progenitors
Psap	0	0.617183	0	Gliogenic progenitors
Rfx4	0	0.617495	0	Gliogenic progenitors
Hepacam	0	0.618523	0	Gliogenic progenitors
Pam	8.83e-189	0.620187	1.77e-184	Gliogenic progenitors
Acadl	0	0.621194	0	Gliogenic progenitors
Mlc1	0	0.62292	0	Gliogenic progenitors
Fam213a	2.27e-304	0.623162	4.56e-300	Gliogenic progenitors
Ptpra	0	0.624184	0	Gliogenic progenitors
Tmem47	0	0.624587	5.22e-307	Gliogenic progenitors
Abcd3	0	0.624689	0	Gliogenic progenitors
Nes	1.18e-291	0.629759	2.36e-287	Gliogenic progenitors
E2f5	0	0.630208	0	Gliogenic progenitors
Tacc1	0	0.632298	0	Gliogenic progenitors
Glud1	0	0.632704	0	Gliogenic progenitors
Pmp22	0	0.637688	0	Gliogenic progenitors
Lsm6	0	0.638836	0	Gliogenic progenitors
Mlf1	1.52e-294	0.643324	3.06e-290	Gliogenic progenitors
Tcf12	0	0.643524	0	Gliogenic progenitors
Gucy1a3	2.65e-292	0.649459	5.32e-288	Gliogenic progenitors
Bcan	0	0.649606	0	Gliogenic progenitors
Tspan3	0	0.651018	0	Gliogenic progenitors
Tsc22d4	0	0.652977	0	Gliogenic progenitors
Mid1ip1	0	0.656808	8.6e-307	Gliogenic progenitors
Aldh2	0	0.658552	0	Gliogenic progenitors
Pls3	0	0.66048	0	Gliogenic progenitors
Itm2b	0	0.666702	0	Gliogenic progenitors
Pdlim3	0	0.672372	0	Gliogenic progenitors
Prss23	0	0.672415	0	Gliogenic progenitors
Lfng	0	0.692374	0	Gliogenic progenitors
Btg2	8.73e-234	0.699318	1.75e-229	Gliogenic progenitors
Psph	0	0.699863	0	Gliogenic progenitors
Evi5	0	0.703948	0	Gliogenic progenitors
Id4	0	0.707524	0	Gliogenic progenitors
Notch1	0	0.714919	0	Gliogenic progenitors
Tmbim6	0	0.723755	0	Gliogenic progenitors
Grid2	0	0.727833	0	Gliogenic progenitors
Glo1	0	0.731827	0	Gliogenic progenitors
Lamp1	0	0.733917	0	Gliogenic progenitors
Serpinh1	0	0.734875	0	Gliogenic progenitors
Fjx1	0	0.737587	0	Gliogenic progenitors
Mfap2	0	0.741786	0	Gliogenic progenitors
Cd9	0	0.742858	0	Gliogenic progenitors
Apoe	0	0.750774	0	Gliogenic progenitors
Psat1	0	0.764495	0	Gliogenic progenitors
Pax3	0	0.765494	0	Gliogenic progenitors
Smpdl3a	0	0.773421	0	Gliogenic progenitors
Vcam1	0	0.774992	0	Gliogenic progenitors
Lrp4	0	0.783583	0	Gliogenic progenitors
Paqr8	0	0.784299	0	Gliogenic progenitors
Gnai2	0	0.787634	0	Gliogenic progenitors
Npas3	0	0.790825	0	Gliogenic progenitors
Dclk1	0	0.794402	0	Gliogenic progenitors
Gpx8	0	0.814519	0	Gliogenic progenitors
Fbxo2	0	0.82383	0	Gliogenic progenitors
Fgfr1	0	0.830796	0	Gliogenic progenitors
Atp1a2	0	0.834306	0	Gliogenic progenitors
Pon2	0	0.842941	0	Gliogenic progenitors
Jun	0	0.846628	0	Gliogenic progenitors
Vcan	0	0.846879	0	Gliogenic progenitors
Slc39a1	0	0.848144	0	Gliogenic progenitors
Rgma	0	0.859229	0	Gliogenic progenitors
Sfrp2	2.45e-194	0.859526	4.92e-190	Gliogenic progenitors
Gng12	0	0.865693	0	Gliogenic progenitors
Cdo1	0	0.867134	0	Gliogenic progenitors
Cd81	0	0.870137	0	Gliogenic progenitors
Mt2	0	0.882063	0	Gliogenic progenitors
Scd2	0	0.898906	0	Gliogenic progenitors
Id1	0	0.906015	0	Gliogenic progenitors
Prkcdbp	0	0.907179	0	Gliogenic progenitors
Ramp1	0	0.907454	0	Gliogenic progenitors
Cnn3	0	0.909881	0	Gliogenic progenitors
Oat	0	0.910387	0	Gliogenic progenitors
Fam181b	0	0.916493	0	Gliogenic progenitors
Notch2	0	0.94094	0	Gliogenic progenitors
Egr1	0	0.944765	0	Gliogenic progenitors
Sox2	0	0.947891	0	Gliogenic progenitors
Mt1	0	0.948959	0	Gliogenic progenitors
Tspan7	0	0.955265	0	Gliogenic progenitors
1810037I17Rik	0	0.97258	0	Gliogenic progenitors
Lhfp	0	0.973691	0	Gliogenic progenitors
Bcl2	0	0.979004	0	Gliogenic progenitors
Mmd2	0	0.99183	0	Gliogenic progenitors
Metrn	0	0.994566	0	Gliogenic progenitors
Sparc	0	1.01287	0	Gliogenic progenitors
Timp4	0	1.01436	0	Gliogenic progenitors
Ntrk2	0	1.03554	0	Gliogenic progenitors
Slc9a3r1	0	1.05235	0	Gliogenic progenitors
Fgf15	8.28e-270	1.05239	1.66e-265	Gliogenic progenitors
Tnc	0	1.07091	0	Gliogenic progenitors
Fgfbp3	0	1.07773	0	Gliogenic progenitors
Plat	0	1.0816	0	Gliogenic progenitors
Tst	0	1.08642	0	Gliogenic progenitors
Cspg5	0	1.12307	0	Gliogenic progenitors
Ddah1	0	1.16052	0	Gliogenic progenitors
Spry2	0	1.17837	0	Gliogenic progenitors
Nkain4	0	1.18792	0	Gliogenic progenitors
Gstm1	0	1.19273	0	Gliogenic progenitors
Glul	0	1.19962	0	Gliogenic progenitors
Gm3764	0	1.2133	0	Gliogenic progenitors
Pea15a	0	1.22461	0	Gliogenic progenitors
Dhrs3	0	1.22885	0	Gliogenic progenitors
Nid1	0	1.22994	0	Gliogenic progenitors
Pla2g7	0	1.23884	0	Gliogenic progenitors
Pdpn	0	1.24186	0	Gliogenic progenitors
Sox9	0	1.24676	0	Gliogenic progenitors
Sfxn5	0	1.24712	0	Gliogenic progenitors
Id3	0	1.24996	0	Gliogenic progenitors
Qk	0	1.27017	0	Gliogenic progenitors
Aldh1l1	0	1.27074	0	Gliogenic progenitors
Cyr61	0	1.27737	0	Gliogenic progenitors
Zfp36l1	0	1.31497	0	Gliogenic progenitors
Hes1	0	1.34343	0	Gliogenic progenitors
Gdf10	0	1.36274	0	Gliogenic progenitors
Hes5	0	1.39427	0	Gliogenic progenitors
Mfge8	0	1.41514	0	Gliogenic progenitors
Mt3	0	1.41846	0	Gliogenic progenitors
Gpm6b	0	1.42104	0	Gliogenic progenitors
Phgdh	0	1.43144	0	Gliogenic progenitors
Mgst1	0	1.43203	0	Gliogenic progenitors
Ttyh1	0	1.44703	0	Gliogenic progenitors
Vim	0	1.46772	0	Gliogenic progenitors
Ndrg2	0	1.52952	0	Gliogenic progenitors
Ptprz1	0	1.54695	0	Gliogenic progenitors
Lxn	0	1.54857	0	Gliogenic progenitors
Cyp26b1	0	1.55891	0	Gliogenic progenitors
Aldoc	0	1.56772	0	Gliogenic progenitors
Plpp3	0	1.59871	0	Gliogenic progenitors
Luzp2	0	1.66982	0	Gliogenic progenitors
Sparcl1	0	1.68263	0	Gliogenic progenitors
Acot1	0	1.68747	0	Gliogenic progenitors
Fos	0	1.68777	0	Gliogenic progenitors
Ptn	0	1.73311	0	Gliogenic progenitors
Serpine2	0	1.73661	0	Gliogenic progenitors
Ednrb	0	1.77047	0	Gliogenic progenitors
Slc1a3	0	2.034	0	Gliogenic progenitors
Dbi	0	2.11155	0	Gliogenic progenitors
Fabp7	0	2.63341	0	Gliogenic progenitors
Dtd1	2.42e-87	0.250091	4.87e-83	GABA interneurons
Ociad1	3.28e-119	0.250592	6.58e-115	GABA interneurons
Clcn3	7.49e-98	0.25102	1.51e-93	GABA interneurons
Tsg101	1.22e-99	0.251606	2.45e-95	GABA interneurons
Clip3	3.25e-82	0.252044	6.52e-78	GABA interneurons
Stau2	3.26e-84	0.252833	6.55e-80	GABA interneurons
Oxct1	6.11e-81	0.253187	1.23e-76	GABA interneurons
Mycn	2.71e-73	0.253768	5.43e-69	GABA interneurons
Tia1	6.74e-96	0.25416	1.35e-91	GABA interneurons
Kmt2e	5.48e-92	0.254286	1.1e-87	GABA interneurons
Pabpn1	1.64e-97	0.254421	3.3e-93	GABA interneurons
Cisd1	3.45e-109	0.255153	6.93e-105	GABA interneurons
Slc25a5	2.99e-62	0.255517	6e-58	GABA interneurons
Mapk8ip1	2.43e-90	0.255576	4.87e-86	GABA interneurons
Gdi1	3.79e-104	0.255604	7.62e-100	GABA interneurons
Pik3r2	1.59e-84	0.256192	3.19e-80	GABA interneurons
1700021F05Rik	1.04e-112	0.256865	2.1e-108	GABA interneurons
Aplp2	4.61e-90	0.257407	9.25e-86	GABA interneurons
Pink1	2.49e-92	0.25965	5e-88	GABA interneurons
Fam57b	9.69e-56	0.260807	1.95e-51	GABA interneurons
Rrp1	3.05e-139	0.260896	6.12e-135	GABA interneurons
Gnaq	2.41e-90	0.262015	4.83e-86	GABA interneurons
Dcaf7	1.08e-109	0.262908	2.17e-105	GABA interneurons
Gabarapl1	7.09e-80	0.263566	1.42e-75	GABA interneurons
Avl9	3.35e-91	0.263996	6.72e-87	GABA interneurons
Rundc3a	1.23e-70	0.264264	2.46e-66	GABA interneurons
Tubb2a	4.76e-153	0.2645	9.56e-149	GABA interneurons
Atp2b1	2.75e-96	0.265217	5.52e-92	GABA interneurons
Lbh	1.2e-61	0.265238	2.42e-57	GABA interneurons
St7	1.51e-83	0.266294	3.04e-79	GABA interneurons
Celf3	8.78e-63	0.266453	1.76e-58	GABA interneurons
Dhx30	2.47e-112	0.266528	4.97e-108	GABA interneurons
Scg3	2.13e-74	0.267095	4.29e-70	GABA interneurons
Pspc1	4.96e-118	0.267146	9.96e-114	GABA interneurons
Ralgps2	1.28e-107	0.268487	2.56e-103	GABA interneurons
Inpp5f	3.18e-70	0.268609	6.39e-66	GABA interneurons
Cbr1	2.66e-94	0.269772	5.35e-90	GABA interneurons
Prmt2	1.94e-79	0.270121	3.9e-75	GABA interneurons
Atp6ap1	1.16e-93	0.270993	2.33e-89	GABA interneurons
Klhdc2	1.26e-110	0.271075	2.52e-106	GABA interneurons
Tsn	1.06e-109	0.271223	2.13e-105	GABA interneurons
Herc1	2.97e-100	0.272066	5.96e-96	GABA interneurons
Kif1a	3.11e-78	0.272583	6.25e-74	GABA interneurons
G3bp2	3.31e-112	0.272673	6.66e-108	GABA interneurons
Atxn7l3b	2.06e-118	0.273289	4.13e-114	GABA interneurons
Dtx3	1.8e-89	0.273639	3.62e-85	GABA interneurons
Sar1b	8.53e-131	0.273796	1.71e-126	GABA interneurons
H2afy2	1.06e-93	0.274366	2.14e-89	GABA interneurons
Syt1	6.67e-37	0.274657	1.34e-32	GABA interneurons
Slc22a17	2.5e-84	0.276231	5.01e-80	GABA interneurons
Pik3ca	1.61e-86	0.276623	3.23e-82	GABA interneurons
Abhd8	1.01e-88	0.277308	2.03e-84	GABA interneurons
Ubqln2	2.59e-106	0.277591	5.2e-102	GABA interneurons
Nme1	1.84e-110	0.27827	3.69e-106	GABA interneurons
Tecr	3.4e-117	0.278294	6.83e-113	GABA interneurons
Ubb	3.15e-164	0.278568	6.33e-160	GABA interneurons
Kif1b	2.57e-94	0.28	5.15e-90	GABA interneurons
Sfxn1	2.51e-118	0.280296	5.04e-114	GABA interneurons
Matr3	4.3e-118	0.281254	8.63e-114	GABA interneurons
Gnas	4.29e-120	0.281338	8.62e-116	GABA interneurons
Bscl2	2.87e-98	0.282035	5.76e-94	GABA interneurons
4930402H24Rik	4.43e-78	0.282657	8.9e-74	GABA interneurons
Rab6a	2.25e-114	0.283527	4.53e-110	GABA interneurons
Ttll1	5.35e-83	0.285497	1.08e-78	GABA interneurons
Bex1	3.21e-92	0.285564	6.46e-88	GABA interneurons
Npdc1	1.14e-86	0.286544	2.3e-82	GABA interneurons
Strbp	8.7e-111	0.287933	1.75e-106	GABA interneurons
Kdm5b	1.49e-89	0.287953	2.99e-85	GABA interneurons
Atp6v0e2	5.42e-100	0.288443	1.09e-95	GABA interneurons
Kif21a	1.43e-79	0.291057	2.88e-75	GABA interneurons
Grb2	4.12e-105	0.292013	8.27e-101	GABA interneurons
Cyth2	3.84e-104	0.292439	7.72e-100	GABA interneurons
Fam168a	7.08e-103	0.292772	1.42e-98	GABA interneurons
Mex3a	8.22e-100	0.29284	1.65e-95	GABA interneurons
Mapk8	3.39e-107	0.294042	6.8e-103	GABA interneurons
Pou2f2	2.03e-63	0.294054	4.08e-59	GABA interneurons
Tmem57	7.53e-112	0.294165	1.51e-107	GABA interneurons
Peli1	3.01e-113	0.294529	6.05e-109	GABA interneurons
Zcchc18	8.76e-81	0.294969	1.76e-76	GABA interneurons
Map1lc3b	8.79e-127	0.295908	1.77e-122	GABA interneurons
Smarcc2	1.1e-92	0.296569	2.2e-88	GABA interneurons
Gramd1a	6.07e-96	0.296813	1.22e-91	GABA interneurons
Gpr85	2.79e-80	0.296898	5.61e-76	GABA interneurons
Rab6b	6.28e-86	0.297076	1.26e-81	GABA interneurons
Fam134a	4.26e-109	0.297872	8.55e-105	GABA interneurons
Atrx	9.53e-109	0.29849	1.91e-104	GABA interneurons
Ndrg3	2.01e-99	0.298952	4.04e-95	GABA interneurons
Rac3	1.21e-83	0.299286	2.43e-79	GABA interneurons
Mllt3	3.01e-102	0.299514	6.05e-98	GABA interneurons
Ptbp2	5.67e-113	0.300445	1.14e-108	GABA interneurons
Elovl4	1.25e-94	0.300481	2.5e-90	GABA interneurons
Cd24a	1.73e-152	0.302005	3.47e-148	GABA interneurons
Trim32	2.68e-104	0.303334	5.39e-100	GABA interneurons
2010107G23Rik	2.31e-76	0.304172	4.64e-72	GABA interneurons
Tcaf1	2.27e-104	0.30606	4.57e-100	GABA interneurons
Fbxo9	5.43e-115	0.306387	1.09e-110	GABA interneurons
BC029214	5.31e-80	0.306459	1.07e-75	GABA interneurons
Atp6v0d1	5.53e-130	0.309181	1.11e-125	GABA interneurons
Soga3	1.69e-94	0.311993	3.39e-90	GABA interneurons
Atat1	8.95e-95	0.312491	1.8e-90	GABA interneurons
Trib2	6.55e-95	0.312977	1.31e-90	GABA interneurons
Trp53bp1	3.55e-105	0.313438	7.14e-101	GABA interneurons
Lrpap1	3.45e-115	0.316309	6.93e-111	GABA interneurons
Plgrkt	2.09e-129	0.316442	4.2e-125	GABA interneurons
Ywhag	8.78e-109	0.316634	1.76e-104	GABA interneurons
Ube3a	7.03e-140	0.318085	1.41e-135	GABA interneurons
Cd47	2.51e-86	0.318691	5.05e-82	GABA interneurons
Dbn1	3.28e-106	0.321128	6.58e-102	GABA interneurons
03-Sep	8.11e-102	0.321908	1.63e-97	GABA interneurons
Mycl	7.79e-95	0.32328	1.56e-90	GABA interneurons
Kidins220	2.34e-90	0.323923	4.69e-86	GABA interneurons
2900011O08Rik	3.49e-68	0.325363	7.02e-64	GABA interneurons
Mgst3	2.68e-95	0.325779	5.39e-91	GABA interneurons
Cadm4	1.93e-86	0.32606	3.87e-82	GABA interneurons
Prr13	9.27e-118	0.327434	1.86e-113	GABA interneurons
Atp6v1e1	2.95e-120	0.328275	5.93e-116	GABA interneurons
PISD	1.04e-72	0.328752	2.08e-68	GABA interneurons
Pja2	3.77e-126	0.329023	7.57e-122	GABA interneurons
Tspan13	2.45e-115	0.329534	4.93e-111	GABA interneurons
Gdap1l1	1.41e-84	0.330704	2.83e-80	GABA interneurons
Uchl3	1.65e-164	0.333707	3.3e-160	GABA interneurons
Sbk1	4.15e-86	0.335254	8.33e-82	GABA interneurons
Csnk1e	2.71e-125	0.340808	5.44e-121	GABA interneurons
Lingo1	9.09e-86	0.340846	1.83e-81	GABA interneurons
Tmeff1	2.63e-103	0.341835	5.27e-99	GABA interneurons
Pnmal2	2.82e-83	0.341858	5.66e-79	GABA interneurons
Rnf187	9.06e-150	0.342436	1.82e-145	GABA interneurons
Zbtb12	3.95e-113	0.344394	7.93e-109	GABA interneurons
Reep1	5.32e-82	0.344598	1.07e-77	GABA interneurons
Rnf165	2.76e-102	0.345252	5.53e-98	GABA interneurons
Ndufa5	2.6e-158	0.347286	5.21e-154	GABA interneurons
Bmyc	1.61e-144	0.347848	3.23e-140	GABA interneurons
Ncam1	2.96e-122	0.348395	5.95e-118	GABA interneurons
Tmem35	7.22e-101	0.349411	1.45e-96	GABA interneurons
Ncan	3.06e-94	0.350135	6.14e-90	GABA interneurons
Chd3os	4.39e-76	0.350696	8.82e-72	GABA interneurons
Nrxn2	5.97e-98	0.35241	1.2e-93	GABA interneurons
Syngr3	1.49e-89	0.354976	3e-85	GABA interneurons
Bex2	1.02e-158	0.35593	2.06e-154	GABA interneurons
Cxadr	1.29e-104	0.356772	2.59e-100	GABA interneurons
Nt5c3	2.53e-154	0.357088	5.09e-150	GABA interneurons
Tagln3	7.13e-174	0.357116	1.43e-169	GABA interneurons
Gdap1	6.41e-100	0.357678	1.29e-95	GABA interneurons
Slc38a1	3.85e-140	0.357873	7.73e-136	GABA interneurons
Pfn2	1.19e-165	0.358305	2.38e-161	GABA interneurons
Gm1673	9.37e-169	0.360348	1.88e-164	GABA interneurons
Camk2d	3.98e-88	0.360403	8e-84	GABA interneurons
Dpysl4	6.47e-100	0.361721	1.3e-95	GABA interneurons
Zcchc17	6.26e-181	0.362001	1.26e-176	GABA interneurons
Rufy3	6.6e-120	0.363709	1.33e-115	GABA interneurons
Mcts1	1.1e-150	0.365272	2.21e-146	GABA interneurons
Slc6a6	4.8e-124	0.366098	9.64e-120	GABA interneurons
6330403K07Rik	1.73e-135	0.36654	3.48e-131	GABA interneurons
Cmip	7.69e-111	0.367323	1.54e-106	GABA interneurons
Cotl1	2.78e-129	0.367874	5.58e-125	GABA interneurons
Cd200	1.35e-111	0.369461	2.72e-107	GABA interneurons
Tnrc6c	4.3e-120	0.369683	8.64e-116	GABA interneurons
Hist3h2ba	1.72e-138	0.37022	3.46e-134	GABA interneurons
Tmx4	7.61e-126	0.371715	1.53e-121	GABA interneurons
Srgap2	1.09e-142	0.373754	2.19e-138	GABA interneurons
Myl12b	1.74e-160	0.375943	3.5e-156	GABA interneurons
Kif21b	2.44e-107	0.376351	4.9e-103	GABA interneurons
Smim18	2.09e-98	0.37696	4.2e-94	GABA interneurons
Kifap3	3.37e-136	0.377175	6.77e-132	GABA interneurons
Ccl27a	8.18e-111	0.378897	1.64e-106	GABA interneurons
Klc1	8.87e-137	0.379643	1.78e-132	GABA interneurons
Tubb2b	0	0.381162	0	GABA interneurons
Hsp90aa1	1.31e-193	0.381444	2.63e-189	GABA interneurons
Macf1	3.69e-156	0.383886	7.41e-152	GABA interneurons
Plppr3	3.48e-102	0.384457	6.98e-98	GABA interneurons
Dynll2	2.33e-170	0.386614	4.67e-166	GABA interneurons
2210016L21Rik	7e-164	0.387344	1.41e-159	GABA interneurons
Srpk2	5.51e-168	0.387442	1.11e-163	GABA interneurons
Gabbr1	9.16e-117	0.391817	1.84e-112	GABA interneurons
Elavl3	5.22e-220	0.392532	1.05e-215	GABA interneurons
Dusp8	8.01e-112	0.39372	1.61e-107	GABA interneurons
Dpysl5	1.37e-134	0.394117	2.76e-130	GABA interneurons
Sobp	2.46e-117	0.395248	4.94e-113	GABA interneurons
Ntm	9.58e-66	0.396258	1.92e-61	GABA interneurons
Apbb2	1.43e-117	0.396502	2.87e-113	GABA interneurons
Tspyl4	1.02e-112	0.397056	2.04e-108	GABA interneurons
Mkrn1	4.29e-172	0.39736	8.62e-168	GABA interneurons
Kctd13	5.51e-126	0.397497	1.11e-121	GABA interneurons
Ndufa4	3.86e-229	0.399535	7.75e-225	GABA interneurons
Fam63b	1.16e-137	0.401379	2.32e-133	GABA interneurons
Mtss1	2.56e-118	0.401401	5.14e-114	GABA interneurons
Gsto1	3.6e-161	0.401422	7.22e-157	GABA interneurons
Cnrip1	7.29e-135	0.403185	1.46e-130	GABA interneurons
Cacng2	8.42e-98	0.40412	1.69e-93	GABA interneurons
Atad1	2.93e-172	0.406958	5.88e-168	GABA interneurons
Apc2	3.96e-112	0.409543	7.94e-108	GABA interneurons
Serp2	1.44e-110	0.40987	2.89e-106	GABA interneurons
Pafah1b3	1.78e-188	0.411054	3.58e-184	GABA interneurons
Stmn3	5.96e-291	0.411327	1.2e-286	GABA interneurons
Hn1	0	0.412708	0	GABA interneurons
Dpysl3	8.5e-190	0.412881	1.71e-185	GABA interneurons
Pak3	4.51e-111	0.413487	9.06e-107	GABA interneurons
Ptpn5	3.02e-120	0.415555	6.07e-116	GABA interneurons
Rem2	1.82e-118	0.416354	3.66e-114	GABA interneurons
Cnpy1	2.27e-111	0.416401	4.56e-107	GABA interneurons
Nrip1	1.3e-177	0.417815	2.6e-173	GABA interneurons
Parp6	7.32e-130	0.419897	1.47e-125	GABA interneurons
Zfp428	3.96e-156	0.420469	7.94e-152	GABA interneurons
Ube2e2	3.68e-180	0.42132	7.39e-176	GABA interneurons
Uchl1	1.61e-165	0.424088	3.24e-161	GABA interneurons
Igfbpl1	1.94e-192	0.424533	3.89e-188	GABA interneurons
Serf1	1.09e-196	0.426176	2.19e-192	GABA interneurons
Pgrmc1	5.42e-185	0.427082	1.09e-180	GABA interneurons
Malat1	0	0.429167	0	GABA interneurons
Gm17750	1.82e-90	0.435405	3.66e-86	GABA interneurons
Hook1	1.26e-159	0.436954	2.54e-155	GABA interneurons
Cadm3	1.18e-128	0.4377	2.36e-124	GABA interneurons
Serpini1	1.31e-126	0.439657	2.64e-122	GABA interneurons
C130071C03Rik	1.14e-146	0.441227	2.29e-142	GABA interneurons
Sox11	1.67e-142	0.442792	3.36e-138	GABA interneurons
Cep170	1.98e-173	0.44585	3.98e-169	GABA interneurons
Alg2	6.53e-156	0.446041	1.31e-151	GABA interneurons
Dusp26	1.32e-108	0.44676	2.65e-104	GABA interneurons
01-Mar	4.02e-112	0.446851	8.08e-108	GABA interneurons
Sri	1.46e-203	0.446889	2.94e-199	GABA interneurons
Thtpa	1.18e-168	0.447072	2.36e-164	GABA interneurons
Zic1	1.86e-190	0.448075	3.74e-186	GABA interneurons
Serinc1	6.42e-201	0.448243	1.29e-196	GABA interneurons
Mycbp2	1.83e-190	0.448977	3.68e-186	GABA interneurons
Ldhb	3.96e-211	0.450142	7.96e-207	GABA interneurons
Map1lc3a	2.52e-225	0.450963	5.06e-221	GABA interneurons
Fam69b	3.32e-155	0.453555	6.66e-151	GABA interneurons
Nsg2	3.27e-137	0.455667	6.57e-133	GABA interneurons
Gria2	3.45e-168	0.460506	6.92e-164	GABA interneurons
Snap91	1.19e-151	0.460535	2.39e-147	GABA interneurons
Map2	1.2e-159	0.462003	2.41e-155	GABA interneurons
Sox4	1.09e-233	0.462243	2.18e-229	GABA interneurons
Igsf8	3.02e-120	0.464675	6.06e-116	GABA interneurons
Cltb	4.47e-179	0.464956	8.97e-175	GABA interneurons
Shank1	2.32e-112	0.465491	4.66e-108	GABA interneurons
Sod1	8.4e-228	0.468286	1.69e-223	GABA interneurons
Fnbp1l	3.68e-189	0.46863	7.39e-185	GABA interneurons
Fez1	4.6e-226	0.469204	9.24e-222	GABA interneurons
Ppm1l	2.16e-183	0.469499	4.34e-179	GABA interneurons
Grina	1.11e-155	0.470233	2.23e-151	GABA interneurons
Atp6v0b	1.05e-226	0.470315	2.12e-222	GABA interneurons
Gabrg2	8.1e-148	0.471471	1.63e-143	GABA interneurons
Ogt	1.24e-200	0.473154	2.49e-196	GABA interneurons
Abat	1.2e-173	0.473613	2.41e-169	GABA interneurons
Irf2bpl	9.4e-140	0.474833	1.89e-135	GABA interneurons
Sh3bp5	1.18e-167	0.475979	2.36e-163	GABA interneurons
Igsf3	6.77e-150	0.477365	1.36e-145	GABA interneurons
Sorbs2	1.61e-151	0.477416	3.23e-147	GABA interneurons
Gpr162	7.13e-183	0.478056	1.43e-178	GABA interneurons
Sncb	2.88e-122	0.479236	5.79e-118	GABA interneurons
St3gal5	7.94e-199	0.485487	1.59e-194	GABA interneurons
Csrnp3	2.11e-185	0.486726	4.24e-181	GABA interneurons
Snrpn	5.88e-235	0.495875	1.18e-230	GABA interneurons
Ttc3	0	0.498342	0	GABA interneurons
Zfp57	2.05e-174	0.500566	4.12e-170	GABA interneurons
Mpped2	2.78e-169	0.501975	5.58e-165	GABA interneurons
Snap47	7.03e-193	0.503978	1.41e-188	GABA interneurons
Zfp521	3.59e-190	0.506264	7.21e-186	GABA interneurons
Fam110b	1.24e-202	0.509548	2.5e-198	GABA interneurons
Aplp1	1.76e-264	0.511838	3.53e-260	GABA interneurons
Ypel3	2.27e-228	0.512873	4.55e-224	GABA interneurons
Clcn4	2.75e-221	0.515828	5.53e-217	GABA interneurons
Dpp6	1.37e-170	0.516772	2.76e-166	GABA interneurons
Vamp2	7.02e-190	0.516943	1.41e-185	GABA interneurons
Foxn3	5.78e-225	0.519506	1.16e-220	GABA interneurons
Atp1b1	4.2e-118	0.520103	8.44e-114	GABA interneurons
Evl	1.87e-210	0.520678	3.76e-206	GABA interneurons
Smarca2	8.97e-212	0.537224	1.8e-207	GABA interneurons
Clstn1	9.22e-244	0.5375	1.85e-239	GABA interneurons
Elavl2	2.23e-175	0.543688	4.48e-171	GABA interneurons
Eif4a2	4.9e-269	0.544668	9.83e-265	GABA interneurons
Taok3	5.59e-205	0.54638	1.12e-200	GABA interneurons
Cirbp	0	0.546902	0	GABA interneurons
Gdpd1	1.49e-233	0.547062	3e-229	GABA interneurons
Bzw2	0	0.549426	1.06e-303	GABA interneurons
Hdgfrp3	9.46e-264	0.550039	1.9e-259	GABA interneurons
Prdm8	3.54e-201	0.553913	7.12e-197	GABA interneurons
Apbb1	4.02e-248	0.554742	8.07e-244	GABA interneurons
Tacc2	9.94e-236	0.55475	2e-231	GABA interneurons
Anks1b	2.12e-195	0.55597	4.26e-191	GABA interneurons
Zic3	4.85e-191	0.556815	9.74e-187	GABA interneurons
Actl6b	2e-200	0.55683	4.02e-196	GABA interneurons
Tbc1d16	1.68e-243	0.562313	3.37e-239	GABA interneurons
Nhlh2	1.65e-239	0.562677	3.32e-235	GABA interneurons
Akap9	0	0.570733	0	GABA interneurons
Nfib	8.9e-180	0.571952	1.79e-175	GABA interneurons
Ankrd12	1.27e-229	0.574601	2.56e-225	GABA interneurons
Ptms	0	0.580369	0	GABA interneurons
Cygb	3.55e-231	0.582021	7.13e-227	GABA interneurons
Sh3bp1	4.87e-275	0.585189	9.79e-271	GABA interneurons
Pkia	2.89e-245	0.587549	5.8e-241	GABA interneurons
Dner	1.32e-168	0.58889	2.64e-164	GABA interneurons
Sgip1	4.38e-259	0.593615	8.79e-255	GABA interneurons
Ash2l	0	0.594166	0	GABA interneurons
Tmem59l	3.69e-275	0.596008	7.41e-271	GABA interneurons
Hecw1	2.53e-244	0.596623	5.07e-240	GABA interneurons
Dusp10	0	0.59806	0	GABA interneurons
Rab3c	2.87e-224	0.599175	5.77e-220	GABA interneurons
Mllt11	0	0.600067	0	GABA interneurons
Fxyd6	4.2e-262	0.601319	8.44e-258	GABA interneurons
Cdk5r1	5.24e-231	0.602207	1.05e-226	GABA interneurons
Kcnq1ot1	4.43e-275	0.607516	8.91e-271	GABA interneurons
Mapt	0	0.617285	4.3e-307	GABA interneurons
Syn2	2.89e-264	0.629761	5.81e-260	GABA interneurons
Nxph4	3.49e-214	0.630711	7.01e-210	GABA interneurons
2300009A05Rik	7.58e-272	0.630822	1.52e-267	GABA interneurons
Lmo4	5.82e-254	0.633314	1.17e-249	GABA interneurons
Hist3h2a	8.82e-239	0.636461	1.77e-234	GABA interneurons
Rtn1	0	0.643346	0	GABA interneurons
Ndn	0	0.648255	0	GABA interneurons
Rnf152	0	0.653446	0	GABA interneurons
Elmo1	5.92e-225	0.656139	1.19e-220	GABA interneurons
Ina	0	0.662594	0	GABA interneurons
Auts2	0	0.684916	0	GABA interneurons
Tmem158	1.06e-275	0.68598	2.12e-271	GABA interneurons
Lrp1b	1.37e-214	0.69504	2.74e-210	GABA interneurons
Scg5	0	0.698153	0	GABA interneurons
Fgf13	0	0.703495	0	GABA interneurons
Frmd4a	0	0.70431	0	GABA interneurons
Gad2	0	0.723821	0	GABA interneurons
Nrxn1	0	0.730317	0	GABA interneurons
Rbfox2	0	0.73053	0	GABA interneurons
Gng3	0	0.732788	0	GABA interneurons
Cpe	0	0.736084	0	GABA interneurons
Nebl	7.57e-297	0.737086	1.52e-292	GABA interneurons
Gm27199	0	0.756516	0	GABA interneurons
Btbd3	0	0.7585	0	GABA interneurons
Rbfox1	0	0.760916	0	GABA interneurons
Zbtb18	0	0.767312	0	GABA interneurons
Elavl4	0	0.78347	0	GABA interneurons
Cdc42ep3	0	0.79074	0	GABA interneurons
Nanos1	0	0.797918	0	GABA interneurons
Prkcb	0	0.802341	0	GABA interneurons
Tcf4	0	0.807172	0	GABA interneurons
Meg3	0	0.809463	0	GABA interneurons
Nrep	0	0.810823	0	GABA interneurons
Nsg1	0	0.811778	0	GABA interneurons
Slc6a1	0	0.812707	0	GABA interneurons
Ly6h	0	0.8134	0	GABA interneurons
Lbx1	0	0.82625	0	GABA interneurons
Cited2	0	0.839551	0	GABA interneurons
Dcx	0	0.842062	0	GABA interneurons
Thra	0	0.857704	0	GABA interneurons
Sez6	0	0.859309	0	GABA interneurons
Megf11	0	0.872473	0	GABA interneurons
Skor1	0	0.889925	0	GABA interneurons
Sh3gl2	0	0.89074	0	GABA interneurons
Nxph1	0	0.909496	0	GABA interneurons
Socs2	0	0.909934	0	GABA interneurons
Pid1	0	0.91765	0	GABA interneurons
Pnoc	0	0.917977	0	GABA interneurons
Myt1l	0	0.921143	0	GABA interneurons
Tmem178	0	0.930681	0	GABA interneurons
Neurod6	0	0.932927	0	GABA interneurons
Rcan2	0	0.93545	0	GABA interneurons
Tfap2a	0	0.942004	0	GABA interneurons
Celf4	0	0.949144	0	GABA interneurons
Tmem108	0	0.956148	0	GABA interneurons
Nfix	0	0.956702	0	GABA interneurons
Chl1	0	0.965641	0	GABA interneurons
Lhx5	0	0.984852	0	GABA interneurons
Kif5c	0	0.985595	0	GABA interneurons
Rab3a	0	1.00136	0	GABA interneurons
Stmn4	0	1.0136	0	GABA interneurons
Bhlhe22	0	1.01488	0	GABA interneurons
Camk2n1	0	1.02742	0	GABA interneurons
Pcsk1n	0	1.05163	0	GABA interneurons
Zfp804a	0	1.06637	0	GABA interneurons
Fabp3	0	1.07304	0	GABA interneurons
Nav1	0	1.11404	0	GABA interneurons
Akap7	0	1.12508	0	GABA interneurons
Neurod2	0	1.12819	0	GABA interneurons
Cttnbp2	0	1.27103	0	GABA interneurons
Sp5	0	1.28736	0	GABA interneurons
Pax2	0	1.29995	0	GABA interneurons
Cdkn1c	0	1.30354	0	GABA interneurons
Glra2	0	1.32209	0	GABA interneurons
Tfap2b	0	1.40957	0	GABA interneurons
Unc5c	0	1.44528	0	GABA interneurons
Gad1	0	1.48358	0	GABA interneurons
Slc32a1	0	1.50733	0	GABA interneurons
Nrxn3	0	1.62954	0	GABA interneurons
Igfbp5	0	1.75692	0	GABA interneurons
Rpl30	1.04e-48	0.2526	2.08e-44	Differentiating GABA interneurons
Mcm7	5.64e-41	0.253865	1.13e-36	Differentiating GABA interneurons
Msi1	1.31e-37	0.254108	2.64e-33	Differentiating GABA interneurons
Stmn1	3.23e-146	0.256408	6.49e-142	Differentiating GABA interneurons
Mycn	7.62e-36	0.257381	1.53e-31	Differentiating GABA interneurons
Ahsa2	9.16e-52	0.257992	1.84e-47	Differentiating GABA interneurons
Slc25a5	6.23e-58	0.258249	1.25e-53	Differentiating GABA interneurons
Mex3a	1.69e-44	0.258909	3.39e-40	Differentiating GABA interneurons
Ccdc12	7.38e-69	0.259111	1.48e-64	Differentiating GABA interneurons
Rpl23	8.31e-114	0.260387	1.67e-109	Differentiating GABA interneurons
Foxn3	2.21e-52	0.260981	4.44e-48	Differentiating GABA interneurons
Rpl24	6.71e-87	0.26238	1.35e-82	Differentiating GABA interneurons
Prdx2	9.63e-83	0.264811	1.93e-78	Differentiating GABA interneurons
Polr2g	5.85e-75	0.266062	1.17e-70	Differentiating GABA interneurons
Rpl23a	2.26e-85	0.266562	4.54e-81	Differentiating GABA interneurons
Clip3	3.44e-50	0.26683	6.91e-46	Differentiating GABA interneurons
Mpv17l2	5.21e-45	0.26699	1.05e-40	Differentiating GABA interneurons
Mpped2	3.51e-33	0.267724	7.06e-29	Differentiating GABA interneurons
Unc5c	9.84e-22	0.268543	1.98e-17	Differentiating GABA interneurons
Mdk	1.4e-84	0.271428	2.82e-80	Differentiating GABA interneurons
Atp6v0e	1.01e-49	0.276108	2.04e-45	Differentiating GABA interneurons
Zic4	6.95e-39	0.278083	1.4e-34	Differentiating GABA interneurons
Kcnq1ot1	3.48e-43	0.281609	6.98e-39	Differentiating GABA interneurons
Dpysl4	1.52e-35	0.284114	3.06e-31	Differentiating GABA interneurons
Sfswap	5.15e-67	0.284474	1.03e-62	Differentiating GABA interneurons
Nrxn1	5.73e-37	0.284555	1.15e-32	Differentiating GABA interneurons
Rcor2	3.46e-45	0.285596	6.96e-41	Differentiating GABA interneurons
Golgb1	2.44e-65	0.288667	4.9e-61	Differentiating GABA interneurons
Zeb1	1.17e-48	0.290926	2.34e-44	Differentiating GABA interneurons
Thra	2.16e-31	0.291886	4.33e-27	Differentiating GABA interneurons
Ptms	1.09e-58	0.292059	2.18e-54	Differentiating GABA interneurons
Eif3f	7.65e-81	0.292095	1.54e-76	Differentiating GABA interneurons
Trim8	1.1e-56	0.292175	2.2e-52	Differentiating GABA interneurons
Apba2	3.53e-48	0.295537	7.08e-44	Differentiating GABA interneurons
Cdk4	7.39e-76	0.299676	1.48e-71	Differentiating GABA interneurons
Etfa	3.37e-74	0.300592	6.78e-70	Differentiating GABA interneurons
Rpl13a	4.66e-181	0.301661	9.35e-177	Differentiating GABA interneurons
Rps15a	2.17e-133	0.301802	4.36e-129	Differentiating GABA interneurons
Apbb2	1.3e-46	0.303346	2.61e-42	Differentiating GABA interneurons
Aida	9.98e-70	0.304914	2e-65	Differentiating GABA interneurons
Zic1	1.75e-90	0.307538	3.51e-86	Differentiating GABA interneurons
Phyhipl	1.82e-44	0.31053	3.65e-40	Differentiating GABA interneurons
Btg1	4.03e-44	0.311204	8.1e-40	Differentiating GABA interneurons
Apc	1.36e-54	0.313782	2.74e-50	Differentiating GABA interneurons
Pik3r1	5.65e-46	0.315594	1.13e-41	Differentiating GABA interneurons
Smarca5	5.52e-56	0.315928	1.11e-51	Differentiating GABA interneurons
Prkcdbp	1.56e-38	0.317022	3.13e-34	Differentiating GABA interneurons
6330403K07Rik	4.89e-61	0.318993	9.83e-57	Differentiating GABA interneurons
Rps10	9.6e-83	0.324467	1.93e-78	Differentiating GABA interneurons
Nmral1	1.16e-71	0.332629	2.34e-67	Differentiating GABA interneurons
Zic3	1.56e-49	0.340789	3.13e-45	Differentiating GABA interneurons
Gadd45gip1	5.18e-89	0.34347	1.04e-84	Differentiating GABA interneurons
Slc38a1	5.56e-82	0.34501	1.12e-77	Differentiating GABA interneurons
Ppp1r14b	9.18e-68	0.345501	1.84e-63	Differentiating GABA interneurons
Gm3764	8.53e-81	0.34564	1.71e-76	Differentiating GABA interneurons
Miat	6.47e-49	0.34613	1.3e-44	Differentiating GABA interneurons
Anp32a	5.75e-87	0.349563	1.15e-82	Differentiating GABA interneurons
Nfia	4.13e-92	0.352767	8.3e-88	Differentiating GABA interneurons
Rps3	2.35e-198	0.353385	4.73e-194	Differentiating GABA interneurons
Pbx1	1.91e-68	0.354238	3.84e-64	Differentiating GABA interneurons
Nkain4	2.24e-59	0.36066	4.51e-55	Differentiating GABA interneurons
Ddr1	5.59e-66	0.363301	1.12e-61	Differentiating GABA interneurons
Sox4	2.93e-98	0.366996	5.87e-94	Differentiating GABA interneurons
Setbp1	1.13e-65	0.367325	2.27e-61	Differentiating GABA interneurons
Sars	4.95e-90	0.369667	9.95e-86	Differentiating GABA interneurons
Elavl4	4.31e-49	0.369928	8.65e-45	Differentiating GABA interneurons
Tmem178	8.26e-50	0.370291	1.66e-45	Differentiating GABA interneurons
2510009E07Rik	6.89e-71	0.373672	1.38e-66	Differentiating GABA interneurons
Rmst	1.43e-58	0.377125	2.88e-54	Differentiating GABA interneurons
Vim	1.51e-48	0.38066	3.03e-44	Differentiating GABA interneurons
Txnrd1	3.02e-98	0.380846	6.07e-94	Differentiating GABA interneurons
Apbb1	1.16e-74	0.38104	2.33e-70	Differentiating GABA interneurons
Tacc2	2.04e-66	0.382918	4.1e-62	Differentiating GABA interneurons
Scg3	3.91e-64	0.383043	7.85e-60	Differentiating GABA interneurons
Spag9	6.77e-86	0.386059	1.36e-81	Differentiating GABA interneurons
Idh2	3.72e-89	0.389395	7.47e-85	Differentiating GABA interneurons
Vps37b	7.08e-77	0.390799	1.42e-72	Differentiating GABA interneurons
Map2k5	2.9e-95	0.392973	5.83e-91	Differentiating GABA interneurons
Prmt8	2.21e-71	0.393501	4.43e-67	Differentiating GABA interneurons
Bckdha	4.04e-88	0.396436	8.11e-84	Differentiating GABA interneurons
Rps23	1.92e-210	0.398192	3.86e-206	Differentiating GABA interneurons
Ago1	4.11e-89	0.403371	8.25e-85	Differentiating GABA interneurons
Gamt	3.12e-63	0.403617	6.26e-59	Differentiating GABA interneurons
Tcf12	1.23e-77	0.405098	2.46e-73	Differentiating GABA interneurons
C130071C03Rik	4.66e-74	0.413254	9.37e-70	Differentiating GABA interneurons
Cadm3	7.28e-77	0.432242	1.46e-72	Differentiating GABA interneurons
Ebf1	5.47e-126	0.432715	1.1e-121	Differentiating GABA interneurons
Mgst1	8.23e-55	0.433177	1.65e-50	Differentiating GABA interneurons
Tspan4	1.17e-69	0.436747	2.34e-65	Differentiating GABA interneurons
Pou3f2	3.73e-75	0.445782	7.49e-71	Differentiating GABA interneurons
Slc1a2	2.69e-83	0.454355	5.4e-79	Differentiating GABA interneurons
Cited2	2.62e-72	0.458457	5.26e-68	Differentiating GABA interneurons
Ypel3	5.79e-108	0.459638	1.16e-103	Differentiating GABA interneurons
Abat	2.93e-91	0.462922	5.89e-87	Differentiating GABA interneurons
Kif21a	3.53e-89	0.46357	7.09e-85	Differentiating GABA interneurons
Fos	6.7e-73	0.464938	1.35e-68	Differentiating GABA interneurons
AI854517	5.33e-80	0.465524	1.07e-75	Differentiating GABA interneurons
Gm17750	2.13e-76	0.472257	4.28e-72	Differentiating GABA interneurons
Trp53i11	2.5e-108	0.478536	5.01e-104	Differentiating GABA interneurons
Fscn1	3.52e-120	0.482469	7.07e-116	Differentiating GABA interneurons
Bcl7a	2.57e-114	0.495892	5.15e-110	Differentiating GABA interneurons
Rnf165	3.15e-105	0.500155	6.33e-101	Differentiating GABA interneurons
Trf	3.5e-242	0.504176	7.02e-238	Differentiating GABA interneurons
Sox11	3.09e-171	0.504576	6.2e-167	Differentiating GABA interneurons
Arid5b	2.68e-119	0.512572	5.39e-115	Differentiating GABA interneurons
Qsox1	1.24e-130	0.520734	2.5e-126	Differentiating GABA interneurons
Ppp1r14c	3.37e-156	0.530075	6.78e-152	Differentiating GABA interneurons
Cxxc5	8.17e-133	0.534005	1.64e-128	Differentiating GABA interneurons
Syne2	4.83e-141	0.53446	9.69e-137	Differentiating GABA interneurons
Egr1	3.08e-88	0.536982	6.19e-84	Differentiating GABA interneurons
Adrbk2	1.29e-112	0.540439	2.59e-108	Differentiating GABA interneurons
Zbtb18	1.49e-117	0.540803	2.98e-113	Differentiating GABA interneurons
Pik3r2	2.48e-136	0.549132	4.97e-132	Differentiating GABA interneurons
Sufu	4.3e-187	0.550091	8.64e-183	Differentiating GABA interneurons
Mycl	2.81e-129	0.55838	5.64e-125	Differentiating GABA interneurons
Ier2	6.26e-99	0.558813	1.26e-94	Differentiating GABA interneurons
Dcc	1.09e-135	0.560885	2.18e-131	Differentiating GABA interneurons
Ubxn2a	2.24e-150	0.573112	4.5e-146	Differentiating GABA interneurons
Cttnbp2	4.98e-101	0.578155	1e-96	Differentiating GABA interneurons
Kcnb2	2.88e-128	0.580966	5.78e-124	Differentiating GABA interneurons
Tox3	7.97e-145	0.583431	1.6e-140	Differentiating GABA interneurons
Thtpa	3.47e-154	0.584933	6.97e-150	Differentiating GABA interneurons
Celsr2	1.63e-159	0.592306	3.27e-155	Differentiating GABA interneurons
Btg2	2.59e-142	0.603139	5.2e-138	Differentiating GABA interneurons
Gadd45g	1.69e-142	0.604321	3.39e-138	Differentiating GABA interneurons
Cotl1	1.83e-171	0.611106	3.68e-167	Differentiating GABA interneurons
Stat3	1.55e-182	0.61336	3.12e-178	Differentiating GABA interneurons
Sh3gl2	1.07e-130	0.621418	2.15e-126	Differentiating GABA interneurons
Afap1	1.07e-166	0.648552	2.15e-162	Differentiating GABA interneurons
Rassf4	2.31e-157	0.655061	4.63e-153	Differentiating GABA interneurons
Itsn1	4.63e-167	0.659165	9.31e-163	Differentiating GABA interneurons
Cdk2ap1	1.76e-201	0.675953	3.54e-197	Differentiating GABA interneurons
E130114P18Rik	6.98e-165	0.71893	1.4e-160	Differentiating GABA interneurons
Prkca	1.43e-238	0.72097	2.86e-234	Differentiating GABA interneurons
Megf11	2.91e-227	0.738372	5.85e-223	Differentiating GABA interneurons
Kirrel2	7.08e-176	0.743576	1.42e-171	Differentiating GABA interneurons
Nhlh2	4.26e-224	0.766354	8.55e-220	Differentiating GABA interneurons
Dbx2	9.26e-288	0.7701	1.86e-283	Differentiating GABA interneurons
Ascl1	8.42e-134	0.772089	1.69e-129	Differentiating GABA interneurons
Neurod2	3.45e-198	0.790904	6.92e-194	Differentiating GABA interneurons
Pam	2.08e-171	0.801713	4.18e-167	Differentiating GABA interneurons
Klhl35	1.62e-267	0.819603	3.25e-263	Differentiating GABA interneurons
Tfap2a	8.05e-293	0.855062	1.62e-288	Differentiating GABA interneurons
Nfib	0	0.876224	0	Differentiating GABA interneurons
Ptf1a	3.24e-228	0.879282	6.51e-224	Differentiating GABA interneurons
Socs2	8.91e-278	0.879442	1.79e-273	Differentiating GABA interneurons
Zbtb20	0	0.908069	0	Differentiating GABA interneurons
Neurog2	1.69e-239	0.925541	3.4e-235	Differentiating GABA interneurons
Pax3	1.98e-283	0.927127	3.97e-279	Differentiating GABA interneurons
Nav1	0	0.929892	0	Differentiating GABA interneurons
Skor1	0	0.930458	0	Differentiating GABA interneurons
Nrxn3	3.19e-245	0.945644	6.4e-241	Differentiating GABA interneurons
Pax2	8e-292	0.949982	1.61e-287	Differentiating GABA interneurons
Ier5	0	0.950157	0	Differentiating GABA interneurons
Tcf4	0	1.01753	0	Differentiating GABA interneurons
Ptx3	1.85e-241	1.04318	3.71e-237	Differentiating GABA interneurons
Lbx1	0	1.05707	0	Differentiating GABA interneurons
2300009A05Rik	0	1.06474	0	Differentiating GABA interneurons
Igsf8	0	1.07707	0	Differentiating GABA interneurons
Nfix	0	1.10559	0	Differentiating GABA interneurons
Igfbpl1	0	1.10647	0	Differentiating GABA interneurons
Nanos1	0	1.11781	0	Differentiating GABA interneurons
Fxyd6	0	1.14489	0	Differentiating GABA interneurons
Angpt1	0	1.16293	0	Differentiating GABA interneurons
Lhx5	0	1.17601	0	Differentiating GABA interneurons
Ccnd2	0	1.33649	0	Differentiating GABA interneurons
Tfap2b	0	1.50938	0	Differentiating GABA interneurons
