# Supplementary material for: DeepVelo: deep learning extends RNA velocity to multi-lineage systems with cell-specific kinetics
Source: Genome Biol. 2024 Jan 19;25:27. doi: 10.1186/s13059-023-03148-9 (PMC10799431; doi:10.1186/s13059-023-03148-9)
Supplement: Supplementary file 4 — Additional file 4: Supplementary Table S3. [file 13059_2023_3148_MOESM4_ESM.xlsx]

## Sheet: DeepVelo GABAergic Pathway Resu
Pathway Term ID	Pathway Term Name	FDR Adjusted p-value
GO:0008092	cytoskeletal protein binding	8.80281e-07
GO:0015631	tubulin binding	1.26171e-05
GO:0000226	microtubule cytoskeleton organization	0.00281123
GO:0000902	cell morphogenesis	2.34052e-06
GO:0000904	cell morphogenesis involved in differentiation	3.8364e-08
GO:0001558	regulation of cell growth	0.0217058
GO:0001764	neuron migration	0.00775514
GO:0007017	microtubule-based process	0.00233037
GO:0007019	microtubule depolymerization	0.000128152
GO:0007267	cell-cell signaling	0.00501401
GO:0007268	chemical synaptic transmission	0.00241188
GO:0007409	axonogenesis	3.7094e-08
GO:0007411	axon guidance	0.00665277
GO:0007417	central nervous system development	1.15114e-05
GO:0007420	brain development	7.85038e-05
GO:0007610	behavior	0.000341183
GO:0007626	locomotory behavior	0.00203313
GO:0010975	regulation of neuron projection development	6.35451e-09
GO:0010977	negative regulation of neuron projection development	0.000456556
GO:0016049	cell growth	0.00225794
GO:0016358	dendrite development	0.00113265
GO:0021549	cerebellum development	0.00024389
GO:0021695	cerebellar cortex development	0.00693626
GO:0021761	limbic system development	0.0320192
GO:0021766	hippocampus development	0.006681
GO:0022008	neurogenesis	1.52187e-20
GO:0022037	metencephalon development	0.000430171
GO:0030030	cell projection organization	8.66758e-12
GO:0030182	neuron differentiation	1.18991e-21
GO:0030902	hindbrain development	0.000234965
GO:0031109	microtubule polymerization or depolymerization	0.001318
GO:0031110	regulation of microtubule polymerization or depolymerization	0.000169173
GO:0031115	negative regulation of microtubule polymerization	0.00638819
GO:0031175	neuron projection development	9.64191e-17
GO:0031344	regulation of cell projection organization	1.50099e-09
GO:0031345	negative regulation of cell projection organization	0.000160489
GO:0031346	positive regulation of cell projection organization	0.00132895
GO:0032886	regulation of microtubule-based process	0.0134963
GO:0032984	protein-containing complex disassembly	0.011863
GO:0032989	cellular component morphogenesis	1.0202e-09
GO:0032990	cell part morphogenesis	8.06868e-11
GO:0034330	cell junction organization	0.0260116
GO:0035418	protein localization to synapse	0.000246508
GO:0040007	growth	0.0159648
GO:0040008	regulation of growth	0.00234999
GO:0040011	locomotion	0.0017648
GO:0043624	cellular protein complex disassembly	0.00157471
GO:0048588	developmental cell growth	0.0339258
GO:0048666	neuron development	2.60349e-19
GO:0048667	cell morphogenesis involved in neuron differentiation	4.26701e-10
GO:0048699	generation of neurons	6.40587e-21
GO:0048812	neuron projection morphogenesis	2.03899e-10
GO:0048858	cell projection morphogenesis	3.64307e-10
GO:0050804	modulation of chemical synaptic transmission	0.0334311
GO:0050808	synapse organization	0.000132697
GO:0051049	regulation of transport	6.7746e-05
GO:0051129	negative regulation of cellular component organization	0.00766204
GO:0051130	positive regulation of cellular component organization	0.0188369
GO:0051254	positive regulation of RNA metabolic process	0.0177462
GO:0051261	protein depolymerization	0.000453193
GO:0051960	regulation of nervous system development	0.0427441
GO:0060322	head development	0.000175542
GO:0060560	developmental growth involved in morphogenesis	0.0302633
GO:0061387	regulation of extent of cell growth	0.0230772
GO:0061564	axon development	1.21293e-09
GO:0070507	regulation of microtubule cytoskeleton organization	0.000274804
GO:0070848	response to growth factor	0.0045941
GO:0071363	cellular response to growth factor stimulus	0.0028813
GO:0071495	cellular response to endogenous stimulus	0.0303085
GO:0097485	neuron projection guidance	0.00689241
GO:0098916	anterograde trans-synaptic signaling	0.00241188
GO:0099003	vesicle-mediated transport in synapse	0.0045103
GO:0099177	regulation of trans-synaptic signaling	0.0340326
GO:0099504	synaptic vesicle cycle	0.0415269
GO:0099536	synaptic signaling	0.000583696
GO:0099537	trans-synaptic signaling	0.0027459
GO:0120035	regulation of plasma membrane bounded cell projection organization	9.03923e-10
GO:0120036	plasma membrane bounded cell projection organization	4.31866e-12
GO:0120039	plasma membrane bounded cell projection morphogenesis	3.1328e-10
GO:1902414	protein localization to cell junction	0.002182
GO:1990138	neuron projection extension	0.0460242
REAC:R-MMU-399956	CRMPs in Sema3A signaling	0.0466702

## Sheet: DeepVelo Gliogenic Pathway Resu
Pathway Term ID	Pathway Term Name	FDR Adjusted p-value
GO:0005102	signaling receptor binding	0.000432682
GO:0005178	integrin binding	1.05524e-06
GO:0005518	collagen binding	0.00870693
GO:0043177	organic acid binding	0.00662382
GO:0044877	protein-containing complex binding	3.0523e-08
GO:0050839	cell adhesion molecule binding	0.000163956
GO:0050840	extracellular matrix binding	0.00154954
GO:0000003	reproduction	0.000204493
GO:0001501	skeletal system development	0.0370738
GO:0001503	ossification	0.00758968
GO:0001568	blood vessel development	0.000444327
GO:0001655	urogenital system development	0.0383207
GO:0001944	vasculature development	1.92199e-05
GO:0003006	developmental process involved in reproduction	0.00151856
GO:0006082	organic acid metabolic process	0.000722254
GO:0006629	lipid metabolic process	0.0103585
GO:0007155	cell adhesion	0.000117909
GO:0007267	cell-cell signaling	0.035798
GO:0007272	ensheathment of neurons	0.00412917
GO:0007417	central nervous system development	6.82085e-08
GO:0007420	brain development	0.0260679
GO:0007423	sensory organ development	0.00236012
GO:0007507	heart development	0.000201861
GO:0007584	response to nutrient	0.00899859
GO:0008284	positive regulation of cell population proliferation	0.00175808
GO:0008285	negative regulation of cell population proliferation	0.0185105
GO:0008366	axon ensheathment	0.00412917
GO:0008544	epidermis development	0.00990963
GO:0009448	gamma-aminobutyric acid metabolic process	0.0412455
GO:0009611	response to wounding	6.25522e-06
GO:0009612	response to mechanical stimulus	0.0451411
GO:0009628	response to abiotic stimulus	0.000242644
GO:0009719	response to endogenous stimulus	8.22985e-07
GO:0009790	embryo development	0.000356539
GO:0009887	animal organ morphogenesis	0.00319275
GO:0009888	tissue development	2.06318e-06
GO:0010001	glial cell differentiation	2.46575e-09
GO:0010243	response to organonitrogen compound	0.000764236
GO:0010720	positive regulation of cell development	0.00479012
GO:0010941	regulation of cell death	0.00106765
GO:0010977	negative regulation of neuron projection development	0.0298121
GO:0012501	programmed cell death	0.0363572
GO:0014009	glial cell proliferation	0.00748556
GO:0014013	regulation of gliogenesis	5.43668e-05
GO:0014015	positive regulation of gliogenesis	3.47195e-06
GO:0014070	response to organic cyclic compound	0.00193178
GO:0016477	cell migration	1.34108e-06
GO:0019752	carboxylic acid metabolic process	0.000363275
GO:0022008	neurogenesis	5.81504e-08
GO:0022414	reproductive process	0.000202159
GO:0022603	regulation of anatomical structure morphogenesis	0.00616891
GO:0022610	biological adhesion	0.000130035
GO:0030030	cell projection organization	0.0113724
GO:0030155	regulation of cell adhesion	9.15384e-05
GO:0030182	neuron differentiation	3.23887e-05
GO:0030323	respiratory tube development	0.0135969
GO:0030324	lung development	0.0123669
GO:0030334	regulation of cell migration	1.64202e-05
GO:0030855	epithelial cell differentiation	0.00108617
GO:0031175	neuron projection development	0.0140692
GO:0032269	negative regulation of cellular protein metabolic process	0.019596
GO:0032787	monocarboxylic acid metabolic process	0.00221604
GO:0033273	response to vitamin	0.0202435
GO:0033993	response to lipid	2.71058e-05
GO:0035239	tube morphogenesis	4.63276e-05
GO:0035295	tube development	1.12267e-05
GO:0040007	growth	0.0298478
GO:0040011	locomotion	2.1489e-05
GO:0040012	regulation of locomotion	4.83107e-05
GO:0042060	wound healing	0.0271835
GO:0042063	gliogenesis	6.54701e-09
GO:0042127	regulation of cell population proliferation	5.40084e-06
GO:0042552	myelination	0.00355258
GO:0042692	muscle cell differentiation	0.004339
GO:0042981	regulation of apoptotic process	0.00586502
GO:0043067	regulation of programmed cell death	0.00816513
GO:0043436	oxoacid metabolic process	0.000433045
GO:0044255	cellular lipid metabolic process	0.00947557
GO:0044281	small molecule metabolic process	2.29354e-06
GO:0045595	regulation of cell differentiation	1.47679e-05
GO:0045597	positive regulation of cell differentiation	3.20596e-05
GO:0045685	regulation of glial cell differentiation	0.000726293
GO:0045687	positive regulation of glial cell differentiation	3.79016e-05
GO:0045785	positive regulation of cell adhesion	0.0143489
GO:0048514	blood vessel morphogenesis	0.00159448
GO:0048568	embryonic organ development	0.00571208
GO:0048598	embryonic morphogenesis	5.15442e-05
GO:0048608	reproductive structure development	0.00129947
GO:0048646	anatomical structure formation involved in morphogenesis	0.000106507
GO:0048666	neuron development	0.00259075
GO:0048699	generation of neurons	0.000178648
GO:0048708	astrocyte differentiation	0.00218564
GO:0048709	oligodendrocyte differentiation	9.08874e-07
GO:0048713	regulation of oligodendrocyte differentiation	0.000799283
GO:0048714	positive regulation of oligodendrocyte differentiation	0.0250078
GO:0048732	gland development	0.0008419
GO:0048870	cell motility	5.2748e-06
GO:0050673	epithelial cell proliferation	0.0041093
GO:0050678	regulation of epithelial cell proliferation	0.00100576
GO:0050769	positive regulation of neurogenesis	0.00683015
GO:0050806	positive regulation of synaptic transmission	0.0167406
GO:0051093	negative regulation of developmental process	0.0149939
GO:0051094	positive regulation of developmental process	0.00176733
GO:0051240	positive regulation of multicellular organismal process	0.00134292
GO:0051248	negative regulation of protein metabolic process	0.02933
GO:0051270	regulation of cellular component movement	7.11403e-05
GO:0051674	localization of cell	5.2748e-06
GO:0051962	positive regulation of nervous system development	0.0205649
GO:0060284	regulation of cell development	0.00802203
GO:0060322	head development	0.00966195
GO:0060348	bone development	0.038748
GO:0060429	epithelium development	1.40596e-06
GO:0060541	respiratory system development	0.0284323
GO:0060710	chorio-allantoic fusion	0.0153883
GO:0061009	common bile duct development	0.0154243
GO:0061061	muscle structure development	1.14679e-06
GO:0061458	reproductive system development	0.00145623
GO:0070848	response to growth factor	0.00112543
GO:0071363	cellular response to growth factor stimulus	0.0040052
GO:0071396	cellular response to lipid	0.00212563
GO:0071495	cellular response to endogenous stimulus	0.0052301
GO:0072359	circulatory system development	5.62042e-07
GO:0098609	cell-cell adhesion	0.0319246
GO:0120036	plasma membrane bounded cell projection organization	0.0295508
GO:1901698	response to nitrogen compound	0.00238407
GO:1901700	response to oxygen-containing compound	5.23164e-07
GO:1901701	cellular response to oxygen-containing compound	0.00173419
GO:1903034	regulation of response to wounding	0.00963603
GO:2000026	regulation of multicellular organismal development	0.00174374
GO:2000145	regulation of cell motility	2.90454e-05

## Sheet: scVelo GABAergic Pathway Result
Pathway Term ID	Pathway Term Name	FDR Adjusted p-value
GO:0008017	microtubule binding	0.00115495
GO:0008092	cytoskeletal protein binding	8.80562e-07
GO:0010997	anaphase-promoting complex binding	0.0222865
GO:0015631	tubulin binding	1.57161e-07
GO:0016538	cyclin-dependent protein serine/threonine kinase regulator activity	0.000654781
GO:0019887	protein kinase regulator activity	0.0139245
GO:0019900	kinase binding	0.00732013
GO:0019901	protein kinase binding	0.00172025
GO:0000070	mitotic sister chromatid segregation	0.000173019
GO:0000079	regulation of cyclin-dependent protein serine/threonine kinase activity	1.57238e-06
GO:0000226	microtubule cytoskeleton organization	3.00992e-11
GO:0000278	mitotic cell cycle	1.06624e-08
GO:0000280	nuclear division	7.19486e-05
GO:0000281	mitotic cytokinesis	2.0274e-05
GO:0000819	sister chromatid segregation	4.56935e-05
GO:0000902	cell morphogenesis	0.0169991
GO:0000904	cell morphogenesis involved in differentiation	0.00110463
GO:0000910	cytokinesis	0.000673182
GO:0001654	eye development	0.0351886
GO:0007010	cytoskeleton organization	1.06466e-08
GO:0007017	microtubule-based process	1.06862e-10
GO:0007019	microtubule depolymerization	0.000263435
GO:0007049	cell cycle	1.34676e-07
GO:0007051	spindle organization	1.82635e-06
GO:0007052	mitotic spindle organization	0.00440868
GO:0007056	spindle assembly involved in female meiosis	0.00437127
GO:0007059	chromosome segregation	9.83889e-05
GO:0007127	meiosis I	0.0444458
GO:0007143	female meiotic nuclear division	0.00202404
GO:0007409	axonogenesis	0.000474112
GO:0010975	regulation of neuron projection development	0.00043248
GO:0022008	neurogenesis	5.3074e-10
GO:0022402	cell cycle process	3.39031e-07
GO:0030030	cell projection organization	7.82241e-06
GO:0030182	neuron differentiation	1.42534e-10
GO:0031109	microtubule polymerization or depolymerization	0.0174309
GO:0031110	regulation of microtubule polymerization or depolymerization	0.00553097
GO:0031175	neuron projection development	1.25312e-09
GO:0031344	regulation of cell projection organization	0.00348297
GO:0032989	cellular component morphogenesis	0.000310723
GO:0032990	cell part morphogenesis	5.28057e-05
GO:0043010	camera-type eye development	0.0167021
GO:0043624	cellular protein complex disassembly	0.044908
GO:0045737	positive regulation of cyclin-dependent protein serine/threonine kinase activity	6.66931e-05
GO:0045787	positive regulation of cell cycle	0.00177204
GO:0048285	organelle fission	0.000298532
GO:0048666	neuron development	4.7556e-11
GO:0048667	cell morphogenesis involved in neuron differentiation	4.23427e-05
GO:0048699	generation of neurons	5.04786e-11
GO:0048812	neuron projection morphogenesis	1.83351e-05
GO:0048858	cell projection morphogenesis	2.81628e-05
GO:0048880	sensory system development	0.0394653
GO:0050772	positive regulation of axonogenesis	0.0466305
GO:0051225	spindle assembly	0.00106923
GO:0051261	protein depolymerization	0.0204478
GO:0051301	cell division	1.10232e-10
GO:0051656	establishment of organelle localization	0.0468006
GO:0051726	regulation of cell cycle	0.000888361
GO:0061564	axon development	0.000173926
GO:0061640	cytoskeleton-dependent cytokinesis	0.000203842
GO:0070507	regulation of microtubule cytoskeleton organization	0.00528482
GO:0071900	regulation of protein serine/threonine kinase activity	0.00152627
GO:0090306	spindle assembly involved in meiosis	0.0363081
GO:0098813	nuclear chromosome segregation	0.000139064
GO:0120035	regulation of plasma membrane bounded cell projection organization	0.00252535
GO:0120036	plasma membrane bounded cell projection organization	4.50053e-06
GO:0120039	plasma membrane bounded cell projection morphogenesis	2.51901e-05
GO:0140013	meiotic nuclear division	0.00267783
GO:0140014	mitotic nuclear division	0.000396339
GO:0150063	visual system development	0.0367412
GO:1902850	microtubule cytoskeleton organization involved in mitosis	6.4731e-05
GO:1903046	meiotic cell cycle process	0.00497513
GO:1903047	mitotic cell cycle process	1.50155e-09
GO:1904029	regulation of cyclin-dependent protein kinase activity	2.40486e-06
GO:1904031	positive regulation of cyclin-dependent protein kinase activity	0.000141267
REAC:R-MMU-141424	Amplification of signal from the kinetochores	0.000148146
REAC:R-MMU-141444	Amplification of signal from unattached kinetochores via a MAD2 inhibitory signal	0.000148146
REAC:R-MMU-1640170	Cell Cycle	1.04936e-06
REAC:R-MMU-176417	Phosphorylation of Emi1	0.00800163
REAC:R-MMU-194315	Signaling by Rho GTPases	0.0264366
REAC:R-MMU-195258	RHO GTPase Effectors	0.0105108
REAC:R-MMU-2467813	Separation of Sister Chromatids	0.0208707
REAC:R-MMU-2500257	Resolution of Sister Chromatid Cohesion	3.84316e-05
REAC:R-MMU-2555396	Mitotic Metaphase and Anaphase	0.000364307
REAC:R-MMU-399956	CRMPs in Sema3A signaling	0.00457792
REAC:R-MMU-5663220	RHO GTPases Activate Formins	9.70721e-05
REAC:R-MMU-68877	Mitotic Prometaphase	3.72053e-06
REAC:R-MMU-68882	Mitotic Anaphase	0.0053347
REAC:R-MMU-68886	M Phase	4.39255e-05
REAC:R-MMU-69278	Cell Cycle, Mitotic	1.25184e-07
REAC:R-MMU-69618	Mitotic Spindle Checkpoint	0.000488314
REAC:R-MMU-69620	Cell Cycle Checkpoints	0.0361952
REAC:R-MMU-9648025	EML4 and NUDC in mitotic spindle formation	0.000456035
REAC:R-MMU-9716542	Signaling by Rho GTPases, Miro GTPases and RHOBTB3	0.0264366

## Sheet: scVelo Gliogenic Pathway Result
Pathway Term ID	Pathway Term Name	FDR Adjusted p-value
GO:0005102	signaling receptor binding	5.1307e-05
GO:0005178	integrin binding	9.47053e-07
GO:0044877	protein-containing complex binding	1.77505e-05
GO:0050839	cell adhesion molecule binding	7.39398e-05
GO:0050840	extracellular matrix binding	0.00259754
GO:0000003	reproduction	0.0102802
GO:0001501	skeletal system development	0.0199896
GO:0001568	blood vessel development	0.00650516
GO:0001667	ameboidal-type cell migration	0.00401242
GO:0001934	positive regulation of protein phosphorylation	0.0270682
GO:0001944	vasculature development	0.00184844
GO:0003006	developmental process involved in reproduction	0.0168534
GO:0003413	chondrocyte differentiation involved in endochondral bone morphogenesis	0.00479412
GO:0006082	organic acid metabolic process	0.00613912
GO:0007155	cell adhesion	3.47421e-05
GO:0007272	ensheathment of neurons	0.0283921
GO:0007417	central nervous system development	1.82822e-07
GO:0007420	brain development	0.030025
GO:0007423	sensory organ development	0.0366468
GO:0008284	positive regulation of cell population proliferation	0.0208352
GO:0008366	axon ensheathment	0.0283921
GO:0009611	response to wounding	0.00645876
GO:0009628	response to abiotic stimulus	0.00105351
GO:0009719	response to endogenous stimulus	0.000117104
GO:0009888	tissue development	4.17127e-05
GO:0010001	glial cell differentiation	7.38647e-10
GO:0010243	response to organonitrogen compound	0.00165541
GO:0010562	positive regulation of phosphorus metabolic process	0.0380263
GO:0010720	positive regulation of cell development	0.00411396
GO:0010975	regulation of neuron projection development	0.00548406
GO:0010976	positive regulation of neuron projection development	0.0154448
GO:0014013	regulation of gliogenesis	0.00662206
GO:0014015	positive regulation of gliogenesis	0.00672924
GO:0016477	cell migration	6.68156e-06
GO:0019752	carboxylic acid metabolic process	0.0213842
GO:0022008	neurogenesis	4.45243e-07
GO:0022414	reproductive process	0.0101968
GO:0022603	regulation of anatomical structure morphogenesis	0.0443142
GO:0022610	biological adhesion	4.12418e-05
GO:0030030	cell projection organization	0.00120211
GO:0030155	regulation of cell adhesion	0.000126677
GO:0030182	neuron differentiation	0.000135538
GO:0030334	regulation of cell migration	0.00110782
GO:0031175	neuron projection development	0.00158591
GO:0031344	regulation of cell projection organization	0.0349179
GO:0031589	cell-substrate adhesion	0.037829
GO:0033993	response to lipid	0.000297851
GO:0035239	tube morphogenesis	0.0163789
GO:0035295	tube development	0.00304383
GO:0040011	locomotion	2.61125e-05
GO:0040012	regulation of locomotion	0.00356276
GO:0042063	gliogenesis	4.45365e-09
GO:0042127	regulation of cell population proliferation	0.000565557
GO:0042327	positive regulation of phosphorylation	0.0135195
GO:0042552	myelination	0.0253352
GO:0042692	muscle cell differentiation	0.011086
GO:0043436	oxoacid metabolic process	0.0247774
GO:0044281	small molecule metabolic process	4.27155e-06
GO:0045595	regulation of cell differentiation	0.000523931
GO:0045597	positive regulation of cell differentiation	0.000162834
GO:0045685	regulation of glial cell differentiation	0.0207919
GO:0045687	positive regulation of glial cell differentiation	0.00308011
GO:0045785	positive regulation of cell adhesion	0.0215384
GO:0045937	positive regulation of phosphate metabolic process	0.0380263
GO:0048514	blood vessel morphogenesis	0.00714747
GO:0048666	neuron development	0.000466217
GO:0048699	generation of neurons	0.000226383
GO:0048708	astrocyte differentiation	0.0148574
GO:0048709	oligodendrocyte differentiation	4.11119e-07
GO:0048713	regulation of oligodendrocyte differentiation	0.0181588
GO:0048870	cell motility	1.20236e-05
GO:0050678	regulation of epithelial cell proliferation	0.0369974
GO:0050806	positive regulation of synaptic transmission	0.0261277
GO:0050900	leukocyte migration	0.0275376
GO:0051049	regulation of transport	0.0297994
GO:0051094	positive regulation of developmental process	6.19459e-05
GO:0051240	positive regulation of multicellular organismal process	0.00018143
GO:0051270	regulation of cellular component movement	0.00515723
GO:0051674	localization of cell	1.20236e-05
GO:0060284	regulation of cell development	0.00154288
GO:0060322	head development	0.0112585
GO:0060348	bone development	0.00549289
GO:0060349	bone morphogenesis	0.0446255
GO:0060429	epithelium development	0.0220449
GO:0060710	chorio-allantoic fusion	0.0359664
GO:0061061	muscle structure development	0.00125119
GO:0070848	response to growth factor	0.00991391
GO:0071363	cellular response to growth factor stimulus	0.0367006
GO:0072359	circulatory system development	0.000996799
GO:0120035	regulation of plasma membrane bounded cell projection organization	0.0260806
GO:0120036	plasma membrane bounded cell projection organization	0.00319731
GO:1901698	response to nitrogen compound	0.00683158
GO:1901700	response to oxygen-containing compound	1.61763e-05
GO:1901701	cellular response to oxygen-containing compound	0.00322528
GO:2000026	regulation of multicellular organismal development	0.00142339
GO:2000145	regulation of cell motility	0.00218852
