# Supplementary material for: DeepVelo: deep learning extends RNA velocity to multi-lineage systems with cell-specific kinetics
Source: Genome Biol. 2024 Jan 19;25:27. doi: 10.1186/s13059-023-03148-9 (PMC10799431; doi:10.1186/s13059-023-03148-9)
Supplement: Supplementary file 5 — Additional file 5: Supplementary Table S4. [file 13059_2023_3148_MOESM5_ESM.xlsx]

## Sheet: Direction Score
Page 1. Direction Scores
Dataset	DeepVelo		scVelo (dynamical)		scVelo (stochastic)
	mean	std	mean	std	mean	std
Dentate gyrus neurogenesis	0.37024	0.52571	-0.00834	0.63619	0.19076	0.56589
Pancreatic endocrinogenesis	0.3115	0.53218	0.27586	0.54803	0.30734	0.55629
Hindbrain development	0.38337	0.62189	0.32636	0.64125	0.39282	0.61315
Large-scale dentate gyrus	0.60108	0.5236	0.14736	0.72749	0.34657	0.67953
Mesenchymal organogenesis	0.28153	0.52343	-0.03545	0.59142	0.0717	0.57541
Mouse gastrulation	0.769033	0.304686	-0.47462	0.61751	0.0179213	0.706307
Simulation	N/A	N/A	N/A	N/A	N/A	N/A
* scVelo(stochastic) is an implementation of the steady-state method in scVelo package
**The best scores are shown in bold texts.

## Sheet: Overall Consistency
Page 2. Overall Consistency
Dataset	DeepVelo		scVelo (dynamical)		scVelo (stochastic)
	mean	std	mean	std	mean	std
Dentate gyrus neurogenesis	0.9482	0.0319	0.8009	0.1074	0.8633	0.0658
Pancreatic endocrinogenesis	0.9035	0.0672	0.8155	0.0818	0.8758	0.122
Hindbrain development	0.93594	0.0474	0.87128	0.1479	0.9135	0.0671
Large-scale dentate gyrus	0.9341	0.0374	0.8567	0.0733	0.8744	0.0919
Mesenchymal organogenesis	0.8986	0.04249	0.7719	0.086	0.76723	0.0762
Mouse gastrulation	0.97881	0.0199516	0.843339	0.0516893	0.7472	0.0967777
Simulation	0.9972	0.0029	0.9697	0.0395	0.9687	0.0536
* scVelo(stochastic) is an implementation of the steady-state method in scVelo package
**The best scores are shown in bold texts.

## Sheet: Celltype-wise Consistency
Page 3. Celltype-wise Consistency
Dataset	DeepVelo		scVelo (dynamical)		scVelo (stochastic)
	mean	std	mean	std	mean	std
Dentate gyrus neurogenesis	0.844	0.0818	0.6077	0.143	0.7455	0.098
Pancreatic endocrinogenesis	0.6496	0.1251	0.51	0.113	0.696	0.2359
Hindbrain development	0.6086	0.1238	0.5428	0.3225	0.5925	0.1673
Large-scale dentate gyrus	0.713	0.1131	0.5891	0.1878	0.6452	0.1808
Mesenchymal organogenesis	0.63286	0.0768	0.47015	0.12067	0.4919	0.07543
Mouse gastrulation	0.91776	0.0810077	0.590308	0.0956593	0.543024	0.125853
Simulation	N/A	N/A	N/A	N/A	N/A	N/A
* scVelo(stochastic) is an implementation of the steady-state method in scVelo package
**The best scores are shown in bold texts.
