# Supplementary material for: DeepVelo: deep learning extends RNA velocity to multi-lineage systems with cell-specific kinetics
Source: Genome Biol. 2024 Jan 19;25:27. doi: 10.1186/s13059-023-03148-9 (PMC10799431; doi:10.1186/s13059-023-03148-9)
Supplement: Supplementary file 6 — Additional file 6: Supplementary Table S5. [file 13059_2023_3148_MOESM6_ESM.xlsx]

## Sheet: Sheet1
Identifier	Code name	Manuscript name	MB/EPT Tissue #	Age at Diagnosis	Sex	Pathology Diagnosis	Age Years at Dx	Age Months at Dx	Age Years at Surgery	Age Months at Surgery	Age Years Current	Age Months Current	WHO CNS 2021 Tumour Classification	Molecular	Recurrent	Resection Detail	Outcome	Anatomical location primary	Genetic predispositions
BT2017028	Pilo	Sample 3	EPT2225/C-PA-3	15	M	Pilocytic astrocytoma	15	1	15	1	21	0	Gliomas, glioneuronal tumors, and neuronal tumors; Circumscribed astrocytic gliomas; Pilocytic Astrocytoma	Immunonegative for BRAFV600E; Positive for KIAA1549_Ex15-BRAF_Ex9 fusion (Nanostring)	No	Grand total resection	Alive; 6th nerve palsy	Brain; Intra-Axial; Cerebellum; Posterior Fossa/Fourth Ventricle	None known
BT2017065	BT	Sample 1	EPT2071/C-PA-1	6	M	Pilocytic astrocytoma	9	0	9	0	14	5	Gliomas, glioneuronal tumors, and neuronal tumors; Circumscribed astrocytic gliomas; Pilocytic Astrocytoma	Positive for KIAA1549_Ex18-BRAF_Ex10 fusion (Nanostring); Negative for BRAF V600E (IHC); MIB-1 proliferative index is ~1%	No	Grand total resection	Alive; healthy	Brain; Intra-Axial; Cerebellum; Posterior Fossa	None known
BT2017084	PA	Sample 2	NA	8.9	M	Pilocytic astrocytoma	7	8	8	11	14	1	Gliomas, glioneuronal tumors, and neuronal tumors; Circumscribed astrocytic gliomas; Pilocytic Astrocytoma	Negative for BRAF fusion (Nanostring); Negative for BRAF V600E (IHC); Negative for H3K27M (IHC); MIB-1 proliferative index is ~2-5%	No	98% resection	Alive; Unknown	Brain; Intra-Axial; Thalamus; Left hypothalamic, left basal ganglia, and anterior left thalamus with extension into 3rd ventricle and left frontal horn	Twin born at 36wks; ?possible bleeding disorder (e.g. von Willebrand, platelet dysfunction)
