# Supplementary material for: DeepVelo: deep learning extends RNA velocity to multi-lineage systems with cell-specific kinetics
Source: Genome Biol. 2024 Jan 19;25:27. doi: 10.1186/s13059-023-03148-9 (PMC10799431; doi:10.1186/s13059-023-03148-9)
Supplement: Supplementary file 7 — Additional file 7: Supplementary Table S6. [file 13059_2023_3148_MOESM7_ESM.xlsx]

## Sheet: Sample 1 Immunogenic
Pathway Term ID	Pathway Term Name	FDR Adjusted p-value
GO:0008009	chemokine activity	0.000539509
GO:0042379	chemokine receptor binding	0.00163844
GO:0048020	CCR chemokine receptor binding	0.000418059
GO:0000165	MAPK cascade	2.82901e-06
GO:0001775	cell activation	5.6774e-07
GO:0001816	cytokine production	5.22452e-05
GO:0001817	regulation of cytokine production	4.6534e-05
GO:0001819	positive regulation of cytokine production	0.00111482
GO:0002237	response to molecule of bacterial origin	5.82125e-06
GO:0002252	immune effector process	0.0440921
GO:0002263	cell activation involved in immune response	0.000724678
GO:0002366	leukocyte activation involved in immune response	0.000645458
GO:0002521	leukocyte differentiation	0.0222844
GO:0002548	monocyte chemotaxis	0.00143974
GO:0002675	positive regulation of acute inflammatory response	0.0287071
GO:0002682	regulation of immune system process	1.27576e-06
GO:0002684	positive regulation of immune system process	3.87041e-07
GO:0002685	regulation of leukocyte migration	0.0168123
GO:0002687	positive regulation of leukocyte migration	0.0122911
GO:0002694	regulation of leukocyte activation	0.00096156
GO:0002696	positive regulation of leukocyte activation	7.13249e-05
GO:0002757	immune response-activating signaling pathway	0.0151895
GO:0002764	immune response-regulating signaling pathway	0.0268268
GO:0006915	apoptotic process	1.22144e-07
GO:0006935	chemotaxis	0.0182147
GO:0006952	defense response	2.90272e-08
GO:0006954	inflammatory response	2.53231e-09
GO:0006955	immune response	3.06923e-07
GO:0007159	leukocyte cell-cell adhesion	0.0167748
GO:0007186	G protein-coupled receptor signaling pathway	0.017314
GO:0008284	positive regulation of cell population proliferation	0.000914731
GO:0009607	response to biotic stimulus	2.01296e-06
GO:0009725	response to hormone	0.0381282
GO:0009890	negative regulation of biosynthetic process	0.0113102
GO:0009967	positive regulation of signal transduction	8.66107e-05
GO:0009968	negative regulation of signal transduction	0.0388692
GO:0010332	response to gamma radiation	0.0415254
GO:0010557	positive regulation of macromolecule biosynthetic process	0.00978812
GO:0010628	positive regulation of gene expression	0.00195326
GO:0010647	positive regulation of cell communication	0.000180359
GO:0010648	negative regulation of cell communication	0.0291404
GO:0010941	regulation of cell death	1.77162e-08
GO:0012501	programmed cell death	2.51527e-07
GO:0014070	response to organic cyclic compound	0.0211663
GO:0016477	cell migration	8.72637e-05
GO:0019221	cytokine-mediated signaling pathway	3.47412e-06
GO:0023056	positive regulation of signaling	0.000176378
GO:0023057	negative regulation of signaling	0.0291404
GO:0030097	hemopoiesis	0.0153623
GO:0030334	regulation of cell migration	0.000685516
GO:0030335	positive regulation of cell migration	4.56619e-05
GO:0030593	neutrophil chemotaxis	0.00528827
GO:0030595	leukocyte chemotaxis	0.00247196
GO:0031327	negative regulation of cellular biosynthetic process	0.0343505
GO:0031347	regulation of defense response	0.000779452
GO:0031349	positive regulation of defense response	0.000741142
GO:0032101	regulation of response to external stimulus	7.68114e-05
GO:0032103	positive regulation of response to external stimulus	3.0787e-05
GO:0032496	response to lipopolysaccharide	3.76654e-05
GO:0033002	muscle cell proliferation	0.00889649
GO:0033554	cellular response to stress	0.00255135
GO:0033993	response to lipid	0.00247549
GO:0034097	response to cytokine	3.2511e-14
GO:0034341	response to type II interferon	0.000100644
GO:0035710	CD4-positive, alpha-beta T cell activation	0.033159
GO:0040011	locomotion	0.00017576
GO:0040012	regulation of locomotion	0.00262885
GO:0040017	positive regulation of locomotion	0.000119989
GO:0042127	regulation of cell population proliferation	0.00364632
GO:0042149	cellular response to glucose starvation	0.0262538
GO:0042330	taxis	0.0186078
GO:0042981	regulation of apoptotic process	2.37276e-07
GO:0043066	negative regulation of apoptotic process	9.54704e-08
GO:0043067	regulation of programmed cell death	6.04086e-08
GO:0043069	negative regulation of programmed cell death	1.44664e-07
GO:0043085	positive regulation of catalytic activity	0.000451868
GO:0043207	response to external biotic stimulus	6.49857e-06
GO:0043367	CD4-positive, alpha-beta T cell differentiation	0.00688068
GO:0043408	regulation of MAPK cascade	0.000144661
GO:0043410	positive regulation of MAPK cascade	0.000169508
GO:0043615	astrocyte cell migration	0.0277755
GO:0044093	positive regulation of molecular function	0.000397262
GO:0044419	biological process involved in interspecies interaction between organisms	2.06943e-06
GO:0045321	leukocyte activation	2.67823e-06
GO:0045444	fat cell differentiation	0.00297743
GO:0045893	positive regulation of DNA-templated transcription	0.0191723
GO:0045944	positive regulation of transcription by RNA polymerase II	0.00969808
GO:0046632	alpha-beta T cell differentiation	0.0348666
GO:0046649	lymphocyte activation	0.017632
GO:0048245	eosinophil chemotaxis	0.0263994
GO:0048247	lymphocyte chemotaxis	1.165e-05
GO:0048585	negative regulation of response to stimulus	0.00621654
GO:0048659	smooth muscle cell proliferation	0.000695807
GO:0048660	regulation of smooth muscle cell proliferation	0.000531606
GO:0048661	positive regulation of smooth muscle cell proliferation	0.00605365
GO:0048870	cell motility	0.000499559
GO:0050727	regulation of inflammatory response	0.000795749
GO:0050729	positive regulation of inflammatory response	0.000511635
GO:0050730	regulation of peptidyl-tyrosine phosphorylation	0.0475183
GO:0050778	positive regulation of immune response	0.0335867
GO:0050865	regulation of cell activation	4.63701e-05
GO:0050867	positive regulation of cell activation	1.04953e-05
GO:0050900	leukocyte migration	6.81421e-05
GO:0051235	maintenance of location	0.0468598
GO:0051240	positive regulation of multicellular organismal process	1.01735e-05
GO:0051345	positive regulation of hydrolase activity	0.00577961
GO:0051707	response to other organism	6.23609e-06
GO:0060326	cell chemotaxis	0.000291667
GO:0060548	negative regulation of cell death	1.56967e-07
GO:0070098	chemokine-mediated signaling pathway	0.00322353
GO:0070371	ERK1 and ERK2 cascade	1.64512e-05
GO:0070372	regulation of ERK1 and ERK2 cascade	0.00019546
GO:0070374	positive regulation of ERK1 and ERK2 cascade	2.54415e-05
GO:0070555	response to interleukin-1	8.63191e-05
GO:0071216	cellular response to biotic stimulus	0.025968
GO:0071310	cellular response to organic substance	1.23432e-12
GO:0071345	cellular response to cytokine stimulus	1.21726e-12
GO:0071346	cellular response to type II interferon	0.000274191
GO:0071347	cellular response to interleukin-1	1.41815e-05
GO:0071496	cellular response to external stimulus	0.00809867
GO:0071621	granulocyte chemotaxis	0.0100191
GO:0071674	mononuclear cell migration	1.63478e-06
GO:0072676	lymphocyte migration	3.25812e-06
GO:0072677	eosinophil migration	0.00675897
GO:0072678	T cell migration	0.0236204
GO:0080134	regulation of response to stress	7.98625e-07
GO:0097190	apoptotic signaling pathway	0.00206187
GO:0097193	intrinsic apoptotic signaling pathway	0.000572818
GO:0097529	myeloid leukocyte migration	0.00713361
GO:0097530	granulocyte migration	0.000914034
GO:0098542	defense response to other organism	0.028596
GO:1901698	response to nitrogen compound	0.0401609
GO:1901700	response to oxygen-containing compound	5.0254e-06
GO:1901701	cellular response to oxygen-containing compound	4.92623e-06
GO:1902531	regulation of intracellular signal transduction	2.09713e-06
GO:1902533	positive regulation of intracellular signal transduction	5.40289e-05
GO:1902680	positive regulation of RNA biosynthetic process	0.0205184
GO:1903508	positive regulation of nucleic acid-templated transcription	0.0191723
GO:1904705	regulation of vascular associated smooth muscle cell proliferation	0.0359069
GO:1990266	neutrophil migration	0.0100191
GO:1990868	response to chemokine	0.00430182
GO:1990869	cellular response to chemokine	0.00430182
GO:1990874	vascular associated smooth muscle cell proliferation	0.0454292
GO:2000145	regulation of cell motility	0.00152478
GO:2000147	positive regulation of cell motility	8.57896e-05
GO:2001233	regulation of apoptotic signaling pathway	0.00436672
GO:2001236	regulation of extrinsic apoptotic signaling pathway	0.0441126
REAC:R-HSA-1280215	Cytokine Signaling in Immune system	8.36845e-13
REAC:R-HSA-372790	Signaling by GPCR	0.00507835
REAC:R-HSA-373076	Class A/1 (Rhodopsin-like receptors)	0.00129227
REAC:R-HSA-449147	Signaling by Interleukins	6.47288e-09
REAC:R-HSA-500792	GPCR ligand binding	0.00928401
REAC:R-HSA-6783783	Interleukin-10 signaling	2.22499e-06
REAC:R-HSA-6785807	Interleukin-4 and Interleukin-13 signaling	1.02054e-05

## Sheet: Sample 1 Depleted
Pathway Term ID	Pathway Term Name	FDR Adjusted p-value
GO:0007417	central nervous system development	0.000207464
GO:0022008	neurogenesis	0.00148433
GO:0030182	neuron differentiation	0.0198686
GO:0048699	generation of neurons	0.0105189
REAC:R-HSA-3000178	ECM proteoglycans	5.04806e-05

## Sheet: Sample 2 Immunogenic
Pathway Term ID	Pathway Term Name	FDR Adjusted p-value
GO:0003823	antigen binding	5.94003e-08
GO:0004888	transmembrane signaling receptor activity	0.000221879
GO:0005102	signaling receptor binding	0.020872
GO:0023023	MHC protein complex binding	3.81398e-16
GO:0023026	MHC class II protein complex binding	2.03198e-17
GO:0032395	MHC class II receptor activity	1.00251e-09
GO:0033218	amide binding	5.48515e-08
GO:0038023	signaling receptor activity	0.00143544
GO:0042277	peptide binding	1.21638e-08
GO:0042605	peptide antigen binding	2.73423e-12
GO:0042608	T cell receptor binding	0.0231916
GO:0042609	CD4 receptor binding	0.0144428
GO:0044877	protein-containing complex binding	0.000214318
GO:0060089	molecular transducer activity	0.00143544
GO:0140375	immune receptor activity	1.71613e-11
GO:0001775	cell activation	1.01116e-06
GO:0001816	cytokine production	2.12653e-05
GO:0001817	regulation of cytokine production	1.88089e-05
GO:0001913	T cell mediated cytotoxicity	0.0115952
GO:0002250	adaptive immune response	8.49111e-10
GO:0002252	immune effector process	0.00272969
GO:0002263	cell activation involved in immune response	0.000470377
GO:0002285	lymphocyte activation involved in immune response	5.15265e-05
GO:0002286	T cell activation involved in immune response	1.65313e-06
GO:0002292	T cell differentiation involved in immune response	0.0017008
GO:0002361	CD4-positive, CD25-positive, alpha-beta regulatory T cell differentiation	0.0231916
GO:0002366	leukocyte activation involved in immune response	0.00043402
GO:0002396	MHC protein complex assembly	5.46106e-16
GO:0002399	MHC class II protein complex assembly	3.75989e-17
GO:0002468	dendritic cell antigen processing and presentation	1.22429e-06
GO:0002478	antigen processing and presentation of exogenous peptide antigen	2.0865e-15
GO:0002495	antigen processing and presentation of peptide antigen via MHC class II	3.81398e-16
GO:0002501	peptide antigen assembly with MHC protein complex	5.46106e-16
GO:0002503	peptide antigen assembly with MHC class II protein complex	3.75989e-17
GO:0002504	antigen processing and presentation of peptide or polysaccharide antigen via MHC class II	2.59954e-18
GO:0002682	regulation of immune system process	4.24234e-07
GO:0002684	positive regulation of immune system process	1.3175e-06
GO:0002694	regulation of leukocyte activation	9.71817e-10
GO:0002696	positive regulation of leukocyte activation	2.94969e-10
GO:0002697	regulation of immune effector process	0.00756734
GO:0002699	positive regulation of immune effector process	0.0339484
GO:0006952	defense response	0.00162985
GO:0006954	inflammatory response	0.00330344
GO:0006955	immune response	5.18753e-10
GO:0007155	cell adhesion	4.89172e-06
GO:0007159	leukocyte cell-cell adhesion	4.20424e-09
GO:0007596	blood coagulation	0.0356382
GO:0007599	hemostasis	0.0422975
GO:0008283	cell population proliferation	0.00625909
GO:0008284	positive regulation of cell population proliferation	0.00147835
GO:0009725	response to hormone	0.004886
GO:0010243	response to organonitrogen compound	0.00770039
GO:0016477	cell migration	0.0110218
GO:0019882	antigen processing and presentation	1.03231e-18
GO:0019883	antigen processing and presentation of endogenous antigen	0.000178993
GO:0019884	antigen processing and presentation of exogenous antigen	1.33114e-14
GO:0019886	antigen processing and presentation of exogenous peptide antigen via MHC class II	9.9318e-17
GO:0022407	regulation of cell-cell adhesion	7.76411e-09
GO:0022409	positive regulation of cell-cell adhesion	1.06576e-08
GO:0030155	regulation of cell adhesion	4.86198e-06
GO:0030217	T cell differentiation	0.00917294
GO:0032609	type II interferon production	0.0304382
GO:0032649	regulation of type II interferon production	0.0304382
GO:0032829	regulation of CD4-positive, CD25-positive, alpha-beta regulatory T cell differentiation	0.0108364
GO:0032831	positive regulation of CD4-positive, CD25-positive, alpha-beta regulatory T cell differentiation	0.0108364
GO:0032870	cellular response to hormone stimulus	0.00269704
GO:0032943	mononuclear cell proliferation	0.000641906
GO:0032944	regulation of mononuclear cell proliferation	0.000142497
GO:0032946	positive regulation of mononuclear cell proliferation	0.000619046
GO:0033674	positive regulation of kinase activity	0.0433324
GO:0040011	locomotion	0.00209659
GO:0042110	T cell activation	2.93277e-09
GO:0042127	regulation of cell population proliferation	0.00164108
GO:0043379	memory T cell differentiation	0.000714563
GO:0043380	regulation of memory T cell differentiation	0.000550075
GO:0043382	positive regulation of memory T cell differentiation	0.018562
GO:0043434	response to peptide hormone	0.0032777
GO:0045321	leukocyte activation	1.90574e-07
GO:0045580	regulation of T cell differentiation	0.048484
GO:0045582	positive regulation of T cell differentiation	0.0177469
GO:0045619	regulation of lymphocyte differentiation	0.0410436
GO:0045621	positive regulation of lymphocyte differentiation	0.0255153
GO:0045657	positive regulation of monocyte differentiation	0.0231916
GO:0045785	positive regulation of cell adhesion	1.89087e-07
GO:0046649	lymphocyte activation	2.09112e-08
GO:0046651	lymphocyte proliferation	0.000561419
GO:0048002	antigen processing and presentation of peptide antigen	9.99519e-14
GO:0050670	regulation of lymphocyte proliferation	0.000129062
GO:0050671	positive regulation of lymphocyte proliferation	0.00055877
GO:0050776	regulation of immune response	0.017486
GO:0050817	coagulation	0.0411217
GO:0050863	regulation of T cell activation	1.80931e-09
GO:0050865	regulation of cell activation	2.70071e-09
GO:0050867	positive regulation of cell activation	4.49229e-10
GO:0050870	positive regulation of T cell activation	1.25826e-09
GO:0051240	positive regulation of multicellular organismal process	2.32367e-07
GO:0051249	regulation of lymphocyte activation	1.44795e-10
GO:0051250	negative regulation of lymphocyte activation	0.0442112
GO:0051251	positive regulation of lymphocyte activation	7.77834e-11
GO:0051347	positive regulation of transferase activity	0.0202849
GO:0070661	leukocyte proliferation	0.0011815
GO:0070663	regulation of leukocyte proliferation	0.000249774
GO:0070665	positive regulation of leukocyte proliferation	0.00106602
GO:0071310	cellular response to organic substance	6.55032e-06
GO:0071375	cellular response to peptide hormone stimulus	0.0164181
GO:0090713	immunological memory process	0.00169531
GO:0090715	immunological memory formation process	0.000909041
GO:0098609	cell-cell adhesion	1.27068e-07
GO:1901652	response to peptide	0.018819
GO:1901698	response to nitrogen compound	0.0227379
GO:1901700	response to oxygen-containing compound	2.25338e-05
GO:1901701	cellular response to oxygen-containing compound	0.0484626
GO:1902531	regulation of intracellular signal transduction	0.0237381
GO:1903037	regulation of leukocyte cell-cell adhesion	1.42788e-09
GO:1903039	positive regulation of leukocyte cell-cell adhesion	3.06646e-09
GO:1903902	positive regulation of viral life cycle	0.0357429
REAC:R-HSA-1280215	Cytokine Signaling in Immune system	2.89758e-06
REAC:R-HSA-1280218	Adaptive Immune System	1.48704e-06
REAC:R-HSA-202403	TCR signaling	7.36579e-09
REAC:R-HSA-202424	Downstream TCR signaling	2.12699e-09
REAC:R-HSA-202427	Phosphorylation of CD3 and TCR zeta chains	2.05448e-13
REAC:R-HSA-202430	Translocation of ZAP-70 to Immunological synapse	7.89144e-14
REAC:R-HSA-202433	Generation of second messenger molecules	3.29944e-12
REAC:R-HSA-2132295	MHC class II antigen presentation	3.69258e-13
REAC:R-HSA-388841	Costimulation by the CD28 family	7.85324e-11
REAC:R-HSA-389948	PD-1 signaling	2.73888e-13
REAC:R-HSA-877300	Interferon gamma signaling	9.51333e-10
REAC:R-HSA-913531	Interferon Signaling	1.28872e-07

## Sheet: Sample 2 Depleted
Pathway Term ID	Pathway Term Name	FDR Adjusted p-value
GO:0000902	cell morphogenesis	0.0119816
GO:0000904	cell morphogenesis involved in differentiation	0.0179295
GO:0001764	neuron migration	0.00537723
GO:0007155	cell adhesion	0.000508757
GO:0007158	neuron cell-cell adhesion	0.000593546
GO:0007409	axonogenesis	0.00132103
GO:0007417	central nervous system development	6.89109e-06
GO:0007610	behavior	0.00418897
GO:0010001	glial cell differentiation	1.32277e-05
GO:0022008	neurogenesis	2.0883e-11
GO:0030030	cell projection organization	0.00549226
GO:0030182	neuron differentiation	1.01037e-06
GO:0031175	neuron projection development	1.11399e-05
GO:0032989	cellular component morphogenesis	9.73403e-05
GO:0032990	cell part morphogenesis	9.14351e-05
GO:0042063	gliogenesis	1.49114e-07
GO:0048666	neuron development	2.25312e-05
GO:0048667	cell morphogenesis involved in neuron differentiation	0.00488607
GO:0048699	generation of neurons	1.12461e-08
GO:0048709	oligodendrocyte differentiation	6.26692e-05
GO:0048812	neuron projection morphogenesis	0.000299728
GO:0048858	cell projection morphogenesis	6.10786e-05
GO:0050808	synapse organization	0.00977519
GO:0061564	axon development	5.47122e-06
GO:0120036	plasma membrane bounded cell projection organization	0.0036521
GO:0120039	plasma membrane bounded cell projection morphogenesis	0.000415959
REAC:R-HSA-1971475	A tetrasaccharide linker sequence is required for GAG synthesis	0.0478728
REAC:R-HSA-2022870	Chondroitin sulfate biosynthesis	0.0241412
REAC:R-HSA-2022923	Dermatan sulfate biosynthesis	0.00414214
REAC:R-HSA-2024101	CS/DS degradation	0.00911064
REAC:R-HSA-3000178	ECM proteoglycans	0.0262761
REAC:R-HSA-3560783	Defective B4GALT7 causes EDS, progeroid type	0.0283725
REAC:R-HSA-3560801	Defective B3GAT3 causes JDSSDHD	0.0283725
REAC:R-HSA-3595172	Defective CHST3 causes SEDCJD	0.0014099
REAC:R-HSA-3595174	Defective CHST14 causes EDS, musculocontractural type	0.0014099
REAC:R-HSA-3595177	Defective CHSY1 causes TPBS	0.0014099
REAC:R-HSA-4420332	Defective B3GALT6 causes EDSP2 and SEMDJL1	0.0283725

## Sheet: Sample 3 Immunogenic
Pathway Term ID	Pathway Term Name	FDR Adjusted p-value
GO:0023023	MHC protein complex binding	6.61332e-09
GO:0023026	MHC class II protein complex binding	5.29027e-10
GO:0032395	MHC class II receptor activity	0.0172615
GO:0033218	amide binding	0.0315078
GO:0042277	peptide binding	0.00539913
GO:0042605	peptide antigen binding	4.82644e-05
GO:0042608	T cell receptor binding	0.0211637
GO:0044877	protein-containing complex binding	0.00142249
GO:0140375	immune receptor activity	0.000113083
GO:0001775	cell activation	2.48055e-10
GO:0001794	type IIa hypersensitivity	0.0163994
GO:0001816	cytokine production	7.1521e-16
GO:0001817	regulation of cytokine production	5.76406e-16
GO:0001818	negative regulation of cytokine production	2.45535e-06
GO:0001819	positive regulation of cytokine production	6.1685e-10
GO:0001906	cell killing	0.000841264
GO:0001909	leukocyte mediated cytotoxicity	0.00563941
GO:0001910	regulation of leukocyte mediated cytotoxicity	0.00759117
GO:0001961	positive regulation of cytokine-mediated signaling pathway	0.00709085
GO:0002218	activation of innate immune response	0.000231
GO:0002220	innate immune response activating cell surface receptor signaling pathway	0.00573407
GO:0002221	pattern recognition receptor signaling pathway	0.0253463
GO:0002250	adaptive immune response	8.29095e-07
GO:0002252	immune effector process	3.86715e-08
GO:0002253	activation of immune response	5.63431e-08
GO:0002263	cell activation involved in immune response	0.00769765
GO:0002274	myeloid leukocyte activation	0.000328176
GO:0002285	lymphocyte activation involved in immune response	0.00851074
GO:0002347	response to tumor cell	0.0405988
GO:0002366	leukocyte activation involved in immune response	0.00695218
GO:0002367	cytokine production involved in immune response	0.00808218
GO:0002396	MHC protein complex assembly	4.4056e-09
GO:0002399	MHC class II protein complex assembly	4.81656e-10
GO:0002429	immune response-activating cell surface receptor signaling pathway	0.000249667
GO:0002443	leukocyte mediated immunity	3.82515e-06
GO:0002445	type II hypersensitivity	0.0163994
GO:0002449	lymphocyte mediated immunity	1.87981e-05
GO:0002460	adaptive immune response based on somatic recombination of immune receptors built from immunoglobulin superfamily domains	0.000264012
GO:0002478	antigen processing and presentation of exogenous peptide antigen	3.74102e-12
GO:0002495	antigen processing and presentation of peptide antigen via MHC class II	5.55212e-13
GO:0002501	peptide antigen assembly with MHC protein complex	4.4056e-09
GO:0002503	peptide antigen assembly with MHC class II protein complex	4.81656e-10
GO:0002504	antigen processing and presentation of peptide or polysaccharide antigen via MHC class II	2.06287e-12
GO:0002521	leukocyte differentiation	0.000160887
GO:0002573	myeloid leukocyte differentiation	2.55571e-05
GO:0002682	regulation of immune system process	1.6765e-17
GO:0002683	negative regulation of immune system process	1.55898e-06
GO:0002684	positive regulation of immune system process	5.04651e-18
GO:0002687	positive regulation of leukocyte migration	0.00802346
GO:0002688	regulation of leukocyte chemotaxis	0.0070168
GO:0002690	positive regulation of leukocyte chemotaxis	0.00200516
GO:0002694	regulation of leukocyte activation	2.35822e-11
GO:0002695	negative regulation of leukocyte activation	2.46186e-05
GO:0002696	positive regulation of leukocyte activation	1.29074e-09
GO:0002697	regulation of immune effector process	1.5849e-07
GO:0002698	negative regulation of immune effector process	0.00384789
GO:0002699	positive regulation of immune effector process	0.000140307
GO:0002703	regulation of leukocyte mediated immunity	0.000506752
GO:0002705	positive regulation of leukocyte mediated immunity	0.0128026
GO:0002706	regulation of lymphocyte mediated immunity	0.00662563
GO:0002718	regulation of cytokine production involved in immune response	0.00808218
GO:0002757	immune response-activating signaling pathway	2.95241e-05
GO:0002758	innate immune response-activating signaling pathway	0.00218317
GO:0002761	regulation of myeloid leukocyte differentiation	0.00156081
GO:0002763	positive regulation of myeloid leukocyte differentiation	0.00427177
GO:0002764	immune response-regulating signaling pathway	4.41892e-06
GO:0002768	immune response-regulating cell surface receptor signaling pathway	3.77939e-05
GO:0002831	regulation of response to biotic stimulus	1.75699e-06
GO:0002833	positive regulation of response to biotic stimulus	6.74775e-07
GO:0006915	apoptotic process	2.11295e-07
GO:0006935	chemotaxis	0.00957305
GO:0006952	defense response	1.196e-15
GO:0006954	inflammatory response	1.62037e-12
GO:0006955	immune response	1.88032e-14
GO:0006959	humoral immune response	0.00880397
GO:0007155	cell adhesion	0.000772106
GO:0007159	leukocyte cell-cell adhesion	6.05609e-07
GO:0007162	negative regulation of cell adhesion	0.0118003
GO:0008283	cell population proliferation	3.51744e-05
GO:0008284	positive regulation of cell population proliferation	0.0147453
GO:0009595	detection of biotic stimulus	0.0131943
GO:0009607	response to biotic stimulus	4.97986e-13
GO:0009628	response to abiotic stimulus	0.00448839
GO:0009719	response to endogenous stimulus	0.000353167
GO:0009967	positive regulation of signal transduction	0.00630542
GO:0009968	negative regulation of signal transduction	0.000197949
GO:0010628	positive regulation of gene expression	5.42919e-09
GO:0010629	negative regulation of gene expression	0.00557941
GO:0010647	positive regulation of cell communication	0.0298622
GO:0010648	negative regulation of cell communication	0.000791316
GO:0010720	positive regulation of cell development	3.16052e-05
GO:0010941	regulation of cell death	2.54766e-07
GO:0012501	programmed cell death	1.14545e-08
GO:0014070	response to organic cyclic compound	0.0292589
GO:0016064	immunoglobulin mediated immune response	0.0169503
GO:0016477	cell migration	0.00274235
GO:0019221	cytokine-mediated signaling pathway	0.000120628
GO:0019724	B cell mediated immunity	0.0189921
GO:0019882	antigen processing and presentation	5.66681e-09
GO:0019883	antigen processing and presentation of endogenous antigen	0.00594589
GO:0019884	antigen processing and presentation of exogenous antigen	3.73849e-11
GO:0019886	antigen processing and presentation of exogenous peptide antigen via MHC class II	1.72679e-11
GO:0022407	regulation of cell-cell adhesion	5.12425e-08
GO:0022408	negative regulation of cell-cell adhesion	0.00055154
GO:0022409	positive regulation of cell-cell adhesion	5.08338e-05
GO:0023056	positive regulation of signaling	0.0294371
GO:0023057	negative regulation of signaling	0.000791316
GO:0030097	hemopoiesis	4.36501e-07
GO:0030098	lymphocyte differentiation	0.0112203
GO:0030099	myeloid cell differentiation	2.30636e-06
GO:0030155	regulation of cell adhesion	2.04709e-06
GO:0030217	T cell differentiation	0.0349346
GO:0030225	macrophage differentiation	0.000141594
GO:0030334	regulation of cell migration	0.0146532
GO:0030335	positive regulation of cell migration	0.00742136
GO:0030595	leukocyte chemotaxis	0.000972062
GO:0031341	regulation of cell killing	0.00096923
GO:0031343	positive regulation of cell killing	0.00591935
GO:0031347	regulation of defense response	1.1074e-08
GO:0031348	negative regulation of defense response	0.00306841
GO:0031349	positive regulation of defense response	8.95663e-06
GO:0031960	response to corticosteroid	0.0158398
GO:0032088	negative regulation of NF-kappaB transcription factor activity	0.0457659
GO:0032101	regulation of response to external stimulus	9.1336e-12
GO:0032102	negative regulation of response to external stimulus	0.0135685
GO:0032103	positive regulation of response to external stimulus	1.23167e-10
GO:0032602	chemokine production	2.98765e-06
GO:0032609	type II interferon production	0.00527166
GO:0032611	interleukin-1 beta production	0.00361409
GO:0032612	interleukin-1 production	0.00965394
GO:0032613	interleukin-10 production	0.0397527
GO:0032623	interleukin-2 production	0.00193277
GO:0032635	interleukin-6 production	0.00175989
GO:0032640	tumor necrosis factor production	2.106e-09
GO:0032642	regulation of chemokine production	2.98765e-06
GO:0032649	regulation of type II interferon production	0.00527166
GO:0032651	regulation of interleukin-1 beta production	0.00361409
GO:0032652	regulation of interleukin-1 production	0.00965394
GO:0032653	regulation of interleukin-10 production	0.0397527
GO:0032663	regulation of interleukin-2 production	0.00193277
GO:0032675	regulation of interleukin-6 production	0.00175989
GO:0032680	regulation of tumor necrosis factor production	2.106e-09
GO:0032703	negative regulation of interleukin-2 production	0.00925588
GO:0032722	positive regulation of chemokine production	0.0200064
GO:0032760	positive regulation of tumor necrosis factor production	0.000493612
GO:0032943	mononuclear cell proliferation	2.23696e-05
GO:0032944	regulation of mononuclear cell proliferation	1.53883e-06
GO:0032946	positive regulation of mononuclear cell proliferation	0.00154677
GO:0033554	cellular response to stress	0.020202
GO:0034097	response to cytokine	6.55543e-12
GO:0034612	response to tumor necrosis factor	0.00389456
GO:0040011	locomotion	0.0398999
GO:0040017	positive regulation of locomotion	0.0131407
GO:0042098	T cell proliferation	0.0244299
GO:0042110	T cell activation	3.66509e-09
GO:0042116	macrophage activation	0.000284957
GO:0042127	regulation of cell population proliferation	1.16339e-06
GO:0042129	regulation of T cell proliferation	0.00751042
GO:0042330	taxis	0.00985352
GO:0042592	homeostatic process	0.0303295
GO:0042981	regulation of apoptotic process	0.000143547
GO:0043066	negative regulation of apoptotic process	0.0105581
GO:0043067	regulation of programmed cell death	1.10215e-06
GO:0043069	negative regulation of programmed cell death	0.00241322
GO:0043085	positive regulation of catalytic activity	0.00492427
GO:0043207	response to external biotic stimulus	2.34414e-11
GO:0044093	positive regulation of molecular function	0.00296239
GO:0044419	biological process involved in interspecies interaction between organisms	3.12705e-10
GO:0045087	innate immune response	1.98772e-10
GO:0045088	regulation of innate immune response	1.73468e-06
GO:0045089	positive regulation of innate immune response	4.21388e-06
GO:0045321	leukocyte activation	4.41222e-11
GO:0045597	positive regulation of cell differentiation	0.000934692
GO:0045619	regulation of lymphocyte differentiation	0.0167849
GO:0045621	positive regulation of lymphocyte differentiation	0.00961749
GO:0045637	regulation of myeloid cell differentiation	1.1482e-06
GO:0045639	positive regulation of myeloid cell differentiation	0.0211613
GO:0045785	positive regulation of cell adhesion	0.000623055
GO:0046649	lymphocyte activation	1.4955e-09
GO:0046651	lymphocyte proliferation	1.76503e-05
GO:0048002	antigen processing and presentation of peptide antigen	1.16832e-11
GO:0048585	negative regulation of response to stimulus	1.73928e-07
GO:0048870	cell motility	0.0055371
GO:0048871	multicellular organismal homeostasis	0.0156647
GO:0048872	homeostasis of number of cells	0.000669398
GO:0050670	regulation of lymphocyte proliferation	1.28871e-06
GO:0050671	positive regulation of lymphocyte proliferation	0.00132049
GO:0050727	regulation of inflammatory response	0.00280164
GO:0050776	regulation of immune response	1.3955e-10
GO:0050777	negative regulation of immune response	0.00512766
GO:0050778	positive regulation of immune response	1.06439e-10
GO:0050863	regulation of T cell activation	2.55298e-06
GO:0050865	regulation of cell activation	3.78995e-11
GO:0050866	negative regulation of cell activation	2.92468e-06
GO:0050867	positive regulation of cell activation	1.73651e-10
GO:0050870	positive regulation of T cell activation	2.98998e-06
GO:0050900	leukocyte migration	0.0125779
GO:0050920	regulation of chemotaxis	0.00015755
GO:0050921	positive regulation of chemotaxis	8.65339e-05
GO:0051049	regulation of transport	0.0266914
GO:0051050	positive regulation of transport	0.0310545
GO:0051090	regulation of DNA-binding transcription factor activity	0.0270663
GO:0051094	positive regulation of developmental process	0.0001091
GO:0051240	positive regulation of multicellular organismal process	1.57667e-13
GO:0051241	negative regulation of multicellular organismal process	3.36366e-05
GO:0051249	regulation of lymphocyte activation	2.34726e-11
GO:0051250	negative regulation of lymphocyte activation	0.000128021
GO:0051251	positive regulation of lymphocyte activation	2.80974e-09
GO:0051707	response to other organism	2.22937e-11
GO:0060284	regulation of cell development	0.000132342
GO:0060326	cell chemotaxis	5.83303e-05
GO:0060548	negative regulation of cell death	0.00994247
GO:0060760	positive regulation of response to cytokine stimulus	0.0126921
GO:0070372	regulation of ERK1 and ERK2 cascade	0.0488063
GO:0070661	leukocyte proliferation	2.84102e-07
GO:0070663	regulation of leukocyte proliferation	2.20734e-07
GO:0070665	positive regulation of leukocyte proliferation	0.000222436
GO:0070997	neuron death	0.00290792
GO:0071216	cellular response to biotic stimulus	0.00824194
GO:0071310	cellular response to organic substance	7.12235e-11
GO:0071345	cellular response to cytokine stimulus	1.57584e-09
GO:0071495	cellular response to endogenous stimulus	0.010719
GO:0071674	mononuclear cell migration	0.0217557
GO:0071706	tumor necrosis factor superfamily cytokine production	3.03301e-09
GO:0080134	regulation of response to stress	4.54223e-08
GO:0098542	defense response to other organism	4.02025e-09
GO:0098581	detection of external biotic stimulus	0.00289533
GO:0098609	cell-cell adhesion	0.000119618
GO:0098883	synapse pruning	5.7244e-06
GO:0140895	cell surface toll-like receptor signaling pathway	0.0358965
GO:0150146	cell junction disassembly	0.000399938
GO:1901214	regulation of neuron death	0.010444
GO:1901222	regulation of NIK/NF-kappaB signaling	0.0239775
GO:1901700	response to oxygen-containing compound	0.00233351
GO:1901701	cellular response to oxygen-containing compound	0.00153245
GO:1902105	regulation of leukocyte differentiation	0.000437584
GO:1902107	positive regulation of leukocyte differentiation	1.54458e-05
GO:1902531	regulation of intracellular signal transduction	0.000579968
GO:1902532	negative regulation of intracellular signal transduction	0.0124278
GO:1902533	positive regulation of intracellular signal transduction	0.00176053
GO:1903037	regulation of leukocyte cell-cell adhesion	1.49967e-07
GO:1903038	negative regulation of leukocyte cell-cell adhesion	0.0234516
GO:1903039	positive regulation of leukocyte cell-cell adhesion	8.28598e-06
GO:1903131	mononuclear cell differentiation	0.000579008
GO:1903555	regulation of tumor necrosis factor superfamily cytokine production	3.03301e-09
GO:1903557	positive regulation of tumor necrosis factor superfamily cytokine production	0.000646188
GO:1903706	regulation of hemopoiesis	2.3857e-06
GO:1903708	positive regulation of hemopoiesis	1.54458e-05
GO:2000026	regulation of multicellular organismal development	3.2532e-05
GO:2000145	regulation of cell motility	0.0338971
GO:2000147	positive regulation of cell motility	0.0107718
REAC:R-HSA-1280218	Adaptive Immune System	4.33538e-05
REAC:R-HSA-168249	Innate Immune System	0.000110828
REAC:R-HSA-198725	Nuclear Events (kinase and transcription factor activation)	0.0107945
REAC:R-HSA-202424	Downstream TCR signaling	0.0305914
REAC:R-HSA-202427	Phosphorylation of CD3 and TCR zeta chains	0.000337639
REAC:R-HSA-202430	Translocation of ZAP-70 to Immunological synapse	0.000157131
REAC:R-HSA-202433	Generation of second messenger molecules	0.0031296
REAC:R-HSA-2132295	MHC class II antigen presentation	1.6752e-05
REAC:R-HSA-389948	PD-1 signaling	0.000425084
REAC:R-HSA-877300	Interferon gamma signaling	0.000596061
REAC:R-HSA-913531	Interferon Signaling	0.0112359

## Sheet: Sample 3 Depleted
Pathway Term ID	Pathway Term Name	FDR Adjusted p-value
GO:0005102	signaling receptor binding	0.039265
GO:0050839	cell adhesion molecule binding	0.0434281
GO:0007155	cell adhesion	3.03608e-09
GO:0007158	neuron cell-cell adhesion	0.0112103
GO:0007610	behavior	6.65379e-06
GO:0007611	learning or memory	0.00260188
GO:0007612	learning	0.000350275
GO:0007626	locomotory behavior	0.0370791
GO:0007638	mechanosensory behavior	0.00716729
GO:0010975	regulation of neuron projection development	0.00414554
GO:0016477	cell migration	0.0142311
GO:0022008	neurogenesis	6.82305e-06
GO:0030030	cell projection organization	0.0034571
GO:0030182	neuron differentiation	3.01362e-05
GO:0031175	neuron projection development	0.00092143
GO:0031344	regulation of cell projection organization	0.00645931
GO:0034330	cell junction organization	4.6131e-08
GO:0035235	ionotropic glutamate receptor signaling pathway	0.0188908
GO:0048008	platelet-derived growth factor receptor signaling pathway	0.046456
GO:0048666	neuron development	0.000139617
GO:0048699	generation of neurons	6.68981e-05
GO:0050808	synapse organization	2.44868e-05
GO:0050877	nervous system process	0.0122932
GO:0050890	cognition	0.000441673
GO:0060074	synapse maturation	0.000183638
GO:0061564	axon development	0.0347331
GO:0098609	cell-cell adhesion	0.0493348
GO:0120035	regulation of plasma membrane bounded cell projection organization	0.00480568
GO:0120036	plasma membrane bounded cell projection organization	0.00225744
GO:1990806	ligand-gated ion channel signaling pathway	0.0188908
REAC:R-HSA-1630316	Glycosaminoglycan metabolism	0.0051406
REAC:R-HSA-1638091	Heparan sulfate/heparin (HS-GAG) metabolism	0.0253042
REAC:R-HSA-1793185	Chondroitin sulfate/dermatan sulfate metabolism	7.76921e-06
REAC:R-HSA-1971475	A tetrasaccharide linker sequence is required for GAG synthesis	0.000521606
REAC:R-HSA-2022870	Chondroitin sulfate biosynthesis	0.00880672
REAC:R-HSA-2022923	Dermatan sulfate biosynthesis	0.000767636
REAC:R-HSA-3560783	Defective B4GALT7 causes EDS, progeroid type	0.0109763
REAC:R-HSA-3560801	Defective B3GAT3 causes JDSSDHD	0.0109763
REAC:R-HSA-3595172	Defective CHST3 causes SEDCJD	0.0363856
REAC:R-HSA-3595174	Defective CHST14 causes EDS, musculocontractural type	0.0363856
REAC:R-HSA-3595177	Defective CHSY1 causes TPBS	0.0363856
REAC:R-HSA-4420332	Defective B3GALT6 causes EDSP2 and SEMDJL1	0.0109763
