# Supplementary material for: DeepVelo: deep learning extends RNA velocity to multi-lineage systems with cell-specific kinetics
Source: Genome Biol. 2024 Jan 19;25:27. doi: 10.1186/s13059-023-03148-9 (PMC10799431; doi:10.1186/s13059-023-03148-9)
Supplement: Supplementary file 8 — Additional file 8: Supplementary Table S7. [file 13059_2023_3148_MOESM8_ESM.xlsx]

## Sheet: Sample 1 Cell-types
Cell-type	Number
Microglia	4563
T cell	3943
Tumor cell	1644

## Sheet: Sample 2 Cell-types
Cell-type	Number
Microglia	1138
T cell	7223
Tumor cell	3669

## Sheet: Sample 3 Cell-types
Cell-type	Number
Microglia	3646
T cell	1567
Tumor cell	3054
