# Supplementary material for: DeepVelo: deep learning extends RNA velocity to multi-lineage systems with cell-specific kinetics
Source: Genome Biol. 2024 Jan 19;25:27. doi: 10.1186/s13059-023-03148-9 (PMC10799431; doi:10.1186/s13059-023-03148-9)
Supplement: Supplementary file 9 — Additional file 9: Supplementary Table S8. [file 13059_2023_3148_MOESM9_ESM.xlsx]

## Sheet: hp_sweep_results_sub
Name	State	Notes	User	Tags	Created	Runtime	Sweep	Layers and size	Learning rate	Optimizer	Pearson scale	Number of preprocessing HVGs	Number of preprocessing neighbors	Number of preprocessing PCs	seed	Top C	Top G	('Granule immature', 'Granule mature')	('Mossy', 'Cck-Tox')	('Neuroblast', 'Granule immature')	('Radial Glia-like', 'Astrocytes')	('nIPC', 'Neuroblast')	Celltype consistency	Direction score	Overall consistency	Pearson scale binned
crisp-sweep-9999	finished	-	hmaan		2023-01-09T19:45:44.000Z	90	53ik6kvj	[64,64,64]	0.0001	RMSprop	3	2000	40	40	123	10	20	0.363966	0.366437	0.694271	-0.428558	0.925698	0.771773	0.384363	0.907284	(0.901, 10.9]
smart-sweep-9998	finished	-	hmaan		2023-01-09T19:45:44.000Z	71	53ik6kvj	[64,64,64]	0.01	RMSprop	89	2000	20	10	123	5	5	0.191627	0.356929	0.422944	-0.833792	-0.873023	0.872662	-0.147063	0.962211	(80.2, 90.1]
snowy-sweep-9996	finished	-	hmaan		2023-01-09T19:45:43.000Z	97	53ik6kvj	[128,128]	0.001	Adam	30	2500	40	40	123	40	30	0.366753	0.378851	0.692522	0.679518	0.917399	0.783737	0.607008	0.915694	(20.8, 30.7]
chocolate-sweep-9997	finished	-	hmaan		2023-01-09T19:45:43.000Z	69	53ik6kvj	[256,256]	0.01	RMSprop	5	2500	5	20	123	30	40	0.0744448	0.877523	0.0447226	-0.229276	0.337534	0.388574	0.22099	0.671139	(0.901, 10.9]
devoted-sweep-9991	finished	-	hmaan		2023-01-09T19:45:42.000Z	75	53ik6kvj	[128,128]	0.01	Adam	78	2000	20	20	123	50	5	0.228269	0.199569	0.494236	-0.164592	0.668947	0.622006	0.285286	0.812084	(70.3, 80.2]
morning-sweep-9986	finished	-	hmaan		2023-01-09T19:45:42.000Z	60	53ik6kvj	[512,512]	0.0001	RMSprop	78	1000	15	20	123	5	40	0.257875	0.127338	0.525214	-0.232412	0.848587	0.476503	0.305321	0.720907	(70.3, 80.2]
gentle-sweep-9990	finished	-	hmaan		2023-01-09T19:45:42.000Z	63	53ik6kvj	[256,256]	0.1	RMSprop	80	500	20	20	123	50	20	0.290889	-0.660366	-0.619355	0.73939	0.429737	0.878196	0.0360593	0.965831	(70.3, 80.2]
young-sweep-9985	finished	-	hmaan		2023-01-09T19:45:42.000Z	67	53ik6kvj	[64,64,64]	0.01	RMSprop	71	5000	10	10	123	30	50	0.201099	-0.195817	0.209424	0.411898	-0.9092	0.908506	-0.0565191	0.978739	(70.3, 80.2]
fresh-sweep-9989	finished	-	hmaan		2023-01-09T19:45:42.000Z	59	53ik6kvj	[512,512]	0.0001	Adam	4	1000	10	20	123	10	40	0.241634	-0.0809113	0.139134	-0.569824	-0.188918	0.693669	-0.091777	0.907373	(0.901, 10.9]
happy-sweep-9988	finished	-	hmaan		2023-01-09T19:45:42.000Z	80	53ik6kvj	[128,128]	0.1	RMSprop	40	1000	40	10	123	30	30	-0.161059	-0.482244	0.334654	0.82555	0.791799	0.959606	0.26174	0.985511	(30.7, 40.6]
youthful-sweep-9982	finished	-	hmaan		2023-01-09T19:45:41.000Z	60	53ik6kvj	[128,128]	0.1	Adam	15	2500	10	10	123	10	40	0.0824313	0.0469114	0.377672	0.767743	-0.910792	0.846541	0.0727933	0.939419	(10.9, 20.8]
splendid-puddle-27110	finished	-	hmaan		2023-01-09T18:56:43.000Z	92		[128,128]	0.1	RMSprop	78	5000	50	10	123	50	30	0.112664	0.65179	0.384477	-0.426042	0.930049	0.821374	0.330588	0.910771	(70.3, 80.2]
ruby-sweep-9304	finished	-	hmaan		2023-01-09T05:30:28.000Z	23	53ik6kvj	[64,64,64]	0.0001	Adam	87	500	30	40	123	20	50									(80.2, 90.1]
deft-sweep-9192	finished	-	hmaan		2023-01-09T05:20:35.000Z	30	53ik6kvj	[512,512]	0.001	SGD	50	5000	10	50	123	20	5									(40.6, 50.5]
effortless-sweep-9037	finished	-	hmaan		2023-01-09T05:06:39.000Z	77	53ik6kvj	[512,512]	0.1	Adam	74	5000	20	30	123	5	5	0.377213	0.0127407	0.442215	-0.748098	0.885951	0.697569	0.194004	0.833116	(70.3, 80.2]
upbeat-sweep-8975	finished	-	hmaan		2023-01-09T05:01:10.000Z	23	53ik6kvj	[32,32]	0.001	Adam	63	2000	20	10	123	20	5									(60.4, 70.3]
wise-sweep-8934	finished	-	hmaan		2023-01-09T04:57:27.000Z	29	53ik6kvj	[512,512]	0.0001	Adam	1	5000	50	30	123	50	30									(0.901, 10.9]
fallen-sweep-8525	finished	-	hmaan		2023-01-09T04:20:51.000Z	208	53ik6kvj	[32,32]	0.001	Adam	26	2500	40	10	123	40	40	0.323204	0.618088	0.619339	0.191191	0.849475	0.903746	0.520259	0.969386	(20.8, 30.7]
glorious-sweep-8487	finished	-	hmaan		2023-01-09T04:17:32.000Z	191	53ik6kvj	[32,32]	0.01	Adam	59	2000	40	20	123	30	10	0.297798	0.457866	0.6464	0.659283	0.906215	0.716732	0.593512	0.866767	(50.5, 60.4]
decent-sweep-8444	finished	-	hmaan		2023-01-09T04:13:48.000Z	219	53ik6kvj	[64,64]	0.001	RMSprop	12	5000	15	40	123	20	20	0.35723	0.0602682	0.543073	-0.852111	0.885941	0.714997	0.19888	0.846491	(10.9, 20.8]
absurd-sweep-8396	finished	-	hmaan		2023-01-09T04:09:40.000Z	247	53ik6kvj	[64,64]	0.01	Adam	87	2500	50	30	123	5	30	0.392788	0.449471	0.650246	0.860766	0.923746	0.71681	0.655403	0.869942	(80.2, 90.1]
sweet-sweep-8130	finished	-	hmaan		2023-01-09T03:46:10.000Z	29	53ik6kvj	[256,256]	0.0001	SGD	9	5000	30	40	123	5	20									(0.901, 10.9]
stellar-sweep-7993	finished	-	hmaan		2023-01-09T03:33:59.000Z	30	53ik6kvj	[128,128]	0.1	Adam	74	2500	10	20	123	40	10									(70.3, 80.2]
gallant-sweep-7895	finished	-	hmaan		2023-01-09T03:25:19.000Z	108	53ik6kvj	[256,256]	0.001	RMSprop	76	5000	50	30	123	30	50	0.243266	0.558127	0.697101	0.722158	0.910074	0.722311	0.626145	0.875561	(70.3, 80.2]
eager-sweep-7878	finished	-	hmaan		2023-01-09T03:23:57.000Z	74	53ik6kvj	[256,256]	0.01	Adam	76	1000	30	50	123	10	50	0.379743	0.153207	0.670668	0.808238	0.917985	0.651333	0.585968	0.842744	(70.3, 80.2]
generous-sweep-7865	finished	-	hmaan		2023-01-09T03:22:50.000Z	63	53ik6kvj	[256,256]	0.01	Adam	58	1000	20	50	123	5	30	0.111333	-0.2095	0.543034	0.00076213	0.880646	0.647899	0.265255	0.829557	(50.5, 60.4]
atomic-sweep-7852	finished	-	hmaan		2023-01-09T03:21:49.000Z	57	53ik6kvj	[64,64,64]	0.1	RMSprop	6	500	15	40	123	20	40	0.181533	-0.376795	0.213836	0.820028	0.242858	0.909233	0.216292	0.97454	(0.901, 10.9]
effortless-sweep-7831	finished	-	hmaan		2023-01-09T03:20:07.000Z	97	53ik6kvj	[512,512]	0.01	RMSprop	81	5000	30	30	123	50	5	0.383677	0.244866	0.591868	0.696401	-0.129061	0.772158	0.35755	0.875122	(80.2, 90.1]
earnest-sweep-7819	finished	-	hmaan		2023-01-09T03:19:19.000Z	48	53ik6kvj	[256,256]	0.1	RMSprop	39	1000	5	40	123	5	20	0.105285		0.0909439	0.0322819	-0.515896	0.693773		0.850644	(30.7, 40.6]
sparkling-sweep-7816	finished	-	hmaan		2023-01-09T03:19:09.000Z	93	53ik6kvj	[256,256]	0.001	Adam	2	5000	50	10	123	20	10	0.277704	0.560277	0.657857	-0.113737	0.865284	0.690102	0.449477	0.903056	(0.901, 10.9]
misunderstood-sweep-7815	finished	-	hmaan		2023-01-09T03:19:06.000Z	56	53ik6kvj	[64,64,64]	0.01	Adam	3	500	15	10	123	20	20	0.265098	0.279301	0.51791	0.077994	0.803426	0.635543	0.388746	0.851411	(0.901, 10.9]
glorious-sweep-7809	finished	-	hmaan		2023-01-09T03:18:41.000Z	59	53ik6kvj	[128,128]	0.0001	Adam	2	2500	10	30	123	20	10	0.332232	0.132304	0.423122	-0.83646	-0.866445	0.820135	-0.16305	0.941944	(0.901, 10.9]
playful-sweep-7797	finished	-	hmaan		2023-01-09T03:17:45.000Z	86	53ik6kvj	[32,32]	0.1	Adam	22	500	50	40	123	5	40	0.256425	0.303685	0.537275	0.801135	0.610763	0.805912	0.501857	0.819409	(20.8, 30.7]
ancient-sweep-7793	finished	-	hmaan		2023-01-09T03:17:39.000Z	80	53ik6kvj	[32,32]	0.1	RMSprop	66	2500	30	30	123	40	20	-0.114834	0.386435	-0.213039	0.847656	-0.761494	0.945236	0.0289449	0.985865	(60.4, 70.3]
dashing-sweep-7792	finished	-	hmaan		2023-01-09T03:17:37.000Z	85	53ik6kvj	[256,256]	0.001	Adam	41	5000	40	10	123	10	10	0.280897	0.566938	0.621183	0.536226	0.854762	0.72451	0.572001	0.902838	(40.6, 50.5]
polished-sweep-7783	finished	-	hmaan		2023-01-09T03:17:01.000Z	56	53ik6kvj	[64,64,64]	0.001	Adam	81	2500	5	40	123	10	5	0.279546		0.514065	-0.278671	0.0971074	0.690187		0.863682	(80.2, 90.1]
sunny-sweep-7774	finished	-	hmaan		2023-01-09T03:16:38.000Z	55	53ik6kvj	[128,128]	0.1	RMSprop	43	2000	5	50	123	20	50	0.212894		-0.207305	-0.823666	0.666471	0.836511		0.93453	(40.6, 50.5]
volcanic-sweep-7772	finished	-	hmaan		2023-01-09T03:16:34.000Z	65	53ik6kvj	[64,64]	0.01	Adam	48	2000	20	30	123	10	10	0.297982	-0.0135286	0.482448	0.262259	0.905135	0.641064	0.386859	0.817427	(40.6, 50.5]
decent-sweep-7771	finished	-	hmaan		2023-01-09T03:16:32.000Z	59	53ik6kvj	[256,256]	0.1	Adam	88	5000	5	50	123	10	5	0.108355	0.152361	0.17927	-0.929819	0.467078	0.431942	-0.00455105	0.678535	(80.2, 90.1]
mild-sweep-7769	finished	-	hmaan		2023-01-09T03:16:25.000Z	66	53ik6kvj	[128,128]	0.01	Adam	54	500	30	10	123	20	5	0.31342	0.68696	0.653863	0.522428	0.783679	0.668274	0.59207	0.877057	(50.5, 60.4]
still-sweep-7765	finished	-	hmaan		2023-01-09T03:16:14.000Z	57	53ik6kvj	[256,256]	0.001	Adam	37	500	15	20	123	50	40	0.393582	-0.0672289	0.359715	-0.135253	0.820504	0.643027	0.274264	0.857145	(30.7, 40.6]
brisk-sweep-7763	finished	-	hmaan		2023-01-09T03:15:59.000Z	57	53ik6kvj	[512,512]	0.001	RMSprop	24	2500	5	30	123	20	20	0.199092		0.452332	-0.368038	0.427874	0.420171		0.698919	(20.8, 30.7]
rose-sweep-7759	finished	-	hmaan		2023-01-09T03:15:50.000Z	64	53ik6kvj	[64,64]	0.01	RMSprop	92	2000	15	40	123	40	20	0.365021	0.0320026	0.527638	-0.586723	0.747565	0.740162	0.217101	0.859197	(90.1, 100.0]
solar-sweep-7757	finished	-	hmaan		2023-01-09T03:15:37.000Z	55	53ik6kvj	[128,128]	0.1	RMSprop	17	500	15	10	123	10	40	0.222574	0.34765	-0.593348	-0.689202	0.866659	0.890737	0.0308664	0.968147	(10.9, 20.8]
dauntless-sweep-7751	finished	-	hmaan		2023-01-09T03:15:21.000Z	56	53ik6kvj	[64,64]	0.01	Adam	20	1000	10	40	123	50	40	0.31583		0.472204	0.0568578	0.850174	0.539065		0.752489	(10.9, 20.8]
scarlet-sweep-7752	finished	-	hmaan		2023-01-09T03:15:21.000Z	84	53ik6kvj	[64,64]	0.001	RMSprop	84	2000	30	40	123	50	5	0.333079	0.130653	0.659495	0.578077	0.917594	0.77399	0.52378	0.898506	(80.2, 90.1]
kind-sweep-7746	finished	-	hmaan		2023-01-09T03:15:09.000Z	77	53ik6kvj	[128,128]	0.01	RMSprop	86	2000	30	40	123	30	40	0.398567	0.0943626	0.622661	0.518733	0.921264	0.618764	0.511118	0.764804	(80.2, 90.1]
amber-sweep-7747	finished	-	hmaan		2023-01-09T03:15:09.000Z	70	53ik6kvj	[256,256]	0.0001	Adam	89	2000	20	10	123	20	30	0.18462	0.427743	0.39669	-0.601738	-0.0267419	0.889281	0.0761148	0.977014	(80.2, 90.1]
easy-sweep-7744	finished	-	hmaan		2023-01-09T03:15:08.000Z	91	53ik6kvj	[512,512]	0.0001	RMSprop	68	2000	50	30	123	30	10	0.374116	0.535164	0.712421	0.110905	0.91825	0.704011	0.530171	0.882811	(60.4, 70.3]
jumping-sweep-7741	finished	-	hmaan		2023-01-09T03:14:58.000Z	57	53ik6kvj	[64,64]	0.1	RMSprop	49	2000	10	10	123	20	5	-0.135249	0.236385	0.461427	0.738872	0.554624	0.895613	0.371212	0.968846	(40.6, 50.5]
colorful-sweep-7739	finished	-	hmaan		2023-01-09T03:14:54.000Z	51	53ik6kvj	[256,256]	0.001	Adam	96	1000	5	50	123	10	30	0.157455		0.360553	-0.152221	0.76405	0.445815		0.716308	(90.1, 100.0]
different-sweep-7733	finished	-	hmaan		2023-01-09T03:14:37.000Z	89	53ik6kvj	[64,64]	0.001	Adam	48	1000	50	40	123	20	30	0.39064	0.561209	0.585426	-0.787409	0.925041	0.861119	0.334981	0.961053	(40.6, 50.5]
youthful-sweep-7728	finished	-	hmaan		2023-01-09T03:14:24.000Z	65	53ik6kvj	[512,512]	0.001	RMSprop	73	2500	15	10	123	50	50	0.202441	0.38183	0.45033	0.100028	0.835714	0.580134	0.394069	0.802571	(70.3, 80.2]
upbeat-sweep-7725	finished	-	hmaan		2023-01-09T03:14:13.000Z	61	53ik6kvj	[512,512]	0.1	RMSprop	66	500	20	20	123	20	40	0.352252	0.677135	0.399588	0.758074	-0.221	0.896327	0.39321	0.951721	(60.4, 70.3]
celestial-sweep-7721	finished	-	hmaan		2023-01-09T03:14:05.000Z	85	53ik6kvj	[32,32]	0.1	RMSprop	95	2500	30	50	123	30	30	0.375109	-0.40082	0.24276	0.520751	-0.420959	0.850835	0.0633683	0.919122	(90.1, 100.0]
generous-sweep-7720	finished	-	hmaan		2023-01-09T03:14:04.000Z	67	53ik6kvj	[256,256]	0.001	Adam	95	2500	15	20	123	50	50	0.266938	0.179517	0.454412	-0.272393	0.854838	0.597331	0.296662	0.809431	(90.1, 100.0]
skilled-sweep-7719	finished	-	hmaan		2023-01-09T03:14:04.000Z	69	53ik6kvj	[128,128]	0.0001	Adam	20	5000	15	20	123	30	10	0.0469026	0.905874	0.127787	0.092457	0.164996	0.910778	0.267604	0.977647	(10.9, 20.8]
northern-sweep-7714	finished	-	hmaan		2023-01-09T03:13:57.000Z	66	53ik6kvj	[128,128]	0.1	RMSprop	91	5000	10	30	123	30	10	-0.0992469	-0.819917	-0.182998	0.821536	-0.869236	0.889459	-0.229972	0.964232	(90.1, 100.0]
kind-sweep-7713	finished	-	hmaan		2023-01-09T03:13:56.000Z	57	53ik6kvj	[32,32]	0.0001	RMSprop	61	1000	15	30	123	20	10	0.359368	-0.140519	0.237476	-0.821949	0.8323	0.806346	0.0933353	0.927297	(60.4, 70.3]
driven-sweep-7712	finished	-	hmaan		2023-01-09T03:13:52.000Z	69	53ik6kvj	[32,32]	0.1	RMSprop	4	1000	30	20	123	30	30	0.261511	0.943677	-0.0253453	0.77733	-0.658094	0.929678	0.259816	0.98323	(0.901, 10.9]
honest-sweep-7711	finished	-	hmaan		2023-01-09T03:13:51.000Z	60	53ik6kvj	[512,512]	0.1	Adam	39	5000	5	10	123	20	20	-0.00399155	0.178881	0.0576816	-0.655629	-0.0340035	0.421971	-0.0914122	0.716082	(30.7, 40.6]
scarlet-sweep-7706	finished	-	hmaan		2023-01-09T03:13:42.000Z	79	53ik6kvj	[64,64,64]	0.01	RMSprop	20	500	40	20	123	10	40	0.235515	0.460504	0.684005	-0.689625	0.774203	0.934546	0.29292	0.97836	(10.9, 20.8]
autumn-sweep-7705	finished	-	hmaan		2023-01-09T03:13:41.000Z	60	53ik6kvj	[64,64]	0.1	RMSprop	96	5000	5	10	123	5	20	0.0454402	0.053836	0.211399	0.0114291	-0.258795	0.403223	0.012662	0.702134	(90.1, 100.0]
flowing-sweep-7698	finished	-	hmaan		2023-01-09T03:13:33.000Z	73	53ik6kvj	[512,512]	0.01	Adam	63	2500	30	10	123	5	50	0.238225	0.604586	0.521444	0.831171	0.816734	0.628181	0.602432	0.851142	(60.4, 70.3]
tough-sweep-7689	finished	-	hmaan		2023-01-09T03:13:09.000Z	81	53ik6kvj	[64,64,64]	0.001	Adam	92	2500	40	10	123	30	10	0.324205	0.616347	0.587943	0.402846	0.866528	0.889472	0.559574	0.970274	(90.1, 100.0]
dazzling-sweep-7687	finished	-	hmaan		2023-01-09T03:13:01.000Z	56	53ik6kvj	[32,32]	0.0001	Adam	65	2500	5	50	123	20	50	-0.0290117		0.328654	-0.645802	-0.685281	0.877449		0.963221	(60.4, 70.3]
divine-sweep-7683	finished	-	hmaan		2023-01-09T03:12:56.000Z	68	53ik6kvj	[64,64,64]	0.1	RMSprop	52	2500	15	50	123	30	10	0.313207	0.0800893	-0.300819	-0.886628	-0.904549	0.924052	-0.33974	0.983856	(50.5, 60.4]
comfy-sweep-7682	finished	-	hmaan		2023-01-09T03:12:53.000Z	64	53ik6kvj	[128,128]	0.0001	Adam	72	500	20	50	123	40	40	-0.368839	0.0569513	-0.150576	0.781924	-0.351098	0.830468	-0.0063278	0.947297	(70.3, 80.2]
valiant-sweep-7681	finished	-	hmaan		2023-01-09T03:12:48.000Z	90	53ik6kvj	[512,512]	0.0001	Adam	88	1000	50	50	123	50	20	0.407761	0.607937	0.144566	-0.178249	-0.643306	0.859684	0.0677417	0.958961	(80.2, 90.1]
spring-sweep-7680	finished	-	hmaan		2023-01-09T03:12:47.000Z	88	53ik6kvj	[64,64,64]	0.1	Adam	18	2000	40	30	123	40	40	0.385784	0.40155	0.606222	0.487705	0.915453	0.713022	0.559343	0.816405	(10.9, 20.8]
bumbling-sweep-7676	finished	-	hmaan		2023-01-09T03:12:41.000Z	68	53ik6kvj	[128,128]	0.001	Adam	39	5000	10	40	123	40	30	0.250751	-0.289328	0.544254	-0.43703	0.834894	0.574089	0.180708	0.774431	(30.7, 40.6]
neat-sweep-7675	finished	-	hmaan		2023-01-09T03:12:40.000Z	64	53ik6kvj	[32,32]	0.1	Adam	3	5000	5	30	123	50	50	0.157757	0.00255636	0.349254	0.465842	-0.339758	0.713063	0.12713	0.861983	(0.901, 10.9]
charmed-sweep-7674	finished	-	hmaan		2023-01-09T03:12:40.000Z	59	53ik6kvj	[64,64]	0.01	RMSprop	39	500	20	20	123	20	20	0.305836	0.318591	0.405976	-0.418342	0.637913	0.759347	0.249995	0.864572	(30.7, 40.6]
effortless-sweep-7671	finished	-	hmaan		2023-01-09T03:12:38.000Z	64	53ik6kvj	[64,64,64]	0.1	Adam	48	2500	15	40	123	10	50	0.410992	-0.234173	0.3252	-0.155058	0.718002	0.79013	0.212993	0.891012	(40.6, 50.5]
morning-sweep-7670	finished	-	hmaan		2023-01-09T03:12:36.000Z	96	53ik6kvj	[512,512]	0.01	Adam	6	5000	40	20	123	50	30	0.270804	0.449376	0.64253	0.386745	0.926099	0.694965	0.535111	0.869483	(0.901, 10.9]
fast-sweep-7669	finished	-	hmaan		2023-01-09T03:12:35.000Z	80	53ik6kvj	[256,256]	0.0001	RMSprop	27	500	40	20	123	40	5	0.344876	0.466925	0.670503	0.811908	0.89753	0.656863	0.638349	0.860195	(20.8, 30.7]
ethereal-sweep-7667	finished	-	hmaan		2023-01-09T03:12:32.000Z	60	53ik6kvj	[512,512]	0.01	RMSprop	93	2000	15	10	123	10	5	0.14051	0.0618103	0.482597	0.192135	0.727192	0.400304	0.320849	0.668536	(90.1, 100.0]
classic-sweep-7668	finished	-	hmaan		2023-01-09T03:12:32.000Z	92	53ik6kvj	[128,128]	0.001	RMSprop	60	2500	40	50	123	20	40	0.361861	-0.017074	0.674397	0.754243	0.906566	0.790444	0.535999	0.911819	(50.5, 60.4]
jolly-sweep-7665	finished	-	hmaan		2023-01-09T03:12:31.000Z	82	53ik6kvj	[256,256]	0.1	RMSprop	16	2500	30	30	123	30	40	0.107509	0.267554	0.614069	0.79786	0.91179	0.364167	0.539756	0.595672	(10.9, 20.8]
honest-sweep-7662	finished	-	hmaan		2023-01-09T03:12:29.000Z	79	53ik6kvj	[256,256]	0.001	RMSprop	82	500	40	50	123	20	50	0.373972	0.390353	0.601313	0.745372	0.874597	0.630621	0.597121	0.796565	(80.2, 90.1]
clean-sweep-7661	finished	-	hmaan		2023-01-09T03:12:25.000Z	60	53ik6kvj	[512,512]	0.1	RMSprop	59	1000	15	20	123	50	50	-0.194696	0.23891	0.301524	0.845503	0.853506	0.287501	0.408949	0.551446	(50.5, 60.4]
true-sweep-7660	finished	-	hmaan		2023-01-09T03:12:25.000Z	92	53ik6kvj	[32,32]	0.001	Adam	94	2500	50	10	123	30	50	0.313675	0.631903	0.581824	-0.502075	0.895604	0.927629	0.384186	0.98004	(90.1, 100.0]
ethereal-sweep-7659	finished	-	hmaan		2023-01-09T03:12:22.000Z	62	53ik6kvj	[64,64,64]	0.1	Adam	58	5000	5	10	123	50	30	0.011752	0.23849	-0.035143	-0.649362	-0.0934132	0.533782	-0.105535	0.777186	(50.5, 60.4]
efficient-sweep-7658	finished	-	hmaan		2023-01-09T03:12:22.000Z	65	53ik6kvj	[512,512]	0.001	Adam	62	2500	10	20	123	50	10	0.224701	0.296452	0.446218	-0.0748819	0.795648	0.524231	0.337627	0.765714	(60.4, 70.3]
lively-sweep-7657	finished	-	hmaan		2023-01-09T03:12:20.000Z	60	53ik6kvj	[64,64]	0.001	RMSprop	69	2500	10	50	123	30	5	0.235502	-0.0333264	0.37707	-0.551566	0.842566	0.548062	0.174049	0.736622	(60.4, 70.3]
clean-sweep-7656	finished	-	hmaan		2023-01-09T03:12:20.000Z	78	53ik6kvj	[128,128]	0.01	RMSprop	69	2000	30	20	123	40	50	0.250821	0.171473	0.626392	0.345337	0.882592	0.69908	0.455323	0.840102	(60.4, 70.3]
stilted-sweep-7655	finished	-	hmaan		2023-01-09T03:12:19.000Z	78	53ik6kvj	[32,32]	0.01	Adam	49	5000	20	30	123	40	40	0.340214	0.12208	0.529009	-0.569554	0.885466	0.6267	0.261443	0.796307	(40.6, 50.5]
rosy-sweep-7651	finished	-	hmaan		2023-01-09T03:12:16.000Z	60	53ik6kvj	[32,32]	0.01	RMSprop	64	1000	15	30	123	50	10	0.295973	-0.135295	0.147773	-0.843299	-0.856636	0.914888	-0.278297	0.971428	(60.4, 70.3]
easy-sweep-7649	finished	-	hmaan		2023-01-09T03:12:13.000Z	60	53ik6kvj	[256,256]	0.001	RMSprop	85	5000	10	10	123	10	40	0.128196	0.265528	0.528948	-0.217557	0.662289	0.559793	0.273481	0.804038	(80.2, 90.1]
kind-sweep-7648	finished	-	hmaan		2023-01-09T03:12:13.000Z	51	53ik6kvj	[64,64,64]	0.0001	Adam	15	500	5	30	123	40	20	-0.285184	0.110744	0.346838	0.927496	-0.464848	0.903818	0.127009	0.979315	(10.9, 20.8]
polar-sweep-7645	finished	-	hmaan		2023-01-09T03:12:09.000Z	86	53ik6kvj	[512,512]	0.01	RMSprop	64	5000	30	50	123	5	30	0.371622	-0.314001	0.41813	0.810893	0.711105	0.695654	0.39955	0.817172	(60.4, 70.3]
glorious-sweep-7644	finished	-	hmaan		2023-01-09T03:12:04.000Z	89	53ik6kvj	[256,256]	0.1	RMSprop	75	1000	50	40	123	50	30	0.0726203	0.155536	-0.11851	0.846363	-0.939992	0.579118	0.00320344	0.730443	(70.3, 80.2]
different-sweep-7634	finished	-	hmaan		2023-01-09T03:11:35.000Z	56	53ik6kvj	[64,64,64]	0.01	Adam	69	2000	10	30	123	5	5	0.342689	-0.0577276	0.50195	0.454259	0.781406	0.581559	0.404515	0.788262	(60.4, 70.3]
honest-sweep-7632	finished	-	hmaan		2023-01-09T03:11:34.000Z	90	53ik6kvj	[256,256]	0.1	RMSprop	73	2500	40	40	123	10	30	-0.200878	0.0133582	0.0102477	0.253065	0.935197	0.687271	0.202198	0.819302	(70.3, 80.2]
iconic-sweep-7631	finished	-	hmaan		2023-01-09T03:11:31.000Z	70	53ik6kvj	[64,64]	0.01	RMSprop	32	2000	20	30	123	50	50	0.250749	-0.0456641	0.535815	0.796716	-0.92884	0.892945	0.121755	0.962204	(30.7, 40.6]
desert-sweep-7630	finished	-	hmaan		2023-01-09T03:11:30.000Z	63	53ik6kvj	[512,512]	0.0001	RMSprop	10	500	20	40	123	50	20	0.367117	-0.456842	0.640943	0.754537	0.874947	0.522237	0.43614	0.735822	(0.901, 10.9]
clear-sweep-7627	finished	-	hmaan		2023-01-09T03:11:29.000Z	61	53ik6kvj	[64,64]	0.0001	RMSprop	83	500	20	40	123	50	10	0.452043	-0.390792	0.606725	-0.541667	0.893176	0.747612	0.203897	0.904413	(80.2, 90.1]
sparkling-sweep-7625	finished	-	hmaan		2023-01-09T03:11:24.000Z	90	53ik6kvj	[64,64]	0.001	Adam	4	2000	50	20	123	10	10	0.29875	0.575602	0.730433	0.50659	0.900805	0.829386	0.602436	0.945955	(0.901, 10.9]
dainty-sweep-7624	finished	-	hmaan		2023-01-09T03:11:21.000Z	51	53ik6kvj	[256,256]	0.0001	Adam	33	500	5	40	123	20	30	-0.198344	0.998478	0.0829153	-0.378756	0.575602	0.785344	0.215979	0.941788	(30.7, 40.6]
eternal-sweep-7623	finished	-	hmaan		2023-01-09T03:11:21.000Z	53	53ik6kvj	[64,64]	0.001	Adam	6	1000	5	10	123	10	10	0.0558898	-0.838389	0.253885	-0.46914	0.439633	0.561776	-0.111624	0.835179	(0.901, 10.9]
desert-sweep-7622	finished	-	hmaan		2023-01-09T03:11:21.000Z	53	53ik6kvj	[64,64,64]	0.1	RMSprop	34	2000	5	50	123	10	30	-0.111899		0.257759	0.898065	0.49365	0.536712		0.752531	(30.7, 40.6]
driven-sweep-7620	finished	-	hmaan		2023-01-09T03:11:20.000Z	80	53ik6kvj	[32,32]	0.0001	Adam	58	1000	40	40	123	10	50	-0.230118	0.790465	-0.000937899	0.846382	-0.923065	0.941752	0.0965452	0.984331	(50.5, 60.4]
astral-sweep-7621	finished	-	hmaan		2023-01-09T03:11:20.000Z	59	53ik6kvj	[64,64]	0.001	Adam	40	1000	15	40	123	10	20	0.390855		0.475285	-0.745483	0.786456	0.79845		0.935731	(30.7, 40.6]
fresh-sweep-7619	finished	-	hmaan		2023-01-09T03:11:20.000Z	49	53ik6kvj	[32,32]	0.001	RMSprop	4	1000	5	20	123	30	5	0.188488	-0.507689	0.378372	-0.320139	0.493535	0.559318	0.0465135	0.795554	(0.901, 10.9]
comic-sweep-7618	finished	-	hmaan		2023-01-09T03:11:19.000Z	61	53ik6kvj	[64,64]	0.0001	RMSprop	75	500	20	30	123	20	40	0.382303	0.0129106	0.555333	-0.336701	0.89093	0.744378	0.300955	0.907228	(70.3, 80.2]
copper-sweep-7617	finished	-	hmaan		2023-01-09T03:11:17.000Z	90	53ik6kvj	[32,32]	0.0001	Adam	42	2000	50	20	123	5	30	0.178254	0.141205	-0.244859	0.279325	0.848562	0.935796	0.240498	0.981668	(40.6, 50.5]
gallant-sweep-7615	finished	-	hmaan		2023-01-09T03:11:15.000Z	72	53ik6kvj	[64,64]	0.1	SGD	5	5000	20	30	123	10	40	0.0886099	-0.505504	0.318974	-0.262285	0.904422	0	0.108843	0	(0.901, 10.9]
colorful-sweep-7612	finished	-	hmaan		2023-01-09T03:11:13.000Z	81	53ik6kvj	[64,64]	0.01	Adam	38	1000	50	10	123	50	20	0.234012	0.584084	0.581038	0.600963	0.885785	0.719131	0.577176	0.90715	(30.7, 40.6]
happy-sweep-7611	finished	-	hmaan		2023-01-09T03:11:12.000Z	73	53ik6kvj	[256,256]	0.001	RMSprop	83	2500	20	50	123	40	30	0.371701	-0.0616578	0.49781	0.466307	0.540428	0.614775	0.362918	0.810589	(80.2, 90.1]
dark-sweep-7609	finished	-	hmaan		2023-01-09T03:11:10.000Z	86	53ik6kvj	[64,64,64]	0.0001	RMSprop	25	500	50	20	123	10	40	0.141205	0.525037	0.72091	0.65319	0.864528	0.803829	0.580974	0.937275	(20.8, 30.7]
polar-sweep-7606	finished	-	hmaan		2023-01-09T03:11:09.000Z	74	53ik6kvj	[128,128]	0.01	Adam	35	500	30	30	123	50	40	0.383799	0.348429	0.586429	0.801763	0.896113	0.671313	0.603307	0.838235	(30.7, 40.6]
curious-sweep-7602	finished	-	hmaan		2023-01-09T03:11:09.000Z	100	53ik6kvj	[256,256]	0.01	Adam	89	2000	50	50	123	50	10	0.414009	0.446317	0.652577	0.116467	0.925645	0.739839	0.511003	0.89226	(80.2, 90.1]
eternal-sweep-7598	finished	-	hmaan		2023-01-09T03:11:08.000Z	95	53ik6kvj	[64,64,64]	0.01	RMSprop	34	2000	50	30	123	10	10	0.279223	0.563164	0.284481	-0.857158	-0.920792	0.953721	-0.130216	0.987681	(30.7, 40.6]
breezy-sweep-7599	finished	-	hmaan		2023-01-09T03:11:08.000Z	63	53ik6kvj	[32,32]	0.0001	Adam	89	5000	10	40	123	5	10	-0.0385103	-0.553894	0.0156803	-0.14082	-0.861761	0.90886	-0.315861	0.975096	(80.2, 90.1]
rural-sweep-7601	finished	-	hmaan		2023-01-09T03:11:08.000Z	59	53ik6kvj	[128,128]	0.1	Adam	49	500	15	30	123	50	20	0.307283	-0.675029	-0.136219	-0.880159	0.845638	0.54927	-0.107697	0.726307	(40.6, 50.5]
fine-sweep-7594	finished	-	hmaan		2023-01-09T03:11:04.000Z	60	53ik6kvj	[64,64,64]	0.001	RMSprop	58	1000	15	20	123	10	20	0.24133	0.0157883	0.481208	0.152302	0.724021	0.627056	0.32293	0.822885	(50.5, 60.4]
swept-sweep-7595	finished	-	hmaan		2023-01-09T03:11:04.000Z	60	53ik6kvj	[64,64]	0.001	RMSprop	31	2000	10	50	123	40	5	0.177527	0.312984	0.487038	0.0267111	0.879847	0.564448	0.376821	0.750977	(30.7, 40.6]
blooming-sweep-7592	finished	-	hmaan		2023-01-09T03:11:03.000Z	89	53ik6kvj	[128,128]	0.0001	RMSprop	53	2000	40	40	123	30	40	0.333325	0.399483	0.678895	0.261849	0.917719	0.75576	0.518254	0.890726	(50.5, 60.4]
classic-sweep-7590	finished	-	hmaan		2023-01-09T03:11:02.000Z	86	53ik6kvj	[64,64,64]	0.01	RMSprop	37	5000	30	40	123	5	5	0.368829	0.39034	-0.0199224	-0.862016	-0.90147	0.846975	-0.204848	0.959984	(30.7, 40.6]
clean-sweep-7589	finished	-	hmaan		2023-01-09T03:11:01.000Z	67	53ik6kvj	[512,512]	0.0001	RMSprop	41	2500	15	40	123	20	50	0.398742	0.010397	0.528532	0.349563	0.894692	0.547012	0.436385	0.754582	(40.6, 50.5]
ethereal-sweep-7588	finished	-	hmaan		2023-01-09T03:11:01.000Z	91	53ik6kvj	[256,256]	0.1	RMSprop	34	1000	50	50	123	10	5	-0.363489	-0.254047	0.489775	0.865185	0.895329	0.955773	0.326551	0.984971	(30.7, 40.6]
proud-sweep-7587	finished	-	hmaan		2023-01-09T03:11:00.000Z	75	53ik6kvj	[512,512]	0.1	Adam	53	1000	30	40	123	50	20	0.385374	0.0735859	0.522067	-0.18465	0.912083	0.635607	0.341692	0.77239	(50.5, 60.4]
dutiful-sweep-7586	finished	-	hmaan		2023-01-09T03:10:58.000Z	89	53ik6kvj	[256,256]	0.001	RMSprop	60	500	50	30	123	40	10	0.298165	0.659573	0.513745	0.695782	0.786077	0.711629	0.590668	0.871595	(50.5, 60.4]
fluent-sweep-7585	finished	-	hmaan		2023-01-09T03:10:58.000Z	61	53ik6kvj	[64,64]	0.01	Adam	93	2000	15	10	123	30	50	0.19976	0.290873	0.453349	0.174223	0.834422	0.594521	0.390526	0.814734	(90.1, 100.0]
dulcet-sweep-7584	finished	-	hmaan		2023-01-09T03:10:55.000Z	90	53ik6kvj	[128,128]	0.001	Adam	37	500	50	50	123	50	5	0.275061	0.326897	0.645073	0.493292	0.820082	0.775125	0.512081	0.903469	(30.7, 40.6]
rare-sweep-7580	finished	-	hmaan		2023-01-09T03:10:50.000Z	75	53ik6kvj	[64,64,64]	0.1	RMSprop	3	2000	20	50	123	40	30	0.121625	0.0787822	0.316874	-0.751267	0.868106	0.945417	0.126824	0.986248	(0.901, 10.9]
sweepy-sweep-7568	finished	-	hmaan		2023-01-09T03:10:00.000Z	64	53ik6kvj	[64,64,64]	0.0001	Adam	23	2500	10	50	123	30	30	0.0355901	0.563424	-0.203001	-0.721273	-0.817374	0.896714	-0.228527	0.971497	(20.8, 30.7]
valiant-sweep-7567	finished	-	hmaan		2023-01-09T03:10:00.000Z	80	53ik6kvj	[128,128]	0.1	Adam	16	5000	20	10	123	40	50	0.193753	0.356608	0.079996	0.735584	-0.937541	0.884746	0.08568	0.967952	(10.9, 20.8]
jumping-sweep-7569	finished	-	hmaan		2023-01-09T03:10:00.000Z	60	53ik6kvj	[64,64,64]	0.01	RMSprop	21	2500	10	20	123	5	5	0.0194235	-0.559348	0.359249	-0.873739	-0.853985	0.925876	-0.38168	0.983148	(20.8, 30.7]
silvery-sweep-7561	finished	-	hmaan		2023-01-09T03:09:59.000Z	66	53ik6kvj	[64,64]	0.01	Adam	36	2500	10	40	123	5	5	0.348082	-0.120905	0.557162	-0.369399	0.849979	0.553838	0.252984	0.748406	(30.7, 40.6]
eternal-sweep-7560	finished	-	hmaan		2023-01-09T03:09:59.000Z	80	53ik6kvj	[64,64,64]	0.1	RMSprop	89	5000	20	20	123	40	20	0.0638448	-0.309389	-0.175687	-0.775035	0.630787	0.928706	-0.113096	0.982321	(80.2, 90.1]
peachy-sweep-7562	finished	-	hmaan		2023-01-09T03:09:59.000Z	58	53ik6kvj	[32,32]	0.001	Adam	25	2000	5	40	123	20	5	0.229687		0.446862	0.0278377	-0.591441	0.676404		0.860102	(20.8, 30.7]
sunny-sweep-7563	finished	-	hmaan		2023-01-09T03:09:59.000Z	107	53ik6kvj	[512,512]	0.0001	Adam	76	2500	50	30	123	30	50	0.282182	0.592409	0.654498	-0.682603	0.903385	0.927058	0.349974	0.979244	(70.3, 80.2]
balmy-sweep-7559	finished	-	hmaan		2023-01-09T03:09:59.000Z	80	53ik6kvj	[32,32]	0.01	Adam	44	500	30	50	123	20	5	0.305789	-0.353829	0.623203	0.728093	0.879135	0.722557	0.436478	0.863747	(40.6, 50.5]
balmy-sweep-7565	finished	-	hmaan		2023-01-09T03:09:59.000Z	75	53ik6kvj	[64,64]	0.01	RMSprop	59	5000	20	30	123	5	20	0.378197	-0.12777	0.457223	-0.422917	0.884182	0.706548	0.233783	0.82577	(50.5, 60.4]
sandy-sweep-7564	finished	-	hmaan		2023-01-09T03:09:59.000Z	84	53ik6kvj	[512,512]	0.0001	Adam	1	500	50	10	123	20	10	0.319791	0.644862	-0.0651906	-0.808395	0.378369	0.647233	0.0938872	0.8938	(0.901, 10.9]
bumbling-sweep-7552	finished	-	hmaan		2023-01-09T03:09:58.000Z	74	53ik6kvj	[256,256]	0.01	RMSprop	63	2000	30	10	123	50	30	0.165743	0.553691	0.332255	-0.828797	0.588254	0.710449	0.162229	0.857763	(60.4, 70.3]
vibrant-sweep-7555	finished	-	hmaan		2023-01-09T03:09:58.000Z	91	53ik6kvj	[64,64]	0.001	RMSprop	55	500	50	20	123	10	20	0.405561	0.705778	0.553742	0.849103	0.826129	0.707684	0.668063	0.885447	(50.5, 60.4]
feasible-sweep-7554	finished	-	hmaan		2023-01-09T03:09:58.000Z	76	53ik6kvj	[512,512]	0.1	RMSprop	59	5000	10	10	123	20	40	-0.0945864	-0.0320157	0.057435	0.0299642	0.6752	0.888116	0.127199	0.959302	(50.5, 60.4]
splendid-sweep-7553	finished	-	hmaan		2023-01-09T03:09:58.000Z	65	53ik6kvj	[32,32]	0.01	SGD	46	1000	20	30	123	40	5	-0.211208	0.850438	0.364121	0.833292	-0.902812	0.904066	0.186766	0.975981	(40.6, 50.5]
driven-sweep-7557	finished	-	hmaan		2023-01-09T03:09:58.000Z	60	53ik6kvj	[64,64,64]	0.1	Adam	16	500	15	20	123	50	5	0.278557	0.139487	-0.264804	0.626115	-0.491222	0.932752	0.0576266	0.983094	(10.9, 20.8]
smooth-sweep-7558	finished	-	hmaan		2023-01-09T03:09:58.000Z	96	53ik6kvj	[128,128]	0.001	Adam	56	5000	40	10	123	20	10	0.280612	0.577335	0.589001	0.608589	0.861736	0.807066	0.583454	0.937698	(50.5, 60.4]
robust-sweep-7550	finished	-	hmaan		2023-01-09T03:09:57.000Z	65	53ik6kvj	[128,128]	0.01	RMSprop	71	2000	15	10	123	30	10	0.201419	0.208697	0.286125	0.027023	0.398711	0.723969	0.224395	0.869834	(70.3, 80.2]
super-sweep-7542	finished	-	hmaan		2023-01-09T03:09:55.000Z	69	53ik6kvj	[128,128]	0.1	RMSprop	34	1000	20	30	123	5	5	-0.371618	0.21835	-0.363961	0.826037	0.899639	0.931881	0.241689	0.981291	(30.7, 40.6]
fresh-sweep-7539	finished	-	hmaan		2023-01-09T03:09:55.000Z	103	53ik6kvj	[32,32]	0.0001	RMSprop	33	2500	50	40	123	5	40	0.340626	0.48145	0.671022	0.225951	0.922782	0.835911	0.528366	0.929631	(30.7, 40.6]
flowing-sweep-7540	finished	-	hmaan		2023-01-09T03:09:55.000Z	54	53ik6kvj	[512,512]	0.1	Adam	67	1000	5	10	123	5	10	0.0141943	-0.813058	0.063732	-0.332048	0.449321	0.402742	-0.123572	0.703324	(60.4, 70.3]
light-sweep-7544	finished	-	hmaan		2023-01-09T03:09:55.000Z	59	53ik6kvj	[256,256]	0.1	RMSprop	85	2500	5	10	123	20	20	-0.0141523	-0.290203	-0.280532	0.576973	0.222097	0.821717	0.0428366	0.933226	(80.2, 90.1]
worldly-sweep-7545	finished	-	hmaan		2023-01-09T03:09:55.000Z	83	53ik6kvj	[32,32]	0.1	Adam	69	5000	20	50	123	20	40	0.38961	-0.107788	0.179931	-0.895969	0.874254	0.878458	0.0880077	0.942489	(60.4, 70.3]
trim-sweep-7543	finished	-	hmaan		2023-01-09T03:09:55.000Z	76	53ik6kvj	[128,128]	0.0001	Adam	41	500	30	40	123	40	50	-0.298056	0.30661	-0.0614422	0.84924	0.621596	0.83043	0.28359	0.946336	(40.6, 50.5]
valiant-sweep-7535	finished	-	hmaan		2023-01-09T03:09:54.000Z	78	53ik6kvj	[512,512]	0.1	RMSprop	74	2500	20	30	123	20	40	0.158379	-0.0901523	-0.0946873	0.79956	-0.886578	0.73353	-0.0226958	0.873506	(70.3, 80.2]
vocal-sweep-7533	finished	-	hmaan		2023-01-09T03:09:54.000Z	72	53ik6kvj	[32,32]	0.001	Adam	18	2500	5	20	123	40	10	0.0970324	0.681559	0.206755	-0.393554	-0.627165	0.654865	-0.00707454	0.845902	(10.9, 20.8]
fiery-sweep-7536	finished	-	hmaan		2023-01-09T03:09:54.000Z	68	53ik6kvj	[32,32]	0.0001	Adam	20	2500	15	20	123	10	30	-0.00831327	0.344578	0.292551	-0.794821	-0.782018	0.911071	-0.189605	0.98059	(10.9, 20.8]
clean-sweep-7531	finished	-	hmaan		2023-01-09T03:09:54.000Z	101	53ik6kvj	[32,32]	0.0001	Adam	71	5000	40	50	123	20	30	-0.117515	0.315256	-0.154679	0.762989	-0.90245	0.954577	-0.0192798	0.985657	(70.3, 80.2]
morning-sweep-7534	finished	-	hmaan		2023-01-09T03:09:54.000Z	96	53ik6kvj	[32,32]	0.001	Adam	2	2500	40	30	123	40	20	0.381944	0.384894	0.655141	0.796579	0.922622	0.840967	0.628236	0.937894	(0.901, 10.9]
upbeat-sweep-7532	finished	-	hmaan		2023-01-09T03:09:54.000Z	65	53ik6kvj	[64,64]	0.0001	RMSprop	49	5000	5	10	123	40	30	5.55762e-05	0.26933	0.142854	-0.631712	0.505355	0.444728	0.0571768	0.742102	(40.6, 50.5]
rural-sweep-7528	finished	-	hmaan		2023-01-09T03:09:53.000Z	69	53ik6kvj	[512,512]	0.001	Adam	93	2500	10	30	123	50	50	0.336081	0.112593	0.520596	-0.18107	0.829979	0.499311	0.323636	0.727795	(90.1, 100.0]
vibrant-sweep-7526	finished	-	hmaan		2023-01-09T03:09:53.000Z	100	53ik6kvj	[128,128]	0.1	RMSprop	14	5000	50	10	123	40	20	-0.170653	-0.274262	-0.164932	-0.765848	0.741191	0.955166	-0.126901	0.987092	(10.9, 20.8]
dazzling-sweep-7530	finished	-	hmaan		2023-01-09T03:09:53.000Z	95	53ik6kvj	[512,512]	0.1	Adam	38	500	50	50	123	5	20	0.172602	0.301882	0.335676	-0.0554997	0.899431	0.563356	0.330818	0.696747	(30.7, 40.6]
floral-sweep-7527	finished	-	hmaan		2023-01-09T03:09:53.000Z	69	53ik6kvj	[128,128]	0.01	RMSprop	73	5000	10	30	123	30	50	0.259149	0.315598	0.000772314	0.590734	-0.86862	0.908082	0.0595269	0.973629	(70.3, 80.2]
lunar-sweep-7525	finished	-	hmaan		2023-01-09T03:09:53.000Z	74	53ik6kvj	[256,256]	0.001	RMSprop	43	5000	10	10	123	40	50	0.163115	-0.151166	0.442675	-0.0634802	0.36165	0.553972	0.150559	0.800781	(40.6, 50.5]
golden-sweep-7519	finished	-	hmaan		2023-01-09T03:09:52.000Z	73	53ik6kvj	[64,64]	0.1	RMSprop	57	5000	15	40	123	20	10	-0.370499	-0.187848	0.344376	0.863614	0.872937	0.928475	0.304516	0.981542	(50.5, 60.4]
ruby-sweep-7523	finished	-	hmaan		2023-01-09T03:09:52.000Z	70	53ik6kvj	[64,64,64]	0.001	RMSprop	38	2000	15	30	123	40	20	0.277134	-0.190401	0.52027	-0.714249	0.828137	0.680477	0.144178	0.852181	(30.7, 40.6]
swept-sweep-7521	finished	-	hmaan		2023-01-09T03:09:52.000Z	77	53ik6kvj	[64,64]	0.0001	RMSprop	74	1000	30	40	123	5	10	0.357928	0.185287	0.635218	0.654122	0.909711	0.800737	0.548453	0.930987	(70.3, 80.2]
dutiful-sweep-7517	finished	-	hmaan		2023-01-09T03:09:52.000Z	65	53ik6kvj	[256,256]	0.1	RMSprop	46	2000	15	10	123	30	5	0.00551494	-0.170789	-0.0128667	0.663958	0.668165	0.871494	0.230797	0.948899	(40.6, 50.5]
noble-sweep-7518	finished	-	hmaan		2023-01-09T03:09:52.000Z	101	53ik6kvj	[512,512]	0.0001	Adam	62	5000	40	30	123	30	5	0.243728	0.288133	0.578277	-0.871559	0.914926	0.916113	0.230701	0.976272	(60.4, 70.3]
rare-sweep-7510	finished	-	hmaan		2023-01-09T03:09:51.000Z	89	53ik6kvj	[64,64,64]	0.1	RMSprop	68	1000	50	30	123	20	10	-0.0154112	0.237025	0.708726	0.871879	0.919721	0.632892	0.544388	0.779219	(60.4, 70.3]
crisp-sweep-7515	finished	-	hmaan		2023-01-09T03:09:51.000Z	76	53ik6kvj	[128,128]	0.1	RMSprop	33	5000	15	40	123	10	5	0.0649298	-0.625062	-0.341919	0.864131	-0.871398	0.907206	-0.181864	0.972977	(30.7, 40.6]
proud-sweep-7516	finished	-	hmaan		2023-01-09T03:09:51.000Z	62	53ik6kvj	[32,32]	0.01	RMSprop	38	5000	5	10	123	10	30	0.0815791	-0.26342	-0.0395044	-0.696323	-0.801125	0.877132	-0.343759	0.964323	(30.7, 40.6]
legendary-sweep-7514	finished	-	hmaan		2023-01-09T03:09:51.000Z	85	53ik6kvj	[128,128]	0.1	Adam	54	1000	30	30	123	40	30	0.259441	-0.181146	0.695407	-0.838225	0.907148	0.695239	0.168525	0.82969	(50.5, 60.4]
eager-sweep-7512	finished	-	hmaan		2023-01-09T03:09:51.000Z	88	53ik6kvj	[512,512]	0.0001	RMSprop	71	500	50	20	123	20	5	0.409954	0.549807	0.689358	0.832743	0.900326	0.681652	0.676438	0.859099	(70.3, 80.2]
polished-sweep-7508	finished	-	hmaan		2023-01-09T03:09:50.000Z	69	53ik6kvj	[64,64,64]	0.0001	Adam	47	500	20	20	123	50	30	-0.352866	0.581582	0.322552	0.798479	-0.0991504	0.947987	0.250119	0.988988	(40.6, 50.5]
fancy-sweep-7507	finished	-	hmaan		2023-01-09T03:09:50.000Z	90	53ik6kvj	[32,32]	0.001	Adam	21	2000	40	50	123	10	10	0.374996	0.311701	0.696859	0.258574	0.919573	0.891854	0.512341	0.961099	(20.8, 30.7]
trim-sweep-7402	finished	-	hmaan		2023-01-09T03:00:34.000Z	23	53ik6kvj	[64,64,64]	0.1	Adam	33	2000	15	20	123	40	30									(30.7, 40.6]
atomic-sweep-7316	finished	-	hmaan		2023-01-09T02:52:54.000Z	23	53ik6kvj	[128,128]	0.01	Adam	48	2000	20	10	123	40	10									(40.6, 50.5]
sandy-sweep-7061	finished	-	hmaan		2023-01-09T02:30:00.000Z	21	53ik6kvj	[128,128]	0.01	RMSprop	87	2500	15	20	123	50	30									(80.2, 90.1]
silver-sweep-6969	finished	-	hmaan		2023-01-09T02:22:03.000Z	99	53ik6kvj	[32,32]	0.001	Adam	62	5000	40	20	123	10	10	0.240224	0.474146	0.656462	0.253217	0.893171	0.914207	0.503444	0.974065	(60.4, 70.3]
lucky-sweep-6968	finished	-	hmaan		2023-01-09T02:22:03.000Z	97	53ik6kvj	[512,512]	0.001	Adam	39	1000	50	50	123	10	30	0.370955	0.424428	0.686969	-0.0199277	0.91379	0.714111	0.475243	0.872951	(30.7, 40.6]
robust-sweep-6788	finished	-	hmaan		2023-01-09T02:06:09.000Z	73	53ik6kvj	[32,32]	0.001	RMSprop	36	1000	20	50	123	5	10	0.178042	-0.250067	0.517233	-0.832442	0.906262	0.731218	0.103806	0.876642	(30.7, 40.6]
confused-sweep-6775	finished	-	hmaan		2023-01-09T02:05:03.000Z	61	53ik6kvj	[64,64]	0.001	Adam	26	500	15	10	123	5	20	0.262297	-0.566918	0.592789	-0.686389	0.762424	0.750017	0.0728406	0.930788	(20.8, 30.7]
golden-sweep-6760	finished	-	hmaan		2023-01-09T02:03:51.000Z	66	53ik6kvj	[512,512]	0.01	Adam	13	500	20	10	123	10	30	0.337074	0.689134	0.597861	-0.483782	0.762899	0.641499	0.380637	0.834478	(10.9, 20.8]
peachy-sweep-6739	finished	-	hmaan		2023-01-09T02:01:54.000Z	116	53ik6kvj	[128,128]	0.1	RMSprop	10	1000	40	10	123	40	20	-0.143911	0.524457	0.635701	0.804903	0.709981	0.475862	0.506226	0.710478	(0.901, 10.9]
zany-sweep-6268	finished	-	hmaan		2023-01-09T01:20:26.000Z	67	53ik6kvj	[128,128]	0.01	Adam	77	2000	20	30	123	50	50	0.293204	-0.0146397	0.535695	0.172369	0.891144	0.666464	0.375554	0.837013	(70.3, 80.2]
major-sweep-6255	finished	-	hmaan		2023-01-09T01:19:25.000Z	57	53ik6kvj	[64,64]	0.001	Adam	1	2500	5	30	123	50	30	0.197904		0.425455	-0.406773	0.710224	0.487679		0.745967	(0.901, 10.9]
major-sweep-6238	finished	-	hmaan		2023-01-09T01:18:19.000Z	62	53ik6kvj	[256,256]	0.0001	Adam	75	1000	20	20	123	30	40	0.117509	0.0430374	0.339887	0.569672	-0.722236	0.875011	0.0695741	0.972461	(70.3, 80.2]
swift-sweep-6200	finished	-	hmaan		2023-01-09T01:15:00.000Z	103	53ik6kvj	[32,32]	0.001	RMSprop	12	5000	50	30	123	10	5	0.394354	0.43277	0.738772	-0.629446	0.907866	0.836377	0.368863	0.925826	(10.9, 20.8]
pretty-sweep-6181	finished	-	hmaan		2023-01-09T01:13:28.000Z	86	53ik6kvj	[64,64]	0.1	Adam	36	1000	50	30	123	10	40	0.355157	0.455064	0.678096	0.763214	0.902945	0.781377	0.630895	0.869834	(30.7, 40.6]
stellar-sweep-6168	finished	-	hmaan		2023-01-09T01:12:22.000Z	60	53ik6kvj	[32,32]	0.01	RMSprop	24	2500	15	10	123	5	10	0.155179	-0.512	0.46355	-0.844296	-0.690768	0.912554	-0.285667	0.975221	(20.8, 30.7]
ruby-sweep-6159	finished	-	hmaan		2023-01-09T01:11:40.000Z	88	53ik6kvj	[64,64]	0.001	Adam	14	500	50	30	123	40	40	0.299159	0.557731	0.644938	-0.571114	0.883985	0.797014	0.36294	0.927092	(10.9, 20.8]
fallen-sweep-6149	finished	-	hmaan		2023-01-09T01:11:05.000Z	72	53ik6kvj	[64,64,64]	0.1	Adam	95	2000	30	10	123	5	30	0.254183	0.64192	0.455946	0.8083	-0.947748	0.886449	0.24252	0.960665	(90.1, 100.0]
bumbling-sweep-6144	finished	-	hmaan		2023-01-09T01:10:39.000Z	55	53ik6kvj	[128,128]	0.1	Adam	49	2000	5	50	123	50	5	-0.0231504		0.0825719	-0.878468	0.594013	0.852779		0.949636	(40.6, 50.5]
warm-sweep-6132	finished	-	hmaan		2023-01-09T01:09:34.000Z	90	53ik6kvj	[32,32]	0.0001	SGD	67	2000	40	20	123	40	10	-0.142982	-0.307359	-0.206054	-0.868148	0.907881	0	-0.123332	0	(60.4, 70.3]
celestial-sweep-6128	finished	-	hmaan		2023-01-09T01:09:33.000Z	106	53ik6kvj	[64,64]	0.01	Adam	86	2500	50	30	123	30	10	0.413196	0.494176	0.653414	0.714028	0.916086	0.761031	0.63818	0.89023	(80.2, 90.1]
logical-sweep-6015	finished	-	hmaan		2023-01-09T00:59:08.000Z	86	53ik6kvj	[32,32]	0.0001	SGD	19	2500	40	20	123	30	10	-0.14709	-0.225362	-0.222572	-0.863361	0.914003	0.986378	-0.108876	0.997995	(10.9, 20.8]
fanciful-sweep-6003	finished	-	hmaan		2023-01-09T00:58:13.000Z	69	53ik6kvj	[64,64,64]	0.01	Adam	2	2500	15	30	123	40	40	0.362799	-0.0187343	0.456871	0.0103982	0.880797	0.581909	0.338426	0.775012	(0.901, 10.9]
charmed-sweep-5993	finished	-	hmaan		2023-01-09T00:57:36.000Z	88	53ik6kvj	[512,512]	0.1	RMSprop	3	2000	40	40	123	10	40	0.200685	-0.337118	-0.122432	0.813099	0.911532	0.907663	0.293153	0.960553	(0.901, 10.9]
toasty-sweep-5983	finished	-	hmaan		2023-01-09T00:56:46.000Z	69	53ik6kvj	[512,512]	0.001	RMSprop	46	500	30	30	123	50	50	0.350347	0.371561	0.554738	0.809966	0.787889	0.634631	0.5749	0.826768	(40.6, 50.5]
glamorous-sweep-5978	finished	-	hmaan		2023-01-09T00:56:37.000Z	58	53ik6kvj	[64,64,64]	0.001	Adam	72	2500	5	40	123	5	20	0.255392		0.513314	-0.343354	0.402536	0.631324		0.826286	(70.3, 80.2]
visionary-sweep-5970	finished	-	hmaan		2023-01-09T00:56:10.000Z	76	53ik6kvj	[256,256]	0.001	Adam	46	500	30	30	123	10	5	0.333838	0.373587	0.606297	-0.495691	0.878532	0.73314	0.339313	0.898764	(40.6, 50.5]
celestial-sweep-5957	finished	-	hmaan		2023-01-09T00:55:09.000Z	89	53ik6kvj	[256,256]	0.1	RMSprop	68	1000	50	50	123	50	30	0.0943638	0.12591	0.223539	0.799844	0.653738	0.768269	0.379479	0.84831	(60.4, 70.3]
electric-sweep-5944	finished	-	hmaan		2023-01-09T00:54:02.000Z	60	53ik6kvj	[32,32]	0.001	RMSprop	57	2500	15	10	123	5	40	0.184945	0.193868	0.479382	0.609167	0.749702	0.615253	0.443413	0.818948	(50.5, 60.4]
crisp-sweep-5942	finished	-	hmaan		2023-01-09T00:53:58.000Z	131	53ik6kvj	[64,64]	0.001	Adam	4	2000	50	40	123	40	50	0.391676	0.535333	0.710755	-0.0807996	0.922764	0.853535	0.495945	0.944105	(0.901, 10.9]
bumbling-sweep-5927	finished	-	hmaan		2023-01-09T00:52:56.000Z	59	53ik6kvj	[64,64]	0.01	RMSprop	56	2000	15	10	123	10	20	0.142048	0.522321	0.428982	0.526641	-0.656442	0.876587	0.19271	0.954505	(50.5, 60.4]
pretty-sweep-5909	finished	-	hmaan		2023-01-09T00:51:30.000Z	80	53ik6kvj	[64,64]	0.1	Adam	61	2500	30	40	123	30	5	0.0812108	0.207547	0.43993	0.693412	-0.931985	0.925946	0.098023	0.966136	(60.4, 70.3]
whole-sweep-5895	finished	-	hmaan		2023-01-09T00:50:19.000Z	70	53ik6kvj	[512,512]	0.01	RMSprop	22	2500	10	10	123	20	50	0.106763	0.900749	0.500785	-0.0803706	0.686085	0.517815	0.422802	0.744169	(20.8, 30.7]
driven-sweep-5893	finished	-	hmaan		2023-01-09T00:50:15.000Z	80	53ik6kvj	[128,128]	0.1	Adam	82	5000	15	30	123	30	30	0.157615	-0.227835	0.57019	0.255243	0.857385	0.855875	0.32252	0.932044	(80.2, 90.1]
trim-sweep-5843	finished	-	hmaan		2023-01-09T00:45:55.000Z	67	53ik6kvj	[256,256]	0.0001	RMSprop	18	1000	15	30	123	10	30	0.299535	-0.0848912	0.504595	0.535682	0.816507	0.514051	0.414286	0.746227	(10.9, 20.8]
dulcet-sweep-5817	finished	-	hmaan		2023-01-09T00:43:47.000Z	127	53ik6kvj	[64,64,64]	0.01	Adam	9	2500	40	40	123	30	5	0.403488	0.375158	0.664547	-0.837907	0.912985	0.72883	0.303654	0.860105	(0.901, 10.9]
curious-sweep-5801	finished	-	hmaan		2023-01-09T00:42:36.000Z	97	53ik6kvj	[256,256]	0.001	RMSprop	16	5000	20	30	123	40	10	0.354408	0.0937118	0.535641	-0.5592	0.880467	0.667676	0.261006	0.849317	(10.9, 20.8]
feasible-sweep-5777	finished	-	hmaan		2023-01-09T00:40:34.000Z	117	53ik6kvj	[32,32]	0.01	RMSprop	80	2500	50	30	123	40	10	0.407308	0.463702	0.582679	0.0288522	-0.943994	0.934145	0.107709	0.972985	(70.3, 80.2]
colorful-sweep-5771	finished	-	hmaan		2023-01-09T00:40:07.000Z	90	53ik6kvj	[256,256]	0.0001	Adam	4	1000	15	30	123	50	50	0.234598	0.173193	0.130831	-0.697606	-0.514175	0.81208	-0.134632	0.948784	(0.901, 10.9]
volcanic-sweep-5761	finished	-	hmaan		2023-01-09T00:39:23.000Z	70	53ik6kvj	[256,256]	0.1	RMSprop	80	1000	5	10	123	5	20	-0.00947618	0.107888	0.218545	0.454439	0.752664	0.399456	0.304812	0.700211	(70.3, 80.2]
dazzling-sweep-5703	finished	-	hmaan		2023-01-09T00:34:31.000Z	101	53ik6kvj	[64,64]	0.0001	RMSprop	80	500	50	50	123	40	30	0.263738	0.308835	0.695042	-0.381874	0.900916	0.803763	0.357331	0.929836	(70.3, 80.2]
distinctive-sweep-5699	finished	-	hmaan		2023-01-09T00:34:11.000Z	260	53ik6kvj	[256,256]	0.001	Adam	84	500	30	10	123	40	40	0.307564	0.682922	0.537946	-0.17259	0.767534	0.750626	0.424675	0.928032	(80.2, 90.1]
toasty-sweep-5683	finished	-	hmaan		2023-01-09T00:33:04.000Z	82	53ik6kvj	[256,256]	0.001	RMSprop	68	500	30	50	123	50	10	0.310738	-0.194439	0.611592	0.353218	0.886696	0.657635	0.393561	0.828308	(60.4, 70.3]
misty-sweep-5675	finished	-	hmaan		2023-01-09T00:32:29.000Z	71	53ik6kvj	[256,256]	0.01	RMSprop	78	2500	10	50	123	5	50	0.287427	-0.00232834	0.419404	-0.0969768	0.860855	0.41893	0.293676	0.625352	(70.3, 80.2]
worldly-sweep-5671	finished	-	hmaan		2023-01-09T00:32:15.000Z	63	53ik6kvj	[512,512]	0.0001	Adam	31	2000	5	40	123	20	30	0.223428		-0.105817	-0.360567	0.235283	0.745297		0.914439	(30.7, 40.6]
pretty-sweep-5661	finished	-	hmaan		2023-01-09T00:31:23.000Z	100	53ik6kvj	[32,32]	0.001	RMSprop	62	2000	10	50	123	40	20	0.222041	0.342316	0.400892	-0.237283	0.871115	0.634004	0.319816	0.801276	(60.4, 70.3]
resilient-sweep-5651	finished	-	hmaan		2023-01-09T00:30:34.000Z	100	53ik6kvj	[32,32]	0.01	Adam	36	2500	20	20	123	20	30	0.303467	0.152612	0.547144	0.377298	0.887043	0.622172	0.453513	0.812743	(30.7, 40.6]
dulcet-sweep-5649	finished	-	hmaan		2023-01-09T00:30:33.000Z	115	53ik6kvj	[64,64]	0.01	Adam	42	2000	40	10	123	20	30	0.264501	0.620624	0.597499	0.609988	0.884758	0.705882	0.595474	0.873492	(40.6, 50.5]
faithful-sweep-5615	finished	-	hmaan		2023-01-09T00:27:50.000Z	75	53ik6kvj	[64,64,64]	0.01	RMSprop	56	2500	15	20	123	5	50	0.160152	0.361082	0.41626	0.546949	-0.904015	0.887553	0.116086	0.974269	(50.5, 60.4]
lemon-sweep-5593	finished	-	hmaan		2023-01-09T00:26:03.000Z	106	53ik6kvj	[64,64,64]	0.001	RMSprop	41	2000	30	20	123	40	40	0.220684	0.388837	0.599326	0.0237834	0.905543	0.738986	0.427634	0.88608	(40.6, 50.5]
true-sweep-5562	finished	-	hmaan		2023-01-09T00:23:27.000Z	67	53ik6kvj	[256,256]	0.0001	Adam	25	2000	15	20	123	5	10	0.127091	0.55843	0.397085	-0.864639	0.90126	0.853292	0.223846	0.963157	(20.8, 30.7]
gentle-sweep-5541	finished	-	hmaan		2023-01-09T00:21:49.000Z	90	53ik6kvj	[512,512]	0.1	RMSprop	85	2500	20	30	123	50	50	0.223819	-0.00483385	0.398785	0.700942	0.757014	0.29138	0.415145	0.544642	(80.2, 90.1]
light-sweep-5540	finished	-	hmaan		2023-01-09T00:21:45.000Z	93	53ik6kvj	[128,128]	0.0001	Adam	84	2000	30	30	123	40	40	-0.188518	0.248414	0.148161	-0.832704	-0.870297	0.929592	-0.298989	0.981431	(80.2, 90.1]
rare-sweep-5525	finished	-	hmaan		2023-01-09T00:20:30.000Z	74	53ik6kvj	[32,32]	0.001	RMSprop	15	1000	5	10	123	5	30	0.0189411	-0.832055	0.276948	-0.220478	0.390009	0.508071	-0.073327	0.792484	(10.9, 20.8]
fearless-sweep-5524	finished	-	hmaan		2023-01-09T00:20:29.000Z	79	53ik6kvj	[256,256]	0.01	RMSprop	94	1000	10	30	123	20	20	0.0130171	-0.384933	0.407239	0.604608	0.668642	0.569798	0.261715	0.754359	(90.1, 100.0]
genial-sweep-5489	finished	-	hmaan		2023-01-09T00:17:40.000Z	54	53ik6kvj	[64,64]	0.001	RMSprop	25	500	10	50	123	50	5	0.423722	-0.38845	0.427913	-0.660324	0.883081	0.558132	0.137188	0.781734	(20.8, 30.7]
tough-sweep-5485	finished	-	hmaan		2023-01-09T00:17:36.000Z	61	53ik6kvj	[64,64]	0.1	Adam	46	2000	15	50	123	5	40	0.313238	0.152366	0.521841	-0.612546	-0.901464	0.820597	-0.105313	0.912966	(40.6, 50.5]
stellar-sweep-5470	finished	-	hmaan		2023-01-09T00:16:29.000Z	65	53ik6kvj	[32,32]	0.0001	RMSprop	55	2500	20	10	123	10	30	0.209102	0.602223	0.495605	0.200914	0.841532	0.788468	0.469875	0.91586	(50.5, 60.4]
royal-sweep-5466	finished	-	hmaan		2023-01-09T00:16:09.000Z	81	53ik6kvj	[64,64,64]	0.1	RMSprop	69	2000	30	50	123	30	30	0.17709	0.453254	0.052695	-0.790463	0.472867	0.938738	0.0730884	0.984809	(60.4, 70.3]
brisk-sweep-5455	finished	-	hmaan		2023-01-09T00:15:23.000Z	61	53ik6kvj	[64,64,64]	0.0001	RMSprop	47	500	20	20	123	20	50	0.148783	0.317528	0.665432	0.314806	0.843396	0.761629	0.457989	0.924836	(40.6, 50.5]
volcanic-sweep-5445	finished	-	hmaan		2023-01-09T00:14:48.000Z	95	53ik6kvj	[128,128]	0.1	RMSprop	19	2500	50	30	123	5	30	0.130692	0.546864	0.622337	0.797967	-0.0113233	0.583241	0.417307	0.742373	(10.9, 20.8]
chocolate-sweep-5438	finished	-	hmaan		2023-01-09T00:14:21.000Z	79	53ik6kvj	[32,32]	0.01	RMSprop	44	2000	30	50	123	30	20	0.448127	0.168497	0.16311	-0.84212	-0.554414	0.963581	-0.12336	0.989549	(40.6, 50.5]
dashing-sweep-5434	finished	-	hmaan		2023-01-09T00:14:17.000Z	59	53ik6kvj	[128,128]	0.001	Adam	33	5000	10	10	123	5	10	0.0812538	-0.161709	0.573176	-0.494845	0.834547	0.600544	0.166485	0.820844	(30.7, 40.6]
floral-sweep-5424	finished	-	hmaan		2023-01-09T00:13:42.000Z	61	53ik6kvj	[32,32]	0.01	RMSprop	53	2500	10	50	123	30	40	0.104892	-0.00986259	0.129148	0.376743	-0.314941	0.838239	0.057196	0.925268	(50.5, 60.4]
glorious-sweep-5420	finished	-	hmaan		2023-01-09T00:13:26.000Z	89	53ik6kvj	[512,512]	0.1	RMSprop	25	1000	50	30	123	30	10	-0.145727	-0.0995419	0.725374	0.848701	0.913152	0.886267	0.448392	0.94439	(20.8, 30.7]
ruby-sweep-5417	finished	-	hmaan		2023-01-09T00:13:20.000Z	54	53ik6kvj	[32,32]	0.0001	RMSprop	66	500	10	20	123	50	30	0.315837	-0.272856	0.45969	0.492179	0.671109	0.795688	0.333192	0.937968	(60.4, 70.3]
atomic-sweep-5416	finished	-	hmaan		2023-01-09T00:13:10.000Z	64	53ik6kvj	[128,128]	0.001	Adam	59	500	20	50	123	30	20	0.303974	-0.63	0.632812	-0.0330534	0.885744	0.709382	0.231895	0.876088	(50.5, 60.4]
light-sweep-5411	finished	-	hmaan		2023-01-09T00:12:57.000Z	73	53ik6kvj	[64,64,64]	0.1	Adam	43	500	40	10	123	5	30	0.361518	0.659723	0.584782	0.142422	0.665143	0.674402	0.482718	0.870542	(40.6, 50.5]
royal-sweep-5407	finished	-	hmaan		2023-01-09T00:12:42.000Z	92	53ik6kvj	[64,64,64]	0.01	Adam	39	2500	40	40	123	30	50	0.399355	0.37001	0.71738	0.427965	0.914891	0.715176	0.56592	0.865271	(30.7, 40.6]
pleasant-sweep-5405	finished	-	hmaan		2023-01-09T00:12:40.000Z	89	53ik6kvj	[32,32]	0.01	RMSprop	43	2000	40	30	123	50	40	-0.26839	0.342521	0.0909776	-0.869664	0.905457	0.970771	0.0401804	0.993022	(40.6, 50.5]
young-sweep-5404	finished	-	hmaan		2023-01-09T00:12:33.000Z	77	53ik6kvj	[256,256]	0.1	RMSprop	70	5000	20	30	123	40	20	-0.0545973	-0.194838	0.085263	0.72036	0.906015	0.301333	0.292441	0.548674	(60.4, 70.3]
revived-sweep-5399	finished	-	hmaan		2023-01-09T00:12:19.000Z	57	53ik6kvj	[64,64]	0.0001	RMSprop	41	5000	5	30	123	5	10	0.123165	0.0109581	0.444548	-0.788265	0.667758	0.477431	0.0916327	0.733164	(40.6, 50.5]
woven-sweep-5396	finished	-	hmaan		2023-01-09T00:12:10.000Z	69	53ik6kvj	[128,128]	0.01	Adam	44	1000	30	10	123	40	30	0.22901	0.597779	0.541236	0.455756	0.863954	0.676322	0.537547	0.887913	(40.6, 50.5]
noble-sweep-5395	finished	-	hmaan		2023-01-09T00:12:10.000Z	78	53ik6kvj	[64,64]	0.001	Adam	3	1000	40	50	123	5	50	0.383241	0.303066	0.674883	-0.35512	0.912878	0.801704	0.38379	0.930094	(0.901, 10.9]
dauntless-sweep-5392	finished	-	hmaan		2023-01-09T00:12:04.000Z	61	53ik6kvj	[64,64]	0.001	RMSprop	20	5000	10	20	123	5	20	0.23295	0.475729	0.426311	0.0204188	-0.880788	0.782553	0.0549243	0.911659	(10.9, 20.8]
summer-sweep-5388	finished	-	hmaan		2023-01-09T00:11:56.000Z	98	53ik6kvj	[32,32]	0.1	Adam	2	2500	50	40	123	30	30	0.429258	0.452582	0.625896	0.336706	0.539997	0.736864	0.476888	0.802016	(0.901, 10.9]
comfy-sweep-5387	finished	-	hmaan		2023-01-09T00:11:51.000Z	58	53ik6kvj	[64,64,64]	0.0001	Adam	17	5000	5	20	123	20	10	0.00816191	0.815066	-0.0341195	-0.468957	0.645272	0.84255	0.193085	0.952791	(10.9, 20.8]
leafy-sweep-5386	finished	-	hmaan		2023-01-09T00:11:45.000Z	24	53ik6kvj	[32,32]	0.001	Adam	23	500	5	30	123	50	30									(20.8, 30.7]
rare-sweep-5382	finished	-	hmaan		2023-01-09T00:11:27.000Z	61	53ik6kvj	[64,64,64]	0.001	RMSprop	65	2500	10	10	123	50	50	0.157797	0.541937	0.475292	0.125563	0.364255	0.607475	0.332969	0.819822	(60.4, 70.3]
rich-sweep-5376	finished	-	hmaan		2023-01-09T00:11:15.000Z	60	53ik6kvj	[64,64,64]	0.01	RMSprop	54	500	10	30	123	40	40	0.296768	-0.4629	0.371956	-0.0931033	0.769819	0.490209	0.176508	0.66962	(50.5, 60.4]
peach-sweep-5373	finished	-	hmaan		2023-01-09T00:11:09.000Z	61	53ik6kvj	[128,128]	0.0001	Adam	82	500	20	30	123	40	20	-0.387874	0.242842	-0.192849	0.835829	-0.36175	0.826311	0.0272396	0.949967	(80.2, 90.1]
woven-sweep-5371	finished	-	hmaan		2023-01-09T00:11:03.000Z	54	53ik6kvj	[32,32]	0.0001	SGD	95	2500	5	20	123	10	40	0.0585141	0.852828	0.0592571	-0.230567	0.709406	0.953179	0.289888	0.988343	(90.1, 100.0]
amber-sweep-5367	finished	-	hmaan		2023-01-09T00:10:59.000Z	53	53ik6kvj	[128,128]	0.001	Adam	16	2000	5	40	123	20	40	0.16621		0.412851	-0.126972	0.318733	0.444305		0.712266	(10.9, 20.8]
stilted-sweep-5365	finished	-	hmaan		2023-01-09T00:10:55.000Z	99	53ik6kvj	[128,128]	0.01	Adam	91	2000	50	40	123	30	50	0.404671	0.45025	0.727983	0.503456	0.92659	0.747797	0.60259	0.884433	(90.1, 100.0]
legendary-sweep-5364	finished	-	hmaan		2023-01-09T00:10:52.000Z	58	53ik6kvj	[64,64,64]	0.0001	Adam	93	500	15	50	123	20	20	-0.341174	-0.18584	0.535342	0.820503	-0.169121	0.946808	0.131942	0.986836	(90.1, 100.0]
sandy-sweep-5363	finished	-	hmaan		2023-01-09T00:10:48.000Z	104	53ik6kvj	[512,512]	0.1	RMSprop	11	5000	50	30	123	5	20	0.411562	-0.222607	0.187122	0.756821	0.900253	0.493553	0.40663	0.831353	(10.9, 20.8]
kind-sweep-5362	finished	-	hmaan		2023-01-09T00:10:47.000Z	74	53ik6kvj	[64,64,64]	0.001	RMSprop	11	5000	15	20	123	50	20	0.24309	0.28749	0.269379	-0.439162	0.870809	0.692887	0.246321	0.856799	(10.9, 20.8]
effortless-sweep-5357	finished	-	hmaan		2023-01-09T00:10:29.000Z	73	53ik6kvj	[64,64,64]	0.0001	RMSprop	23	500	30	40	123	10	5	0.328213	-0.0458122	0.626017	0.813172	0.895091	0.784887	0.523336	0.91746	(20.8, 30.7]
honest-sweep-5356	finished	-	hmaan		2023-01-09T00:10:27.000Z	96	53ik6kvj	[64,64]	0.01	Adam	33	2500	50	30	123	40	50	0.40035	0.496937	0.66782	0.798294	0.919497	0.719931	0.65658	0.873746	(30.7, 40.6]
rich-sweep-5354	finished	-	hmaan		2023-01-09T00:10:17.000Z	55	53ik6kvj	[512,512]	0.0001	Adam	51	2000	5	10	123	30	50	0.0416471	0.646432	0.0545505	-0.376774	0.819711	0.76107	0.237113	0.92667	(50.5, 60.4]
grateful-sweep-5353	finished	-	hmaan		2023-01-09T00:10:14.000Z	52	53ik6kvj	[64,64,64]	0.0001	RMSprop	36	2000	5	20	123	10	10	0.0409935	-0.0658689	0.256602	0.39016	0.388107	0.538335	0.201999	0.79233	(30.7, 40.6]
twilight-sweep-5351	finished	-	hmaan		2023-01-09T00:10:09.000Z	63	53ik6kvj	[64,64]	0.001	Adam	26	2000	5	50	123	20	50	0.153788		0.308169	-0.640809	0.642538	0.540203		0.774197	(20.8, 30.7]
likely-sweep-5350	finished	-	hmaan		2023-01-09T00:10:06.000Z	62	53ik6kvj	[512,512]	0.0001	RMSprop	80	500	5	40	123	50	50	0.219582	0.131986	0.435286	-0.141324	0.741706	0.306695	0.277447	0.611902	(70.3, 80.2]
earthy-sweep-5344	finished	-	hmaan		2023-01-09T00:09:58.000Z	68	53ik6kvj	[512,512]	0.001	RMSprop	61	1000	5	40	123	5	5	0.082485		0.324653	-0.444336	-0.638794	0.437308		0.714517	(60.4, 70.3]
atomic-sweep-5343	finished	-	hmaan		2023-01-09T00:09:52.000Z	52	53ik6kvj	[64,64,64]	0.01	Adam	32	500	5	30	123	30	40	0.213643	-0.546224	0.326181	0.544059	-0.014669	0.486036	0.104598	0.749784	(30.7, 40.6]
ruby-sweep-5342	finished	-	hmaan		2023-01-09T00:09:49.000Z	68	53ik6kvj	[512,512]	0.0001	RMSprop	24	2500	20	10	123	5	20	0.2035	0.621259	0.438076	0.683183	0.86569	0.587499	0.562342	0.827505	(20.8, 30.7]
fresh-sweep-5340	finished	-	hmaan		2023-01-09T00:09:45.000Z	97	53ik6kvj	[64,64]	0.1	RMSprop	8	2500	50	40	123	5	30	-0.00644583	-0.0123881	-0.419236	0.866875	-0.920691	0.95259	-0.0983772	0.986297	(0.901, 10.9]
unique-sweep-5337	finished	-	hmaan		2023-01-09T00:09:36.000Z	69	53ik6kvj	[256,256]	0.1	Adam	46	5000	10	50	123	30	10	0.273719	-0.237763	0.27381	-0.323927	0.818347	0.581784	0.160837	0.753439	(40.6, 50.5]
desert-sweep-5333	finished	-	hmaan		2023-01-09T00:09:31.000Z	70	53ik6kvj	[256,256]	0.1	Adam	6	5000	10	40	123	5	10	0.230558	-0.280474	0.358574	-0.379167	0.846616	0.509577	0.155221	0.701009	(0.901, 10.9]
glamorous-sweep-5332	finished	-	hmaan		2023-01-09T00:09:29.000Z	79	53ik6kvj	[512,512]	0.01	RMSprop	85	2000	20	50	123	30	20	0.307682	0.016216	0.504846	0.0140557	0.904021	0.428624	0.349364	0.620046	(80.2, 90.1]
snowy-sweep-5330	finished	-	hmaan		2023-01-09T00:09:26.000Z	92	53ik6kvj	[32,32]	0.01	Adam	98	2500	50	10	123	50	10	0.303291	0.599687	0.649489	0.127456	0.881037	0.734207	0.512192	0.890083	(90.1, 100.0]
distinctive-sweep-5327	finished	-	hmaan		2023-01-09T00:09:23.000Z	61	53ik6kvj	[512,512]	0.01	RMSprop	27	1000	20	30	123	5	5	0.296897	0.139435	0.507481	0.0733272	0.899075	0.582542	0.383243	0.75239	(20.8, 30.7]
treasured-sweep-5326	finished	-	hmaan		2023-01-09T00:09:22.000Z	90	53ik6kvj	[64,64,64]	0.001	RMSprop	80	5000	30	50	123	30	40	0.39878	-0.0996304	0.636248	0.692565	0.910855	0.73212	0.507764	0.86492	(70.3, 80.2]
young-sweep-5323	finished	-	hmaan		2023-01-09T00:09:10.000Z	71	53ik6kvj	[64,64,64]	0.001	RMSprop	99	1000	30	30	123	20	50	0.331199	0.0444444	0.632028	-0.377437	0.89239	0.703727	0.304525	0.865316	(90.1, 100.0]
fresh-sweep-5322	finished	-	hmaan		2023-01-09T00:09:09.000Z	63	53ik6kvj	[256,256]	0.001	Adam	41	5000	10	20	123	20	20	0.254446	0.431282	0.596548	-0.403295	0.850173	0.532057	0.345831	0.762383	(40.6, 50.5]
deft-sweep-5314	finished	-	hmaan		2023-01-09T00:08:57.000Z	70	53ik6kvj	[64,64,64]	0.001	RMSprop	17	1000	30	20	123	50	50	0.267181	0.333571	0.631741	0.385242	0.863044	0.740405	0.496156	0.892501	(10.9, 20.8]
rose-sweep-5313	finished	-	hmaan		2023-01-09T00:08:53.000Z	68	53ik6kvj	[32,32]	0.001	RMSprop	66	2500	15	50	123	50	20	0.284794	-0.0644119	0.526758	0.0325925	0.891831	0.613582	0.334313	0.795163	(60.4, 70.3]
hearty-sweep-5309	finished	-	hmaan		2023-01-09T00:08:52.000Z	75	53ik6kvj	[64,64]	0.1	Adam	40	5000	10	20	123	10	40	0.241313	0.0633298	0.357912	-0.59864	0.693422	0.629278	0.151467	0.800093	(30.7, 40.6]
glowing-sweep-5310	finished	-	hmaan		2023-01-09T00:08:52.000Z	59	53ik6kvj	[64,64,64]	0.01	Adam	49	2000	10	50	123	50	10	0.272434	0.347561	0.458311	-0.469671	0.874964	0.560161	0.29672	0.754832	(40.6, 50.5]
logical-sweep-5308	finished	-	hmaan		2023-01-09T00:08:51.000Z	82	53ik6kvj	[64,64]	0.01	Adam	93	1000	40	50	123	10	10	0.377712	0.254889	0.625163	-0.299801	0.92253	0.735346	0.376099	0.884052	(90.1, 100.0]
solar-sweep-5304	finished	-	hmaan		2023-01-09T00:08:41.000Z	65	53ik6kvj	[256,256]	0.001	Adam	84	2000	15	50	123	50	20	0.364972	0.161058	0.441875	-0.390562	0.883898	0.630425	0.292248	0.815569	(80.2, 90.1]
efficient-sweep-5300	finished	-	hmaan		2023-01-09T00:08:34.000Z	65	53ik6kvj	[64,64,64]	0.001	RMSprop	29	1000	20	50	123	30	50	0.315741	-0.406167	0.524519	0.770881	0.877071	0.65557	0.416409	0.837935	(20.8, 30.7]
lunar-sweep-5301	finished	-	hmaan		2023-01-09T00:08:34.000Z	55	53ik6kvj	[64,64,64]	0.001	Adam	80	2000	10	20	123	10	30	0.198205	0.692079	0.380209	-0.860316	0.495373	0.797748	0.18111	0.92307	(70.3, 80.2]
giddy-sweep-5299	finished	-	hmaan		2023-01-09T00:08:33.000Z	1537	53ik6kvj	[64,64,64]	0.001	Adam	13	5000	15	10	123	20	10	0.191952	0.339127	0.500412	-0.0974052	0.7155	0.728764	0.329917	0.889584	(10.9, 20.8]
crisp-sweep-5297	finished	-	hmaan		2023-01-09T00:08:29.000Z	91	53ik6kvj	[256,256]	0.1	Adam	5	2500	40	30	123	50	40	0.414334	0.311329	0.655881	0.293324	0.920127	0.703511	0.518999	0.809476	(0.901, 10.9]
dutiful-sweep-5296	finished	-	hmaan		2023-01-09T00:08:27.000Z	52	53ik6kvj	[64,64,64]	0.001	Adam	45	500	5	20	123	30	20	0.202904	-0.670067	0.479543	0.0504508	0.0115559	0.733163	0.0148774	0.919036	(40.6, 50.5]
trim-sweep-5291	finished	-	hmaan		2023-01-09T00:08:23.000Z	62	53ik6kvj	[64,64]	0.01	Adam	91	500	20	10	123	50	50	0.314397	0.532752	0.603451	-0.0579253	0.735959	0.545674	0.425727	0.799887	(90.1, 100.0]
worldly-sweep-5292	finished	-	hmaan		2023-01-09T00:08:23.000Z	61	53ik6kvj	[256,256]	0.0001	Adam	89	5000	5	20	123	30	30	0.161111	-0.60507	0.0536998	-0.52323	-0.617077	0.8453	-0.306113	0.952518	(80.2, 90.1]
dark-sweep-5290	finished	-	hmaan		2023-01-09T00:08:20.000Z	60	53ik6kvj	[32,32]	0.01	Adam	8	5000	5	40	123	10	30	0.0849763	0.879801	0.372749	-0.625668	0.524677	0.446386	0.247307	0.697157	(0.901, 10.9]
fanciful-sweep-5287	finished	-	hmaan		2023-01-09T00:08:13.000Z	68	53ik6kvj	[64,64,64]	0.0001	Adam	36	5000	10	30	123	50	30	0.0181292	0.54636	0.0340032	-0.751991	0.856431	0.895997	0.140587	0.971399	(30.7, 40.6]
silvery-sweep-5286	finished	-	hmaan		2023-01-09T00:08:12.000Z	89	53ik6kvj	[64,64,64]	0.001	RMSprop	2	2000	40	40	123	10	30	0.341173	0.339508	0.668791	-0.826294	0.917361	0.733995	0.288108	0.905307	(0.901, 10.9]
treasured-sweep-5284	finished	-	hmaan		2023-01-09T00:08:11.000Z	67	53ik6kvj	[64,64,64]	0.001	Adam	8	2500	20	20	123	10	10	0.299133	0.144197	0.49599	-0.26505	0.890364	0.783916	0.312927	0.915125	(0.901, 10.9]
bright-sweep-5283	finished	-	hmaan		2023-01-09T00:08:10.000Z	72	53ik6kvj	[64,64,64]	0.001	RMSprop	55	5000	20	20	123	20	50	0.302556	0.237555	0.502277	0.537359	0.874455	0.616137	0.49084	0.811938	(50.5, 60.4]
soft-sweep-5279	finished	-	hmaan		2023-01-09T00:08:03.000Z	49	53ik6kvj	[256,256]	0.001	Adam	45	500	5	40	123	50	40	0.202264	-0.808427	0.282003	0.160703	0.563613	0.486106	0.0800312	0.760594	(40.6, 50.5]
silver-sweep-5278	finished	-	hmaan		2023-01-09T00:08:02.000Z	61	53ik6kvj	[256,256]	0.01	RMSprop	87	2000	15	20	123	30	5	0.208518	0.0253735	0.471803	0.225331	0.869871	0.666033	0.360179	0.819891	(80.2, 90.1]
eager-sweep-5275	finished	-	hmaan		2023-01-09T00:08:00.000Z	97	53ik6kvj	[512,512]	0.01	RMSprop	72	2000	50	40	123	30	20	0.451448	0.569034	0.479931	0.607935	0.941648	0.860611	0.609999	0.92231	(70.3, 80.2]
drawn-sweep-5271	finished	-	hmaan		2023-01-09T00:07:51.000Z	70	53ik6kvj	[512,512]	0.0001	Adam	69	2500	20	20	123	10	40	0.161357	0.406626	0.514534	-0.826172	0.900227	0.880917	0.231314	0.972581	(60.4, 70.3]
whole-sweep-5268	finished	-	hmaan		2023-01-09T00:07:49.000Z	77	53ik6kvj	[32,32]	0.1	RMSprop	34	2500	30	20	123	10	30	-0.148723	0.639217	0.142059	0.290069	-0.892859	0.929099	0.00595282	0.985151	(30.7, 40.6]
peachy-sweep-5269	finished	-	hmaan		2023-01-09T00:07:49.000Z	70	53ik6kvj	[64,64]	0.01	RMSprop	76	2000	20	40	123	40	30	0.226448	-0.358872	0.110398	0.405527	0.873708	0.921099	0.251442	0.971055	(70.3, 80.2]
polar-sweep-5266	finished	-	hmaan		2023-01-09T00:07:41.000Z	62	53ik6kvj	[32,32]	0.0001	SGD	1	1000	20	30	123	40	20	0.346509	-0.474714	-0.095874	-0.674326	-0.552414	0.872811	-0.290164	0.964245	(0.901, 10.9]
proud-sweep-5264	finished	-	hmaan		2023-01-09T00:07:40.000Z	70	53ik6kvj	[64,64,64]	0.0001	RMSprop	20	5000	20	20	123	10	40	0.291975	0.300422	0.511524	-0.0450903	0.871183	0.685336	0.386003	0.856482	(10.9, 20.8]
earnest-sweep-5263	finished	-	hmaan		2023-01-09T00:07:39.000Z	66	53ik6kvj	[32,32]	0.01	Adam	16	2500	15	10	123	50	50	0.197664	0.264712	0.443472	0.515218	0.75244	0.553525	0.434701	0.783456	(10.9, 20.8]
misty-sweep-5261	finished	-	hmaan		2023-01-09T00:07:36.000Z	70	53ik6kvj	[256,256]	0.1	RMSprop	4	5000	15	40	123	20	40	-0.0432459	-0.316342	0.0947153	0.853102	-0.88681	0.923999	-0.0597163	0.976838	(0.901, 10.9]
cerulean-sweep-5258	finished	-	hmaan		2023-01-09T00:07:31.000Z	74	53ik6kvj	[64,64,64]	0.001	RMSprop	6	1000	40	10	123	30	40	0.209633	0.525681	0.541067	-0.707515	0.874958	0.74575	0.288765	0.920181	(0.901, 10.9]
restful-sweep-5254	finished	-	hmaan		2023-01-09T00:07:22.000Z	55	53ik6kvj	[256,256]	0.01	RMSprop	58	2000	5	40	123	40	50	0.0905742		0.229787	-0.0341519	0.233754	0.373505		0.641805	(50.5, 60.4]
pretty-sweep-5253	finished	-	hmaan		2023-01-09T00:07:21.000Z	61	53ik6kvj	[64,64]	0.001	RMSprop	19	500	20	20	123	50	40	0.361782	0.467665	0.623471	0.301078	0.907388	0.613644	0.532277	0.833864	(10.9, 20.8]
copper-sweep-5251	finished	-	hmaan		2023-01-09T00:07:18.000Z	69	53ik6kvj	[32,32]	0.0001	Adam	61	2000	20	50	123	20	50	0.241436	0.740942	0.231841	0.397169	0.851674	0.915259	0.492612	0.978684	(60.4, 70.3]
sage-sweep-5249	finished	-	hmaan		2023-01-09T00:07:16.000Z	90	53ik6kvj	[512,512]	0.1	Adam	61	2500	40	30	123	5	50	0.419221	0.33861	0.706503	0.315625	0.8995	0.876451	0.535892	0.939973	(60.4, 70.3]
eternal-sweep-5247	finished	-	hmaan		2023-01-09T00:07:14.000Z	81	53ik6kvj	[256,256]	0.001	RMSprop	31	1000	40	50	123	5	50	0.393779	0.176881	0.623391	0.350363	0.913371	0.682309	0.491557	0.848397	(30.7, 40.6]
prime-sweep-5246	finished	-	hmaan		2023-01-09T00:07:13.000Z	70	53ik6kvj	[32,32]	0.001	SGD	27	2500	20	30	123	40	10	0.195498	-0.556634	-0.152582	0.694466	-0.486335	0.978099	-0.0611176	0.983922	(20.8, 30.7]
deft-sweep-5244	finished	-	hmaan		2023-01-09T00:07:10.000Z	103	53ik6kvj	[64,64,64]	0.01	Adam	25	5000	30	30	123	40	10	0.339076	0.258	0.585942	0.70985	0.897497	0.68874	0.558073	0.849941	(20.8, 30.7]
hardy-sweep-5243	finished	-	hmaan		2023-01-09T00:07:08.000Z	78	53ik6kvj	[64,64]	0.01	Adam	5	5000	20	30	123	50	40	0.364396	0.120213	0.48575	-0.284069	0.896817	0.657698	0.316621	0.819141	(0.901, 10.9]
laced-sweep-5242	finished	-	hmaan		2023-01-09T00:07:07.000Z	69	53ik6kvj	[32,32]	0.0001	Adam	93	500	30	20	123	50	50	0.197873	0.481916	0.274169	-0.776088	0.879388	0.94268	0.211452	0.984584	(90.1, 100.0]
dashing-sweep-5241	finished	-	hmaan		2023-01-09T00:07:06.000Z	49	53ik6kvj	[128,128]	0.001	RMSprop	85	1000	5	30	123	50	50	0.203012		0.418734	-0.14513	-0.348684	0.493072		0.762237	(80.2, 90.1]
stoic-sweep-5240	finished	-	hmaan		2023-01-09T00:07:05.000Z	58	53ik6kvj	[128,128]	0.01	RMSprop	72	1000	15	30	123	30	30	0.328689	-0.012094	0.38983	-0.842265	0.814494	0.750231	0.135731	0.873398	(70.3, 80.2]
flowing-sweep-5239	finished	-	hmaan		2023-01-09T00:07:04.000Z	100	53ik6kvj	[64,64]	0.0001	RMSprop	22	2500	30	40	123	40	5	0.364579	0.190277	0.623269	0.74088	0.910946	0.760628	0.56599	0.897082	(20.8, 30.7]
dulcet-sweep-5237	finished	-	hmaan		2023-01-09T00:07:01.000Z	64	53ik6kvj	[512,512]	0.01	RMSprop	6	5000	10	30	123	5	20	0.0563959	0.873166	0.253579	-0.374205	0.716407	0.415169	0.305069	0.6517	(0.901, 10.9]
bumbling-sweep-5235	finished	-	hmaan		2023-01-09T00:07:01.000Z	66	53ik6kvj	[128,128]	0.001	RMSprop	68	2500	15	30	123	30	30	0.346387	-0.0836994	0.534448	0.678944	0.85692	0.664443	0.4666	0.836388	(60.4, 70.3]
lively-sweep-5236	finished	-	hmaan		2023-01-09T00:07:01.000Z	52	53ik6kvj	[256,256]	0.0001	Adam	36	500	10	10	123	40	20	-0.131641	0.822622	0.235754	-0.687719	0.616699	0.817892	0.171143	0.959138	(30.7, 40.6]
pretty-sweep-5231	finished	-	hmaan		2023-01-09T00:06:58.000Z	62	53ik6kvj	[32,32]	0.1	RMSprop	20	5000	5	30	123	30	40	0.144111	0.124584	0.0271544	0.972447	-0.316761	0.889262	0.190307	0.966876	(10.9, 20.8]
hardy-sweep-5232	finished	-	hmaan		2023-01-09T00:06:58.000Z	82	53ik6kvj	[512,512]	0.1	Adam	75	5000	30	30	123	5	10	0.420776	0.192131	0.612534	-0.201404	0.793747	0.722343	0.363557	0.846669	(70.3, 80.2]
super-sweep-5230	finished	-	hmaan		2023-01-09T00:06:58.000Z	79	53ik6kvj	[64,64,64]	0.1	Adam	38	500	40	30	123	10	40	0.00952524	0.790268	0.346444	0.403381	0.301236	0.77361	0.370171	0.820796	(30.7, 40.6]
hearty-sweep-5228	finished	-	hmaan		2023-01-09T00:06:54.000Z	66	53ik6kvj	[512,512]	0.001	Adam	35	2000	15	20	123	50	20	0.212289	0.173485	0.509673	-0.33774	0.870658	0.547033	0.285673	0.783664	(30.7, 40.6]
solar-sweep-5224	finished	-	hmaan		2023-01-09T00:06:53.000Z	83	53ik6kvj	[64,64]	0.01	Adam	77	500	50	10	123	30	40	0.392305	0.633213	0.671744	0.74785	0.580918	0.688036	0.605206	0.885262	(70.3, 80.2]
celestial-sweep-5221	finished	-	hmaan		2023-01-09T00:06:48.000Z	69	53ik6kvj	[512,512]	0.0001	Adam	43	2000	20	30	123	50	20	0.229338	-0.208954	0.525037	-0.833296	0.517076	0.848519	0.0458403	0.963759	(40.6, 50.5]
olive-sweep-5220	finished	-	hmaan		2023-01-09T00:06:45.000Z	58	53ik6kvj	[512,512]	0.0001	Adam	39	500	15	30	123	50	30	0.377517	-0.543809	0.164487	-0.877141	-0.644872	0.772272	-0.304763	0.931187	(30.7, 40.6]
lunar-sweep-5219	finished	-	hmaan		2023-01-09T00:06:43.000Z	58	53ik6kvj	[32,32]	0.1	RMSprop	89	2000	15	10	123	10	20	-0.0706709	0.0122289	-0.0313423	0.817179	0.26534	0.93899	0.198547	0.988652	(80.2, 90.1]
fluent-sweep-5218	finished	-	hmaan		2023-01-09T00:06:40.000Z	53	53ik6kvj	[64,64]	0.0001	Adam	19	1000	10	40	123	5	40	0.358301		0.430235	-0.739429	0.339068	0.883174		0.973318	(10.9, 20.8]
frosty-sweep-5213	finished	-	hmaan		2023-01-09T00:06:33.000Z	120	53ik6kvj	[512,512]	0.1	Adam	25	5000	50	30	123	20	20	0.436764	0.411427	0.721651	0.574069	0.832713	0.764981	0.595325	0.859029	(20.8, 30.7]
volcanic-sweep-5214	finished	-	hmaan		2023-01-09T00:06:33.000Z	81	53ik6kvj	[32,32]	0.0001	Adam	71	5000	30	10	123	40	5	-0.0890067	0.703253	-0.0660196	-0.24381	-0.942315	0.93582	-0.12758	0.985731	(70.3, 80.2]
fragrant-sweep-5212	finished	-	hmaan		2023-01-09T00:06:31.000Z	87	53ik6kvj	[256,256]	0.1	RMSprop	64	2500	50	10	123	10	30	0.0868876	0.370484	0.0799326	-0.537882	-0.737659	0.951498	-0.147647	0.985576	(60.4, 70.3]
clear-sweep-5211	finished	-	hmaan		2023-01-09T00:06:30.000Z	59	53ik6kvj	[128,128]	0.01	Adam	72	1000	15	30	123	20	20	0.322318	-0.0436987	0.470301	-0.533772	0.81815	0.569727	0.20666	0.789985	(70.3, 80.2]
autumn-sweep-5209	finished	-	hmaan		2023-01-09T00:06:26.000Z	70	53ik6kvj	[64,64]	0.1	Adam	97	5000	15	50	123	30	5	0.333715	-0.0529163	0.0313677	-0.406049	0.86973	0.755436	0.155169	0.851111	(90.1, 100.0]
drawn-sweep-5208	finished	-	hmaan		2023-01-09T00:06:23.000Z	73	53ik6kvj	[512,512]	0.01	Adam	23	2500	20	50	123	30	40	0.337595	0.0346946	0.502225	-0.58649	0.895862	0.609958	0.236777	0.797507	(20.8, 30.7]
eager-sweep-5206	finished	-	hmaan		2023-01-09T00:06:19.000Z	68	53ik6kvj	[64,64,64]	0.01	Adam	39	2000	20	50	123	10	40	0.359799	0.0335876	0.503651	0.163659	0.897897	0.645087	0.391719	0.808474	(30.7, 40.6]
cerulean-sweep-5203	finished	-	hmaan		2023-01-09T00:06:14.000Z	54	53ik6kvj	[512,512]	0.001	RMSprop	17	1000	10	10	123	5	5	0.149559	0.271297	0.461011	-0.598887	0.787098	0.496924	0.214016	0.768244	(10.9, 20.8]
soft-sweep-5200	finished	-	hmaan		2023-01-09T00:06:12.000Z	56	53ik6kvj	[128,128]	0.1	RMSprop	21	1000	15	40	123	10	30	-0.113301		-0.0417833	-0.69097	0.782585	0.910928		0.972925	(20.8, 30.7]
firm-sweep-5198	finished	-	hmaan		2023-01-09T00:06:10.000Z	82	53ik6kvj	[512,512]	0.0001	Adam	35	2500	40	10	123	40	40	0.0103502	0.616849	0.60528	-0.837626	0.908996	0.897636	0.26077	0.976216	(30.7, 40.6]
rare-sweep-5196	finished	-	hmaan		2023-01-09T00:06:09.000Z	85	53ik6kvj	[32,32]	0.01	RMSprop	29	2500	50	10	123	5	30	0.0772193	0.068247	0.528316	-0.783298	0.933517	0.923906	0.1648	0.975864	(20.8, 30.7]
dauntless-sweep-5195	finished	-	hmaan		2023-01-09T00:06:08.000Z	73	53ik6kvj	[64,64,64]	0.1	RMSprop	7	1000	30	40	123	20	50	0.370009	0.208454	-0.395906	0.804469	-0.838615	0.969261	0.0296819	0.990195	(0.901, 10.9]
volcanic-sweep-5194	finished	-	hmaan		2023-01-09T00:06:07.000Z	97	53ik6kvj	[512,512]	0.001	Adam	34	2500	50	40	123	10	40	0.398067	0.434875	0.725642	0.40119	0.920075	0.713902	0.57597	0.872931	(30.7, 40.6]
sparkling-sweep-5193	finished	-	hmaan		2023-01-09T00:06:04.000Z	113	53ik6kvj	[64,64]	0.1	Adam	42	5000	50	40	123	50	20	0.386649	0.26014	0.637068	-0.536984	-0.496775	0.952681	0.0500196	0.980029	(40.6, 50.5]
polished-sweep-5191	finished	-	hmaan		2023-01-09T00:06:01.000Z	57	53ik6kvj	[512,512]	0.1	RMSprop	72	2000	10	40	123	20	20	0.0704444	0.557664	0.367583	-0.257624	0.420296	0.262702	0.231673	0.510545	(70.3, 80.2]
happy-sweep-5188	finished	-	hmaan		2023-01-09T00:05:58.000Z	49	53ik6kvj	[256,256]	0.0001	RMSprop	94	500	5	40	123	30	5	0.178459	-0.990315	0.389927	-0.568993	0.385167	0.428991	-0.121151	0.722764	(90.1, 100.0]
efficient-sweep-5187	finished	-	hmaan		2023-01-09T00:05:57.000Z	54	53ik6kvj	[128,128]	0.001	RMSprop	55	1000	10	40	123	30	10	0.343919		0.318977	0.325615	0.835419	0.61203		0.840451	(50.5, 60.4]
youthful-sweep-5186	finished	-	hmaan		2023-01-09T00:05:55.000Z	62	53ik6kvj	[64,64]	0.01	Adam	74	5000	10	20	123	10	40	0.227339	0.541102	0.567381	-0.656317	0.863399	0.53688	0.308581	0.758506	(70.3, 80.2]
sleek-sweep-5184	finished	-	hmaan		2023-01-09T00:05:52.000Z	82	53ik6kvj	[128,128]	0.01	RMSprop	67	2000	40	10	123	50	50	0.262214	0.521411	0.605081	0.750841	0.81352	0.657283	0.590614	0.822555	(60.4, 70.3]
drawn-sweep-5182	finished	-	hmaan		2023-01-09T00:05:49.000Z	86	53ik6kvj	[512,512]	0.01	Adam	98	2000	40	30	123	20	20	0.347691	0.414854	0.662241	0.436419	0.92084	0.693147	0.556409	0.868888	(90.1, 100.0]
spring-sweep-5180	finished	-	hmaan		2023-01-09T00:05:48.000Z	75	53ik6kvj	[64,64]	0.01	RMSprop	18	5000	10	20	123	20	40	0.0748783	-0.154428	0.342439	-0.200425	0.738295	0.794971	0.160152	0.890219	(10.9, 20.8]
silver-sweep-5176	finished	-	hmaan		2023-01-09T00:05:47.000Z	60	53ik6kvj	[256,256]	0.01	Adam	16	2500	10	50	123	5	5	0.308734	-0.035487	0.556594	-0.0581088	0.859749	0.55562	0.326296	0.754816	(10.9, 20.8]
grateful-sweep-5178	finished	-	hmaan		2023-01-09T00:05:47.000Z	68	53ik6kvj	[32,32]	0.1	RMSprop	70	5000	10	40	123	30	50	0.0507869	0.140836	-0.445274	0.916308	0.52107	0.890541	0.236745	0.958944	(60.4, 70.3]
brisk-sweep-5179	finished	-	hmaan		2023-01-09T00:05:47.000Z	79	53ik6kvj	[256,256]	0.01	RMSprop	67	500	40	30	123	10	20	0.189029	0.602718	-0.497304	0.736806	-0.871166	0.641962	0.0320166	0.799886	(60.4, 70.3]
astral-sweep-5177	finished	-	hmaan		2023-01-09T00:05:47.000Z	50	53ik6kvj	[64,64,64]	0.1	RMSprop	71	1000	5	30	123	5	20	0.0735259		-0.319578	0.152273	0.497049	0.731959		0.944862	(70.3, 80.2]
classic-sweep-5174	finished	-	hmaan		2023-01-09T00:05:46.000Z	68	53ik6kvj	[512,512]	0.1	RMSprop	11	5000	15	20	123	5	10	0.173394	0.539288	-0.104513	-0.689154	0.890041	0.892249	0.161811	0.96978	(10.9, 20.8]
celestial-sweep-5175	finished	-	hmaan		2023-01-09T00:05:46.000Z	63	53ik6kvj	[64,64]	0.1	RMSprop	2	2000	15	30	123	5	50	-0.364193	0.451969	0.496516	0.821081	-0.881612	0.913532	0.104752	0.975054	(0.901, 10.9]
playful-sweep-5172	finished	-	hmaan		2023-01-09T00:05:46.000Z	55	53ik6kvj	[128,128]	0.01	Adam	80	5000	5	20	123	5	10	0.0328055	0.883113	0.225556	-0.0678184	0.178121	0.481851	0.250355	0.746467	(70.3, 80.2]
cool-sweep-5169	finished	-	hmaan		2023-01-09T00:05:43.000Z	63	53ik6kvj	[32,32]	0.001	RMSprop	83	1000	20	50	123	20	30	0.283272	-0.31144	0.494776	0.657047	0.89116	0.725582	0.402963	0.878655	(80.2, 90.1]
drawn-sweep-5168	finished	-	hmaan		2023-01-09T00:05:42.000Z	93	53ik6kvj	[512,512]	0.01	Adam	92	5000	30	50	123	40	10	0.362296	0.108406	0.640773	0.535546	0.920778	0.694483	0.51356	0.859524	(90.1, 100.0]
swift-sweep-5167	finished	-	hmaan		2023-01-09T00:05:42.000Z	58	53ik6kvj	[256,256]	0.01	Adam	14	1000	15	30	123	20	20	0.230322	-0.117226	0.483923	-0.564444	0.818727	0.585267	0.17026	0.805918	(10.9, 20.8]
sandy-sweep-5165	finished	-	hmaan		2023-01-09T00:05:38.000Z	81	53ik6kvj	[64,64]	0.0001	RMSprop	22	2000	30	50	123	40	10	0.368975	0.0523731	0.621176	0.703585	0.912417	0.768976	0.531705	0.903688	(20.8, 30.7]
misunderstood-sweep-5161	finished	-	hmaan		2023-01-09T00:05:35.000Z	81	53ik6kvj	[256,256]	0.1	Adam	32	2000	40	30	123	10	50	0.394004	0.393406	0.482427	0.0427423	0.104983	0.872505	0.283513	0.940116	(30.7, 40.6]
genial-sweep-5160	finished	-	hmaan		2023-01-09T00:05:35.000Z	80	53ik6kvj	[32,32]	0.1	Adam	5	1000	40	30	123	20	5	0.308151	0.273085	0.376822	0.819165	-0.763026	0.933449	0.202839	0.98159	(0.901, 10.9]
fiery-sweep-5159	finished	-	hmaan		2023-01-09T00:05:32.000Z	84	53ik6kvj	[512,512]	0.0001	RMSprop	43	2000	20	50	123	30	10	0.355319	0.0486515	0.531536	-0.411897	0.908429	0.597626	0.286408	0.798281	(40.6, 50.5]
youthful-sweep-5157	finished	-	hmaan		2023-01-09T00:05:30.000Z	91	53ik6kvj	[512,512]	0.001	Adam	4	500	50	50	123	40	50	0.437667	0.31578	0.671604	0.428955	0.91637	0.733739	0.554075	0.875874	(0.901, 10.9]
sparkling-sweep-5154	finished	-	hmaan		2023-01-09T00:05:26.000Z	97	53ik6kvj	[128,128]	0.1	Adam	53	5000	40	30	123	30	20	0.370756	0.38763	0.63619	0.88234	-0.555515	0.939581	0.34428	0.976444	(50.5, 60.4]
amber-sweep-5150	finished	-	hmaan		2023-01-09T00:05:24.000Z	95	53ik6kvj	[256,256]	0.001	RMSprop	32	5000	40	40	123	10	10	0.334541	0.347224	0.650364	-0.250194	0.913585	0.721685	0.399104	0.87765	(30.7, 40.6]
balmy-sweep-5151	finished	-	hmaan		2023-01-09T00:05:24.000Z	63	53ik6kvj	[32,32]	0.001	Adam	35	2000	15	20	123	30	50	0.20326	0.199136	0.492663	-0.418574	0.616987	0.804851	0.218695	0.924416	(30.7, 40.6]
faithful-sweep-5148	finished	-	hmaan		2023-01-09T00:05:24.000Z	91	53ik6kvj	[64,64]	0.1	Adam	14	1000	50	50	123	40	30	0.432104	0.30582	0.56045	0.733314	0.529835	0.728475	0.512304	0.777861	(10.9, 20.8]
pious-sweep-5142	finished	-	hmaan		2023-01-09T00:05:19.000Z	75	53ik6kvj	[512,512]	0.001	RMSprop	31	5000	20	20	123	50	50	0.307196	0.240827	0.500899	-0.296047	0.873514	0.63775	0.325278	0.81636	(30.7, 40.6]
efficient-sweep-5139	finished	-	hmaan		2023-01-09T00:05:17.000Z	62	53ik6kvj	[128,128]	0.001	Adam	4	2500	10	50	123	30	10	0.267811	-0.0437777	0.55	0.277314	0.882168	0.558208	0.386703	0.773447	(0.901, 10.9]
atomic-sweep-5137	finished	-	hmaan		2023-01-09T00:05:14.000Z	59	53ik6kvj	[64,64,64]	0.01	RMSprop	30	2500	5	50	123	40	10	0.166845		0.280511	-0.864807	-0.716318	0.900578		0.971892	(20.8, 30.7]
misty-sweep-5136	finished	-	hmaan		2023-01-09T00:05:13.000Z	55	53ik6kvj	[256,256]	0.1	RMSprop	61	500	15	30	123	10	40	0.368755	-0.444863	-0.123927	0.828028	-0.525525	0.74021	0.0204936	0.905194	(60.4, 70.3]
summer-sweep-5135	finished	-	hmaan		2023-01-09T00:05:12.000Z	73	53ik6kvj	[64,64,64]	0.001	RMSprop	86	5000	10	50	123	5	5	0.288459	-0.206204	0.501912	-0.752128	0.83624	0.601292	0.133656	0.783514	(80.2, 90.1]
grateful-sweep-5131	finished	-	hmaan		2023-01-09T00:05:08.000Z	89	53ik6kvj	[128,128]	0.01	RMSprop	14	2500	40	40	123	5	5	0.399805	0.268509	0.716497	0.849484	0.713937	0.672134	0.589646	0.783767	(10.9, 20.8]
rare-sweep-5130	finished	-	hmaan		2023-01-09T00:05:08.000Z	55	53ik6kvj	[128,128]	0.1	RMSprop	20	2000	10	50	123	5	30	0.00354959	0.837243	-0.0336436	-0.631722	0.484094	0.480235	0.131904	0.657179	(10.9, 20.8]
smart-sweep-5126	finished	-	hmaan		2023-01-09T00:04:59.000Z	83	53ik6kvj	[512,512]	0.0001	RMSprop	87	5000	20	30	123	50	10	0.330221	0.174088	0.548571	0.0946907	0.894986	0.648248	0.408511	0.837969	(80.2, 90.1]
golden-sweep-5124	finished	-	hmaan		2023-01-09T00:04:58.000Z	67	53ik6kvj	[32,32]	0.1	RMSprop	33	1000	30	10	123	5	20	0.208429	0.726713	-0.132392	0.617878	-0.898982	0.939327	0.104329	0.98802	(30.7, 40.6]
brisk-sweep-5121	finished	-	hmaan		2023-01-09T00:04:57.000Z	23	53ik6kvj	[64,64]	0.01	SGD	99	1000	40	40	123	30	5									(90.1, 100.0]
elated-sweep-5122	finished	-	hmaan		2023-01-09T00:04:57.000Z	24	53ik6kvj	[64,64]	0.1	Adam	82	500	40	40	123	20	5									(80.2, 90.1]
lunar-sweep-5120	finished	-	hmaan		2023-01-09T00:04:57.000Z	57	53ik6kvj	[32,32]	0.001	Adam	50	5000	5	40	123	5	30	0.129565	0.039185	0.350464	-0.730975	0.528879	0.590665	0.0634237	0.79535	(40.6, 50.5]
northern-sweep-5119	finished	-	hmaan		2023-01-09T00:04:56.000Z	92	53ik6kvj	[32,32]	0.001	RMSprop	45	2000	50	20	123	30	50	0.322139	0.556762	0.710341	0.46352	0.909105	0.858013	0.592373	0.946233	(40.6, 50.5]
prime-sweep-5114	finished	-	hmaan		2023-01-09T00:04:54.000Z	60	53ik6kvj	[128,128]	0.0001	Adam	68	500	15	40	123	10	40	-0.381632	-0.241555	-0.216467	0.812921	-0.409867	0.82297	-0.0873202	0.94888	(60.4, 70.3]
jumping-sweep-5113	finished	-	hmaan		2023-01-09T00:04:53.000Z	90	53ik6kvj	[64,64]	0.01	Adam	6	500	50	30	123	20	20	0.378689	0.624839	0.585697	0.758894	0.896141	0.71232	0.648852	0.877626	(0.901, 10.9]
sweet-sweep-5112	finished	-	hmaan		2023-01-09T00:04:52.000Z	74	53ik6kvj	[512,512]	0.1	Adam	76	5000	15	30	123	40	40	0.350369	-0.244656	0.507652	-0.276014	0.88281	0.583638	0.244032	0.759362	(70.3, 80.2]
whole-sweep-5109	finished	-	hmaan		2023-01-09T00:04:49.000Z	74	53ik6kvj	[128,128]	0.0001	RMSprop	55	2500	20	50	123	30	5	0.356437	-0.0577456	0.53078	0.668321	0.89463	0.673668	0.478484	0.846888	(50.5, 60.4]
easy-sweep-5107	finished	-	hmaan		2023-01-09T00:04:43.000Z	59	53ik6kvj	[64,64,64]	0.001	Adam	62	2000	15	20	123	5	50	0.244417	0.258547	0.499702	-0.818345	0.824729	0.819807	0.20181	0.932589	(60.4, 70.3]
treasured-sweep-5105	finished	-	hmaan		2023-01-09T00:04:41.000Z	90	53ik6kvj	[64,64,64]	0.1	RMSprop	8	5000	40	20	123	5	5	0.0414662	0.833571	0.0369544	-0.125842	-0.857235	0.924249	-0.0142171	0.967316	(0.901, 10.9]
astral-sweep-5103	finished	-	hmaan		2023-01-09T00:04:41.000Z	63	53ik6kvj	[512,512]	0.0001	Adam	34	5000	10	10	123	20	5	0.0741079	0.0532744	0.162049	-0.859081	0.425531	0.820467	-0.0288237	0.945318	(30.7, 40.6]
clean-sweep-5104	finished	-	hmaan		2023-01-09T00:04:41.000Z	62	53ik6kvj	[512,512]	0.0001	Adam	82	2000	15	20	123	30	5	0.289727	0.371173	0.402248	-0.872703	-0.404314	0.831053	-0.0427738	0.960184	(80.2, 90.1]
ethereal-sweep-5102	finished	-	hmaan		2023-01-09T00:04:40.000Z	85	53ik6kvj	[64,64]	0.1	Adam	11	5000	30	40	123	10	50	-0.121859	0.245087	0.426985	0.717251	-0.895852	0.94811	0.0743225	0.983419	(10.9, 20.8]
soft-sweep-5101	finished	-	hmaan		2023-01-09T00:04:40.000Z	60	53ik6kvj	[32,32]	0.001	RMSprop	32	500	20	10	123	5	30	0.297634	0.591859	0.614537	0.538926	0.793538	0.62963	0.567299	0.857627	(30.7, 40.6]
prime-sweep-5097	finished	-	hmaan		2023-01-09T00:04:36.000Z	61	53ik6kvj	[32,32]	0.1	RMSprop	65	2500	10	10	123	40	50	0.0786764	0.434291	0.0883919	-0.431887	0.617872	0.58711	0.157469	0.78386	(60.4, 70.3]
prime-sweep-5095	finished	-	hmaan		2023-01-09T00:04:36.000Z	66	53ik6kvj	[512,512]	0.001	RMSprop	67	5000	10	30	123	30	5	0.254957	0.121903	0.41711	-0.0892013	0.86027	0.615269	0.313008	0.80037	(60.4, 70.3]
copper-sweep-5096	finished	-	hmaan		2023-01-09T00:04:36.000Z	88	53ik6kvj	[64,64]	0.1	RMSprop	35	2500	40	30	123	30	40	-0.00448335	-0.437293	-0.546149	-0.360913	0.73355	0.948783	-0.123058	0.983769	(30.7, 40.6]
smart-sweep-5094	finished	-	hmaan		2023-01-09T00:04:35.000Z	62	53ik6kvj	[64,64]	0.001	RMSprop	5	2000	15	10	123	40	20	0.208008	0.365568	0.454144	0.375326	0.22099	0.666429	0.324807	0.863216	(0.901, 10.9]
decent-sweep-5093	finished	-	hmaan		2023-01-09T00:04:34.000Z	68	53ik6kvj	[128,128]	0.1	Adam	43	2000	20	50	123	10	40	0.387032	0.0301261	0.448408	-0.66791	0.904671	0.728116	0.220465	0.832976	(40.6, 50.5]
faithful-sweep-5092	finished	-	hmaan		2023-01-09T00:04:34.000Z	58	53ik6kvj	[64,64,64]	0.001	Adam	72	5000	5	40	123	10	10	0.137185	0.885434	0.283404	-0.592054	0.0791807	0.618135	0.15863	0.816849	(70.3, 80.2]
gallant-sweep-5091	finished	-	hmaan		2023-01-09T00:04:32.000Z	60	53ik6kvj	[128,128]	0.01	RMSprop	89	2500	10	20	123	30	5	0.187454	0.315032	0.494625	-0.0115425	-0.53492	0.592632	0.0901298	0.778794	(80.2, 90.1]
lunar-sweep-5090	finished	-	hmaan		2023-01-09T00:04:32.000Z	90	53ik6kvj	[64,64]	0.001	Adam	87	1000	50	50	123	40	40	0.415334	0.457129	0.611149	-0.690006	0.925857	0.871748	0.343893	0.962622	(80.2, 90.1]
dutiful-sweep-5086	finished	-	hmaan		2023-01-09T00:04:24.000Z	62	53ik6kvj	[256,256]	0.01	Adam	51	2000	20	20	123	5	40	0.23325	0.264151	0.488412	0.223854	0.890584	0.637948	0.42005	0.838306	(50.5, 60.4]
smooth-sweep-5082	finished	-	hmaan		2023-01-09T00:04:21.000Z	60	53ik6kvj	[512,512]	0.01	Adam	86	2500	5	20	123	50	5	0.11384	0.870474	0.262389	-0.447596	0.0713978	0.489106	0.174101	0.761362	(80.2, 90.1]
jolly-sweep-5081	finished	-	hmaan		2023-01-09T00:04:21.000Z	79	53ik6kvj	[32,32]	0.01	Adam	93	500	40	30	123	5	50	0.397854	0.465452	0.644445	0.86381	0.884851	0.770259	0.651282	0.903119	(90.1, 100.0]
breezy-sweep-5083	finished	-	hmaan		2023-01-09T00:04:21.000Z	79	53ik6kvj	[128,128]	0.01	RMSprop	10	5000	30	10	123	20	10	0.211477	0.736557	0.380317	0.844963	0.789662	0.81217	0.592595	0.910213	(0.901, 10.9]
crimson-sweep-5080	finished	-	hmaan		2023-01-09T00:04:20.000Z	79	53ik6kvj	[128,128]	0.0001	RMSprop	92	2500	30	30	123	20	5	0.332746	0.242874	0.664179	0.844863	0.902256	0.729352	0.597384	0.888574	(90.1, 100.0]
ethereal-sweep-5078	finished	-	hmaan		2023-01-09T00:04:19.000Z	90	53ik6kvj	[64,64]	0.001	Adam	29	500	50	30	123	50	5	0.278797	0.567434	0.648278	0.146954	0.878025	0.809219	0.503898	0.933325	(20.8, 30.7]
floral-sweep-5075	finished	-	hmaan		2023-01-09T00:04:19.000Z	97	53ik6kvj	[64,64,64]	0.001	RMSprop	91	5000	40	20	123	50	40	0.28362	0.503077	0.667853	-0.709383	0.90202	0.758753	0.329437	0.911132	(90.1, 100.0]
sparkling-sweep-5077	finished	-	hmaan		2023-01-09T00:04:19.000Z	50	53ik6kvj	[256,256]	0.0001	Adam	25	500	5	10	123	5	40	-0.088285	0.606263	0.209459	-0.14372	-0.0159821	0.782024	0.113547	0.946774	(20.8, 30.7]
fallen-sweep-5074	finished	-	hmaan		2023-01-09T00:04:19.000Z	69	53ik6kvj	[64,64,64]	0.0001	RMSprop	11	2500	20	10	123	30	5	0.228371	0.57845	0.462678	0.55218	0.853663	0.716365	0.535068	0.889512	(10.9, 20.8]
hardy-sweep-5076	finished	-	hmaan		2023-01-09T00:04:19.000Z	81	53ik6kvj	[256,256]	0.01	RMSprop	29	5000	30	10	123	30	10	0.254144	0.469323	0.587965	0.593912	0.838037	0.52079	0.548676	0.740146	(20.8, 30.7]
glamorous-sweep-5071	finished	-	hmaan		2023-01-09T00:04:18.000Z	93	53ik6kvj	[32,32]	0.01	RMSprop	42	1000	50	40	123	50	30	0.435238	0.746654	-0.186215	-0.339846	-0.943002	0.937856	-0.0574343	0.98171	(40.6, 50.5]
astral-sweep-5072	finished	-	hmaan		2023-01-09T00:04:18.000Z	58	53ik6kvj	[32,32]	0.01	Adam	93	500	10	30	123	30	30	0.276381	-0.435696	0.451812	0.731698	0.761279	0.510008	0.357095	0.759201	(90.1, 100.0]
fresh-sweep-5069	finished	-	hmaan		2023-01-09T00:04:17.000Z	103	53ik6kvj	[256,256]	0.01	Adam	87	5000	40	50	123	40	30	0.358252	0.336708	0.696762	-0.401062	0.913164	0.720073	0.380765	0.860441	(80.2, 90.1]
efficient-sweep-5063	finished	-	hmaan		2023-01-09T00:04:09.000Z	91	53ik6kvj	[256,256]	0.1	RMSprop	32	1000	40	40	123	20	10	-0.279857	-0.597578	0.275326	0.863997	0.919968	0.628886	0.236371	0.760363	(30.7, 40.6]
silver-sweep-5062	finished	-	hmaan		2023-01-09T00:04:09.000Z	73	53ik6kvj	[64,64,64]	0.0001	Adam	13	1000	30	40	123	30	50	0.34397	0.167176	-0.599678	0.653354	-0.873959	0.905584	-0.0618274	0.975773	(10.9, 20.8]
eager-sweep-5061	finished	-	hmaan		2023-01-09T00:04:08.000Z	70	53ik6kvj	[32,32]	0.1	Adam	71	5000	15	20	123	20	30	0.165296	0.0248121	0.364751	-0.736797	0.736071	0.830781	0.110827	0.924108	(70.3, 80.2]
expert-sweep-5060	finished	-	hmaan		2023-01-09T00:04:07.000Z	70	53ik6kvj	[128,128]	0.1	Adam	13	5000	10	50	123	50	50	0.268685	-0.0827122	0.0670234	-0.953328	-0.860024	0.868007	-0.312071	0.940822	(10.9, 20.8]
skilled-sweep-5058	finished	-	hmaan		2023-01-09T00:04:06.000Z	58	53ik6kvj	[64,64,64]	0.001	Adam	79	1000	10	40	123	50	5	0.377036		0.364291	-0.610224	-0.741824	0.805626		0.937018	(70.3, 80.2]
sparkling-sweep-5057	finished	-	hmaan		2023-01-09T00:04:05.000Z	85	53ik6kvj	[256,256]	0.01	Adam	100	1000	40	10	123	5	10	0.236433	0.447008	0.625658	0.643846	0.885824	0.717931	0.567754	0.90544	(90.1, 100.0]
firm-sweep-5053	finished	-	hmaan		2023-01-09T00:04:04.000Z	93	53ik6kvj	[256,256]	0.001	Adam	36	2000	40	10	123	5	40	0.258096	0.638197	0.599408	0.763187	0.849592	0.730997	0.621696	0.905677	(30.7, 40.6]
denim-sweep-5052	finished	-	hmaan		2023-01-09T00:04:03.000Z	53	53ik6kvj	[64,64,64]	0.1	RMSprop	7	1000	5	10	123	40	50	0.108926	0.804383	-0.210365	0.309007	-0.800568	0.921337	0.0422767	0.982185	(0.901, 10.9]
cerulean-sweep-5051	finished	-	hmaan		2023-01-09T00:04:03.000Z	85	53ik6kvj	[512,512]	0.01	RMSprop	69	1000	40	30	123	40	5	0.123785	0.0575356	0.685363	0.635078	0.792827	0.526488	0.458918	0.697306	(60.4, 70.3]
lyric-sweep-5050	finished	-	hmaan		2023-01-09T00:04:03.000Z	67	53ik6kvj	[64,64,64]	0.001	RMSprop	3	2000	20	40	123	30	50	0.33662	-0.0773468	0.536519	-0.0832179	0.884855	0.654521	0.319486	0.821876	(0.901, 10.9]
rural-sweep-5048	finished	-	hmaan		2023-01-09T00:04:02.000Z	62	53ik6kvj	[64,64]	0.01	RMSprop	32	2500	15	10	123	5	40	0.148931	0.149334	0.431345	0.206782	0.571589	0.63771	0.301596	0.817753	(30.7, 40.6]
copper-sweep-5038	finished	-	hmaan		2023-01-09T00:03:53.000Z	70	53ik6kvj	[32,32]	0.1	Adam	59	500	30	20	123	10	5	0.357717	0.35554	0.649334	0.0180264	0.724797	0.884219	0.421083	0.969004	(50.5, 60.4]
effortless-sweep-5039	finished	-	hmaan		2023-01-09T00:03:53.000Z	84	53ik6kvj	[128,128]	0.1	RMSprop	61	2000	50	10	123	10	50	0.267573	0.62347	0.431054	0.843447	0.00956781	0.45189	0.435022	0.686025	(60.4, 70.3]
fast-sweep-5035	finished	-	hmaan		2023-01-09T00:03:51.000Z	57	53ik6kvj	[128,128]	0.0001	RMSprop	39	2000	10	20	123	30	5	0.144822	0.625065	0.479883	-0.393134	0.709178	0.568693	0.313163	0.793419	(30.7, 40.6]
youthful-sweep-5036	finished	-	hmaan		2023-01-09T00:03:51.000Z	86	53ik6kvj	[256,256]	0.1	RMSprop	26	2500	5	10	123	20	20	0.0132291	-0.28739	-0.160339	0.297461	0.121814	0.827984	-0.00304499	0.938101	(20.8, 30.7]
wandering-sweep-5033	finished	-	hmaan		2023-01-09T00:03:50.000Z	117	53ik6kvj	[64,64]	0.001	RMSprop	31	5000	30	30	123	50	50	0.239148	0.229004	0.664582	0.75795	0.898186	0.869546	0.557774	0.948587	(30.7, 40.6]
exalted-sweep-5034	finished	-	hmaan		2023-01-09T00:03:50.000Z	58	53ik6kvj	[64,64]	0.01	Adam	24	2000	10	20	123	20	50	0.175281	0.711061	0.483009	-0.136373	0.660657	0.541233	0.378727	0.759499	(20.8, 30.7]
devout-sweep-5028	finished	-	hmaan		2023-01-09T00:03:49.000Z	92	53ik6kvj	[64,64,64]	0.001	Adam	52	2500	40	30	123	50	40	0.355263	0.408378	0.648838	-0.415399	0.911059	0.896763	0.381628	0.962424	(50.5, 60.4]
stoic-sweep-5027	finished	-	hmaan		2023-01-09T00:03:49.000Z	60	53ik6kvj	[64,64,64]	0.001	RMSprop	87	1000	5	50	123	30	5	0.067098		0.394412	-0.282696	0.532284	0.500879		0.754105	(80.2, 90.1]
volcanic-sweep-5026	finished	-	hmaan		2023-01-09T00:03:48.000Z	76	53ik6kvj	[64,64,64]	0.01	RMSprop	89	5000	20	10	123	20	40	0.231471	0.545843	0.324491	0.842707	-0.939559	0.9225	0.20099	0.978775	(80.2, 90.1]
devout-sweep-5025	finished	-	hmaan		2023-01-09T00:03:48.000Z	65	53ik6kvj	[32,32]	0.01	RMSprop	42	5000	5	30	123	50	5	0.148727	0.0722516	0.383501	-0.549353	-0.688722	0.899193	-0.126719	0.969625	(40.6, 50.5]
comic-sweep-5020	finished	-	hmaan		2023-01-09T00:03:47.000Z	59	53ik6kvj	[64,64]	0.001	Adam	35	2000	5	40	123	50	30	0.206988		0.375154	-0.0611524	0.289156	0.546854		0.782381	(30.7, 40.6]
proud-sweep-5019	finished	-	hmaan		2023-01-09T00:03:47.000Z	93	53ik6kvj	[128,128]	0.001	Adam	4	2000	20	40	123	50	50	0.302947	0.0605806	0.511573	-0.0723541	0.881259	0.644482	0.336801	0.819873	(0.901, 10.9]
lilac-sweep-5022	finished	-	hmaan		2023-01-09T00:03:47.000Z	87	53ik6kvj	[32,32]	0.1	Adam	37	2500	5	10	123	10	5	0.0108953	0.131056	-0.0394271	-0.460558	-0.0845278	0.708775	-0.0885122	0.87549	(30.7, 40.6]
legendary-sweep-5018	finished	-	hmaan		2023-01-09T00:03:47.000Z	81	53ik6kvj	[64,64,64]	0.001	Adam	57	500	40	50	123	40	40	0.0346576	0.312383	0.619087	0.861882	-0.873725	0.874119	0.190857	0.954628	(50.5, 60.4]
vital-sweep-5021	finished	-	hmaan		2023-01-09T00:03:47.000Z	67	53ik6kvj	[64,64,64]	0.0001	RMSprop	31	2000	20	40	123	10	50	0.348025	0.0311956	0.516041	-0.451411	0.848665	0.730782	0.258503	0.873918	(30.7, 40.6]
confused-sweep-5010	finished	-	hmaan		2023-01-09T00:03:40.000Z	53	53ik6kvj	[32,32]	0.01	RMSprop	45	1000	10	10	123	5	5	0.174471	0.41266	0.276291	-0.644073	-0.839371	0.844347	-0.124004	0.954267	(40.6, 50.5]
atomic-sweep-5011	finished	-	hmaan		2023-01-09T00:03:40.000Z	57	53ik6kvj	[256,256]	0.1	RMSprop	26	500	15	40	123	10	50	-0.0488261	0.201033	-0.25829	0.0425391	-0.786287	0.879999	-0.169966	0.951396	(20.8, 30.7]
expert-sweep-5015	finished	-	hmaan		2023-01-09T00:03:40.000Z	107	53ik6kvj	[512,512]	0.01	Adam	7	1000	50	50	123	50	10	0.383544	0.399806	0.558984	0.287426	0.923769	0.746004	0.510706	0.876732	(0.901, 10.9]
pious-sweep-5009	finished	-	hmaan		2023-01-09T00:03:40.000Z	69	53ik6kvj	[32,32]	0.01	RMSprop	82	5000	15	10	123	5	40	0.116242	0.0959224	0.204194	-0.801508	-0.916361	0.923873	-0.260302	0.980622	(80.2, 90.1]
sunny-sweep-5014	finished	-	hmaan		2023-01-09T00:03:40.000Z	72	53ik6kvj	[64,64]	0.01	Adam	95	1000	30	40	123	5	30	0.292122	0.166505	0.635348	0.182884	0.907426	0.695508	0.436857	0.865164	(90.1, 100.0]
driven-sweep-5012	finished	-	hmaan		2023-01-09T00:03:40.000Z	85	53ik6kvj	[128,128]	0.01	RMSprop	49	5000	5	40	123	50	40	0.153937	0.180415	0.35411	-0.884988	0.570847	0.461803	0.0748643	0.694824	(40.6, 50.5]
fancy-sweep-5007	finished	-	hmaan		2023-01-09T00:03:39.000Z	74	53ik6kvj	[64,64]	0.1	Adam	69	2500	15	50	123	50	40	0.373114	-0.0634183	0.299833	-0.466338	0.89519	0.604303	0.207676	0.747495	(60.4, 70.3]
colorful-sweep-5004	finished	-	hmaan		2023-01-09T00:03:39.000Z	57	53ik6kvj	[256,256]	0.001	RMSprop	21	500	15	40	123	40	40	0.350751	-0.330456	0.58663	-0.710501	0.857234	0.608528	0.150732	0.784061	(20.8, 30.7]
fearless-sweep-5001	finished	-	hmaan		2023-01-09T00:03:38.000Z	99	53ik6kvj	[128,128]	0.001	Adam	52	1000	50	20	123	10	5	0.336874	0.458005	0.722774	0.209664	0.905889	0.813303	0.526641	0.943359	(50.5, 60.4]
chocolate-sweep-5002	finished	-	hmaan		2023-01-09T00:03:38.000Z	104	53ik6kvj	[64,64]	0.0001	RMSprop	8	2500	15	40	123	40	30	0.371126	-0.128807	0.52206	0.153087	0.891386	0.596737	0.361771	0.787636	(0.901, 10.9]
bright-sweep-4998	finished	-	hmaan		2023-01-09T00:03:34.000Z	78	53ik6kvj	[32,32]	0.01	RMSprop	76	2500	30	20	123	40	10	0.205859	0.364439	0.497808	0.822561	-0.782229	0.919917	0.221688	0.974169	(70.3, 80.2]
solar-sweep-4997	finished	-	hmaan		2023-01-09T00:03:34.000Z	80	53ik6kvj	[512,512]	0.1	RMSprop	48	1000	40	40	123	40	5	-0.316859	0.0965013	-0.283415	0.871036	-0.492412	0.709217	-0.0250295	0.878601	(40.6, 50.5]
playful-sweep-4995	finished	-	hmaan		2023-01-09T00:03:32.000Z	99	53ik6kvj	[256,256]	0.1	RMSprop	28	2000	50	50	123	20	5	0.155238	0.501612	0.426419	0.474276	0.13028	0.493431	0.337565	0.705528	(20.8, 30.7]
comic-sweep-4992	finished	-	hmaan		2023-01-09T00:03:31.000Z	80	53ik6kvj	[32,32]	0.01	Adam	3	2500	30	20	123	40	10	0.302844	0.233992	0.651098	-0.00683176	0.904958	0.71063	0.417212	0.866713	(0.901, 10.9]
noble-sweep-4990	finished	-	hmaan		2023-01-09T00:03:22.000Z	88	53ik6kvj	[128,128]	0.1	RMSprop	21	2000	30	50	123	40	20	0.142545	0.241607	0.457711	0.678286	0.620615	0.402418	0.428153	0.602755	(20.8, 30.7]
peach-sweep-4987	finished	-	hmaan		2023-01-09T00:03:20.000Z	71	53ik6kvj	[32,32]	0.0001	RMSprop	17	5000	15	30	123	30	5	0.345379	-0.150712	0.559387	-0.0420637	0.871498	0.727544	0.316698	0.871474	(10.9, 20.8]
lively-sweep-4982	finished	-	hmaan		2023-01-09T00:03:19.000Z	73	53ik6kvj	[64,64]	0.001	Adam	1	2500	10	10	123	5	50	0.157436	-0.057713	0.481379	0.672758	0.550312	0.519539	0.360834	0.777582	(0.901, 10.9]
light-sweep-4984	finished	-	hmaan		2023-01-09T00:03:19.000Z	135	53ik6kvj	[128,128]	0.01	RMSprop	73	2500	15	30	123	30	30	0.272874	-0.0905361	-0.162302	0.863169	-0.899698	0.904151	-0.00329843	0.968465	(70.3, 80.2]
serene-sweep-4983	finished	-	hmaan		2023-01-09T00:03:19.000Z	73	53ik6kvj	[64,64,64]	0.01	Adam	77	2000	15	40	123	10	50	0.357088	0.0372105	0.531389	-0.442836	0.872299	0.587341	0.27103	0.778911	(70.3, 80.2]
wandering-sweep-4977	finished	-	hmaan		2023-01-09T00:03:10.000Z	73	53ik6kvj	[128,128]	0.1	Adam	11	500	20	30	123	5	10	-0.145894	-0.0250464	0.521247	-0.267415	0.347257	0.904805	0.0860299	0.95729	(10.9, 20.8]
denim-sweep-4976	finished	-	hmaan		2023-01-09T00:03:08.000Z	74	53ik6kvj	[256,256]	0.1	Adam	42	2500	15	20	123	10	20	0.307329	-0.00804346	0.473112	-0.0866315	0.828802	0.739609	0.302914	0.873003	(40.6, 50.5]
cosmic-sweep-4975	finished	-	hmaan		2023-01-09T00:03:07.000Z	102	53ik6kvj	[64,64]	0.01	RMSprop	62	2500	50	40	123	20	5	-0.0765301	0.202855	0.653482	0.846845	-0.930266	0.957831	0.139277	0.982063	(60.4, 70.3]
gentle-sweep-4969	finished	-	hmaan		2023-01-09T00:02:49.000Z	86	53ik6kvj	[32,32]	0.1	Adam	96	1000	20	30	123	20	50	0.388129	-0.106953	0.554355	-0.750374	0.57992	0.82709	0.133015	0.91981	(90.1, 100.0]
helpful-sweep-4961	finished	-	hmaan		2023-01-09T00:02:48.000Z	95	53ik6kvj	[32,32]	0.1	RMSprop	71	2000	10	40	123	10	20	-0.0669515	-0.348485	0.110789	0.712228	0.470025	0.428956	0.175521	0.635425	(70.3, 80.2]
bright-sweep-4964	finished	-	hmaan		2023-01-09T00:02:48.000Z	95	53ik6kvj	[64,64,64]	0.1	Adam	35	1000	15	20	123	50	30	0.148482	0.2823	0.432951	0.434153	0.412907	0.567658	0.342159	0.757271	(30.7, 40.6]
prime-sweep-4962	finished	-	hmaan		2023-01-09T00:02:48.000Z	76	53ik6kvj	[64,64,64]	0.0001	RMSprop	59	2500	5	40	123	50	50	0.220145		0.541508	-0.381353	0.130613	0.488122		0.733289	(50.5, 60.4]
tough-sweep-4968	finished	-	hmaan		2023-01-09T00:02:48.000Z	90	53ik6kvj	[256,256]	0.001	Adam	36	1000	10	30	123	20	10	0.300613	-0.352739	0.492581	-0.13908	0.748607	0.54074	0.209997	0.777758	(30.7, 40.6]
bright-sweep-4966	finished	-	hmaan		2023-01-09T00:02:48.000Z	89	53ik6kvj	[64,64]	0.001	RMSprop	12	2500	15	40	123	10	10	0.388689	-0.139371	0.462287	-0.369879	0.8967	0.659835	0.247685	0.823206	(10.9, 20.8]
jolly-sweep-4963	finished	-	hmaan		2023-01-09T00:02:48.000Z	120	53ik6kvj	[256,256]	0.1	Adam	17	2000	50	40	123	5	50	0.400758	0.438933	0.567471	0.66715	-0.423846	0.840626	0.330093	0.912177	(10.9, 20.8]
winter-sweep-4953	finished	-	hmaan		2023-01-09T00:02:47.000Z	91	53ik6kvj	[256,256]	0.001	Adam	57	2000	15	30	123	50	10	0.307098	-0.167141	0.507645	-0.639311	0.844677	0.636471	0.170594	0.82931	(50.5, 60.4]
devout-sweep-4958	finished	-	hmaan		2023-01-09T00:02:47.000Z	92	53ik6kvj	[256,256]	0.001	RMSprop	75	1000	30	30	123	5	50	0.277963	0.166016	0.630527	0.348971	0.890745	0.680156	0.462844	0.861019	(70.3, 80.2]
brisk-sweep-4957	finished	-	hmaan		2023-01-09T00:02:47.000Z	78	53ik6kvj	[64,64,64]	0.1	RMSprop	23	2000	10	50	123	50	5	0.211763	0.816101	-0.355105	-0.797134	0.437987	0.927444	0.0627225	0.980823	(20.8, 30.7]
helpful-sweep-4959	finished	-	hmaan		2023-01-09T00:02:47.000Z	90	53ik6kvj	[256,256]	0.001	Adam	66	2000	40	10	123	10	50	0.26007	0.650388	0.611391	0.696547	0.856964	0.746107	0.615072	0.911773	(60.4, 70.3]
cerulean-sweep-4952	finished	-	hmaan		2023-01-09T00:02:47.000Z	88	53ik6kvj	[512,512]	0.0001	RMSprop	7	500	15	10	123	30	50	0.326495	-0.118429	0.592838	-0.214612	0.630454	0.434193	0.243349	0.726762	(0.901, 10.9]
bumbling-sweep-4956	finished	-	hmaan		2023-01-09T00:02:47.000Z	121	53ik6kvj	[64,64]	0.0001	Adam	57	5000	50	40	123	20	50	-0.202705	0.320057	0.309548	-0.873918	0.932125	0.95318	0.0970214	0.984909	(50.5, 60.4]
lemon-sweep-4948	finished	-	hmaan		2023-01-09T00:02:46.000Z	107	53ik6kvj	[256,256]	0.001	RMSprop	13	5000	30	30	123	50	20	0.365997	0.277738	0.603371	-0.867401	0.913583	0.776624	0.258658	0.909824	(10.9, 20.8]
dandy-sweep-4949	finished	-	hmaan		2023-01-09T00:02:46.000Z	76	53ik6kvj	[32,32]	0.01	Adam	5	1000	20	10	123	5	40	0.226276	0.301613	0.60316	0.443885	0.871712	0.610752	0.489329	0.825984	(0.901, 10.9]
decent-sweep-4943	finished	-	hmaan		2023-01-09T00:02:46.000Z	156	53ik6kvj	[32,32]	0.0001	RMSprop	82	2000	20	30	123	50	30	0.282761	0.0236123	0.489514	-0.72491	0.903167	0.793065	0.194829	0.919836	(80.2, 90.1]
genial-sweep-4947	finished	-	hmaan		2023-01-09T00:02:46.000Z	76	53ik6kvj	[256,256]	0.1	RMSprop	63	1000	20	50	123	5	40	0.159598	-0.0121308	-0.483633	0.848387	-0.89013	0.922348	-0.0755816	0.97464	(60.4, 70.3]
vague-sweep-4950	finished	-	hmaan		2023-01-09T00:02:46.000Z	91	53ik6kvj	[256,256]	0.01	Adam	58	5000	30	10	123	10	40	0.240611	0.625124	0.552581	0.670433	0.844803	0.697298	0.58671	0.879791	(50.5, 60.4]
earnest-sweep-4941	finished	-	hmaan		2023-01-09T00:02:45.000Z	97	53ik6kvj	[64,64]	0.0001	Adam	77	1000	30	30	123	10	50	0.339615	0.956844	0.644898	-0.858423	0.875082	0.924246	0.391603	0.983371	(70.3, 80.2]
decent-sweep-4942	finished	-	hmaan		2023-01-09T00:02:45.000Z	93	53ik6kvj	[32,32]	0.001	Adam	1	2500	40	10	123	10	10	0.303856	0.579652	0.610461	0.575148	0.867107	0.817633	0.587245	0.941317	(0.901, 10.9]
legendary-sweep-4935	finished	-	hmaan		2023-01-09T00:02:45.000Z	79	53ik6kvj	[64,64,64]	0.01	Adam	44	2500	20	10	123	50	5	0.207986	0.58945	0.447787	0.279414	0.853159	0.650039	0.475559	0.849992	(40.6, 50.5]
lemon-sweep-4937	finished	-	hmaan		2023-01-09T00:02:45.000Z	76	53ik6kvj	[512,512]	0.001	RMSprop	90	5000	10	30	123	10	30	0.234751	0.122627	0.290967	-0.0433086	0.729211	0.607996	0.26685	0.802037	(80.2, 90.1]
desert-sweep-4934	finished	-	hmaan		2023-01-09T00:02:45.000Z	112	53ik6kvj	[64,64,64]	0.001	RMSprop	17	2000	5	10	123	50	50	0.0395945	0.00458367	0.346337	-0.354729	0.674654	0.466405	0.142088	0.760926	(10.9, 20.8]
easy-sweep-4940	finished	-	hmaan		2023-01-09T00:02:45.000Z	79	53ik6kvj	[64,64]	0.001	Adam	12	2000	10	50	123	40	10	0.281391	0.363863	0.496729	-0.080804	0.866414	0.696619	0.385518	0.858861	(10.9, 20.8]
dutiful-sweep-4936	finished	-	hmaan		2023-01-09T00:02:45.000Z	62	53ik6kvj	[64,64,64]	0.1	RMSprop	24	1000	5	10	123	20	20	-0.00568922	-0.190995	0.10261	0.241011	-0.807996	0.901769	-0.132212	0.980372	(20.8, 30.7]
jolly-sweep-4926	finished	-	hmaan		2023-01-09T00:02:44.000Z	69	53ik6kvj	[256,256]	0.01	Adam	29	1000	15	40	123	50	20	0.208509		0.514388	0.272817	0.820563	0.612739		0.813496	(20.8, 30.7]
worthy-sweep-4932	finished	-	hmaan		2023-01-09T00:02:44.000Z	96	53ik6kvj	[64,64]	0.01	Adam	54	2500	40	20	123	30	50	0.320679	0.438525	0.642005	0.703276	0.898526	0.699752	0.600602	0.863486	(50.5, 60.4]
giddy-sweep-4931	finished	-	hmaan		2023-01-09T00:02:44.000Z	94	53ik6kvj	[64,64]	0.0001	Adam	23	2500	30	20	123	50	20	0.266329	0.37986	0.386464	-0.253927	-0.922879	0.919154	-0.0288308	0.981841	(20.8, 30.7]
celestial-sweep-4930	finished	-	hmaan		2023-01-09T00:02:44.000Z	81	53ik6kvj	[256,256]	0.01	RMSprop	54	500	30	10	123	20	40	0.000733436	0.554275	0.431889	0.817817	-0.268237	0.898137	0.307295	0.967091	(50.5, 60.4]
honest-sweep-4927	finished	-	hmaan		2023-01-09T00:02:44.000Z	69	53ik6kvj	[32,32]	0.01	Adam	17	500	20	30	123	40	10	0.314199	-0.0615287	0.551207	0.495417	0.905985	0.63841	0.441056	0.817783	(10.9, 20.8]
dainty-sweep-4933	finished	-	hmaan		2023-01-09T00:02:44.000Z	95	53ik6kvj	[128,128]	0.0001	RMSprop	88	500	50	50	123	10	20	0.420903	0.362916	0.686838	0.599846	0.850875	0.744154	0.584276	0.885776	(80.2, 90.1]
balmy-sweep-4929	finished	-	hmaan		2023-01-09T00:02:44.000Z	69	53ik6kvj	[64,64,64]	0.1	RMSprop	12	500	20	20	123	20	50	0.37238	0.157854	0.499328	-0.722704	0.42773	0.91845	0.146918	0.980332	(10.9, 20.8]
glad-sweep-4922	finished	-	hmaan		2023-01-09T00:02:43.000Z	110	53ik6kvj	[512,512]	0.1	RMSprop	27	5000	50	20	123	30	5	0.130883	0.096287	0.521798	0.86372	0.7066	0.478862	0.463858	0.683715	(20.8, 30.7]
genial-sweep-4923	finished	-	hmaan		2023-01-09T00:02:43.000Z	95	53ik6kvj	[64,64]	0.1	RMSprop	96	5000	30	30	123	30	20	0.0849532	0.608051	-0.224418	0.872925	-0.903089	0.942395	0.0876844	0.981791	(90.1, 100.0]
pleasant-sweep-4924	finished	-	hmaan		2023-01-09T00:02:43.000Z	69	53ik6kvj	[32,32]	0.1	Adam	97	5000	10	20	123	10	30	0.177412	0.195394	0.523475	-0.64455	-0.872118	0.848801	-0.124077	0.938966	(90.1, 100.0]
different-sweep-4919	finished	-	hmaan		2023-01-09T00:02:42.000Z	109	53ik6kvj	[512,512]	0.1	RMSprop	23	2000	50	30	123	50	50	-0.234172	0.186549	0.531544	0.536513	0.9064	0.495094	0.385367	0.683802	(20.8, 30.7]
noble-sweep-4918	finished	-	hmaan		2023-01-09T00:02:42.000Z	94	53ik6kvj	[64,64,64]	0.1	Adam	6	2500	40	50	123	5	10	0.225926	-0.451777	0.444741	-0.65763	0.913161	0.937286	0.0948842	0.979672	(0.901, 10.9]
zany-sweep-4920	finished	-	hmaan		2023-01-09T00:02:42.000Z	70	53ik6kvj	[128,128]	0.1	RMSprop	41	1000	20	20	123	5	5	-0.265739	-0.0191519	-0.273206	0.846475	0.903028	0.889298	0.238281	0.968026	(40.6, 50.5]
worldly-sweep-4921	finished	-	hmaan		2023-01-09T00:02:42.000Z	154	53ik6kvj	[64,64]	0.0001	Adam	77	2500	30	50	123	10	40	0.434709	-0.142349	0.372525	-0.355085	-0.801541	0.937405	-0.0983481	0.982614	(70.3, 80.2]
splendid-sweep-4917	finished	-	hmaan		2023-01-09T00:02:41.000Z	65	53ik6kvj	[64,64,64]	0.1	Adam	70	1000	10	30	123	10	10	0.0292213	-0.0475255	0.430131	-0.449293	-0.447475	0.761187	-0.0969883	0.894366	(60.4, 70.3]
restful-sweep-4912	finished	-	hmaan		2023-01-09T00:02:18.000Z	60	53ik6kvj	[32,32]	0.01	RMSprop	26	500	10	30	123	50	30	0.0895183	0.447707	-0.0361425	-0.159418	0.747913	0.88716	0.217916	0.957989	(20.8, 30.7]
toasty-sweep-4911	finished	-	hmaan		2023-01-09T00:02:18.000Z	80	53ik6kvj	[32,32]	0.1	RMSprop	16	1000	20	20	123	30	50	0.244151	0.201072	-0.0590095	-0.750955	-0.830461	0.907166	-0.239041	0.973897	(10.9, 20.8]
zany-sweep-4909	finished	-	hmaan		2023-01-09T00:02:18.000Z	63	53ik6kvj	[512,512]	0.0001	Adam	56	5000	5	10	123	30	50	-0.0230835	0.276463	-0.0553435	-0.651976	0.294385	0.777431	-0.0319109	0.926123	(50.5, 60.4]
super-sweep-4910	finished	-	hmaan		2023-01-09T00:02:18.000Z	80	53ik6kvj	[64,64,64]	0.001	RMSprop	98	2000	15	10	123	10	20	0.206792	0.328285	0.51012	-0.308998	0.753272	0.637991	0.297894	0.847154	(90.1, 100.0]
sweepy-sweep-4906	finished	-	hmaan		2023-01-09T00:02:17.000Z	94	53ik6kvj	[64,64,64]	0.001	Adam	69	2000	40	50	123	20	50	0.401106	0.348151	0.697117	-0.847779	0.926334	0.910471	0.304986	0.968279	(60.4, 70.3]
solar-sweep-4905	finished	-	hmaan		2023-01-09T00:02:17.000Z	92	53ik6kvj	[256,256]	0.001	RMSprop	89	500	30	30	123	10	10	0.330261	0.363274	0.480119	-0.113427	0.910678	0.674685	0.394181	0.853196	(80.2, 90.1]
glamorous-sweep-4901	finished	-	hmaan		2023-01-09T00:02:17.000Z	81	53ik6kvj	[128,128]	0.1	Adam	79	2000	10	20	123	20	50	0.18053	0.748174	0.347513	-0.845446	0.507273	0.709701	0.187609	0.857242	(70.3, 80.2]
eager-sweep-4907	finished	-	hmaan		2023-01-09T00:02:17.000Z	106	53ik6kvj	[64,64,64]	0.0001	RMSprop	53	2500	50	30	123	10	10	0.404814	0.527953	0.669925	0.0667836	0.925843	0.846079	0.519064	0.942412	(50.5, 60.4]
volcanic-sweep-4903	finished	-	hmaan		2023-01-09T00:02:17.000Z	80	53ik6kvj	[128,128]	0.01	RMSprop	24	500	20	10	123	30	40	-0.0318699	0.93349	0.443569	0.772053	-0.762733	0.657011	0.270902	0.895122	(20.8, 30.7]
revived-sweep-4900	finished	-	hmaan		2023-01-09T00:02:17.000Z	183	53ik6kvj	[128,128]	0.0001	Adam	81	5000	40	40	123	20	10	0.135397	0.225947	0.657737	0.523378	0.913084	0.945109	0.491108	0.984653	(80.2, 90.1]
rural-sweep-4899	finished	-	hmaan		2023-01-09T00:02:17.000Z	92	53ik6kvj	[32,32]	0.0001	Adam	75	1000	40	50	123	20	20	-0.266862	0.694679	0.0288046	0.874795	-0.928018	0.945288	0.0806798	0.98441	(70.3, 80.2]
efficient-sweep-4898	finished	-	hmaan		2023-01-09T00:02:16.000Z	122	53ik6kvj	[32,32]	0.01	Adam	37	5000	50	20	123	50	40	0.332924	0.587925	0.670194	-0.100629	0.917744	0.77573	0.481632	0.89855	(30.7, 40.6]
laced-sweep-4897	finished	-	hmaan		2023-01-09T00:02:16.000Z	82	53ik6kvj	[512,512]	0.0001	RMSprop	23	2000	30	10	123	10	30	0.232607	0.57658	0.514242	0.772901	0.839771	0.61105	0.58722	0.847014	(20.8, 30.7]
crimson-sweep-4892	finished	-	hmaan		2023-01-09T00:02:15.000Z	75	53ik6kvj	[128,128]	0.001	Adam	94	1000	15	50	123	50	10	0.397332	-0.891806	0.530306	-0.588085	0.864113	0.732696	0.0623722	0.892154	(90.1, 100.0]
firm-sweep-4889	finished	-	hmaan		2023-01-09T00:02:14.000Z	92	53ik6kvj	[128,128]	0.001	RMSprop	23	5000	30	10	123	50	5	0.272167	0.598886	0.498407	0.38501	0.868552	0.642191	0.524605	0.828039	(20.8, 30.7]
misunderstood-sweep-4883	finished	-	hmaan		2023-01-09T00:02:14.000Z	96	53ik6kvj	[512,512]	0.1	RMSprop	40	500	50	10	123	30	30	0.296948	0.153548	0.313005	0.819742	0.355765	0.745366	0.387802	0.859053	(30.7, 40.6]
eager-sweep-4887	finished	-	hmaan		2023-01-09T00:02:14.000Z	100	53ik6kvj	[512,512]	0.001	RMSprop	82	2500	40	30	123	30	5	0.388408	0.420329	0.670835	-0.543802	0.916449	0.777135	0.370444	0.899241	(80.2, 90.1]
ethereal-sweep-4888	finished	-	hmaan		2023-01-09T00:02:14.000Z	107	53ik6kvj	[128,128]	0.1	RMSprop	7	2000	40	30	123	5	10	0.14077	-0.30299	-0.678312	-0.50928	-0.919287	0.953314	-0.45382	0.986042	(0.901, 10.9]
solar-sweep-4886	finished	-	hmaan		2023-01-09T00:02:14.000Z	94	53ik6kvj	[32,32]	0.01	SGD	8	1000	30	20	123	20	5	0.158029	-0.937849	0.241477	0.82969	0.878879	0.984964	0.234045	0.99658	(0.901, 10.9]
magic-sweep-4890	finished	-	hmaan		2023-01-09T00:02:14.000Z	141	53ik6kvj	[64,64,64]	0.001	Adam	63	2000	20	10	123	10	20	0.240731	0.417672	0.48461	-0.807569	0.844577	0.833013	0.236004	0.951333	(60.4, 70.3]
pretty-sweep-4880	finished	-	hmaan		2023-01-09T00:02:13.000Z	93	53ik6kvj	[32,32]	0.001	Adam	52	5000	15	20	123	40	30	0.22207	0.208034	0.446284	-0.525328	0.864302	0.814953	0.243072	0.927442	(50.5, 60.4]
solar-sweep-4881	finished	-	hmaan		2023-01-09T00:02:13.000Z	66	53ik6kvj	[64,64,64]	0.01	RMSprop	47	1000	15	40	123	5	50	0.432487		0.401808	-0.829403	-0.604715	0.938114		0.984619	(40.6, 50.5]
floral-sweep-4877	finished	-	hmaan		2023-01-09T00:02:13.000Z	80	53ik6kvj	[256,256]	0.01	Adam	20	1000	30	30	123	20	10	0.329963	0.157926	0.623135	0.402295	0.917569	0.698062	0.486177	0.880337	(10.9, 20.8]
lemon-sweep-4874	finished	-	hmaan		2023-01-09T00:02:13.000Z	110	53ik6kvj	[256,256]	0.1	Adam	77	2500	40	30	123	20	30	0.410149	0.344169	0.570539	0.660914	0.921345	0.747803	0.581423	0.850883	(70.3, 80.2]
restful-sweep-4882	finished	-	hmaan		2023-01-09T00:02:13.000Z	95	53ik6kvj	[128,128]	0.0001	Adam	24	5000	20	10	123	5	10	0.0766899	0.0557798	0.254257	-0.154886	0.0481703	0.915445	0.0560022	0.980019	(20.8, 30.7]
fragrant-sweep-4875	finished	-	hmaan		2023-01-09T00:02:13.000Z	142	53ik6kvj	[128,128]	0.1	RMSprop	39	500	30	10	123	20	30	0.233431	0.34791	-0.567371	-0.318216	-0.675967	0.525938	-0.196043	0.887354	(30.7, 40.6]
elated-sweep-4876	finished	-	hmaan		2023-01-09T00:02:13.000Z	66	53ik6kvj	[256,256]	0.1	RMSprop	43	2000	10	30	123	10	40	-0.0562303	0.69083	0.349448	-0.23412	-0.8237	0.740716	-0.0147545	0.87098	(40.6, 50.5]
ancient-sweep-4873	finished	-	hmaan		2023-01-09T00:02:12.000Z	85	53ik6kvj	[512,512]	0.1	RMSprop	13	500	15	10	123	10	20	-0.0319668	-0.228006	-0.642238	0.129519	0.859304	0.825277	0.0173225	0.942432	(10.9, 20.8]
zesty-sweep-4871	finished	-	hmaan		2023-01-09T00:02:12.000Z	66	53ik6kvj	[64,64]	0.001	RMSprop	53	1000	5	50	123	10	30	0.0916569		0.281551	-0.228508	0.756753	0.551641		0.78628	(50.5, 60.4]
cosmic-sweep-4869	finished	-	hmaan		2023-01-09T00:02:12.000Z	125	53ik6kvj	[512,512]	0.0001	Adam	82	2000	40	40	123	10	20	0.24499	0.0468056	0.584776	-0.871678	0.823254	0.892029	0.165629	0.971448	(80.2, 90.1]
misunderstood-sweep-4868	finished	-	hmaan		2023-01-09T00:02:12.000Z	87	53ik6kvj	[64,64,64]	0.001	Adam	73	2500	30	20	123	10	30	0.303222	0.368713	0.526419	-0.710219	0.905502	0.876918	0.278727	0.960001	(70.3, 80.2]
northern-sweep-4866	finished	-	hmaan		2023-01-09T00:02:12.000Z	96	53ik6kvj	[512,512]	0.01	RMSprop	47	5000	15	50	123	30	40	0.26193	-0.324724	0.236865	-0.721754	0.881363	0.362905	0.066736	0.575035	(40.6, 50.5]
expert-sweep-4867	finished	-	hmaan		2023-01-09T00:02:12.000Z	112	53ik6kvj	[512,512]	0.01	Adam	48	2000	40	20	123	40	5	0.276432	0.485427	0.648637	-0.00576127	0.898172	0.700128	0.460581	0.901902	(40.6, 50.5]
fast-sweep-4865	finished	-	hmaan		2023-01-09T00:02:11.000Z	67	53ik6kvj	[32,32]	0.1	RMSprop	1	500	15	30	123	10	10	-0.247658	-0.227969	0.539663	0.82309	-0.349905	0.85862	0.107444	0.962469	(0.901, 10.9]
hardy-sweep-4863	finished	-	hmaan		2023-01-09T00:02:11.000Z	65	53ik6kvj	[64,64]	0.0001	Adam	28	500	5	40	123	30	40	-0.141024	-0.793731	0.0515646	0.855124	0.493147	0.846112	0.093016	0.959619	(20.8, 30.7]
floral-sweep-4860	finished	-	hmaan		2023-01-09T00:02:11.000Z	87	53ik6kvj	[128,128]	0.01	Adam	60	500	15	50	123	20	10	0.417472	-0.476456	0.622489	0.317682	0.863547	0.582464	0.348947	0.784134	(50.5, 60.4]
glorious-sweep-4859	finished	-	hmaan		2023-01-09T00:02:11.000Z	88	53ik6kvj	[256,256]	0.1	Adam	52	2500	10	50	123	20	5	0.206559	0.0339662	0.369756	0.498908	0.865228	0.544529	0.394883	0.727004	(50.5, 60.4]
hopeful-sweep-4858	finished	-	hmaan		2023-01-09T00:02:11.000Z	111	53ik6kvj	[64,64]	0.0001	Adam	96	5000	40	30	123	5	50	-0.187113	0.211121	0.179099	-0.880447	0.924527	0.947992	0.0494375	0.98562	(90.1, 100.0]
splendid-sweep-4864	finished	-	hmaan		2023-01-09T00:02:11.000Z	86	53ik6kvj	[64,64]	0.1	RMSprop	18	1000	20	30	123	40	50	-0.164776	-0.106919	0.140105	0.826839	0.861507	0.932455	0.311351	0.983962	(10.9, 20.8]
whole-sweep-4850	finished	-	hmaan		2023-01-09T00:02:10.000Z	59	53ik6kvj	[32,32]	0.0001	RMSprop	38	1000	5	30	123	5	10	0.173584		0.426291	-0.115804	0.117785	0.586344		0.81915	(30.7, 40.6]
clear-sweep-4855	finished	-	hmaan		2023-01-09T00:02:10.000Z	80	53ik6kvj	[128,128]	0.001	Adam	91	1000	30	10	123	30	20	0.233387	0.504728	0.645657	0.153663	0.883035	0.792207	0.484094	0.944069	(90.1, 100.0]
floral-sweep-4852	finished	-	hmaan		2023-01-09T00:02:10.000Z	88	53ik6kvj	[512,512]	0.1	RMSprop	35	2500	10	40	123	40	40	-0.176669	0.103713	0.388104	0.587573	0.733281	0.638336	0.3272	0.792094	(30.7, 40.6]
sage-sweep-4849	finished	-	hmaan		2023-01-09T00:02:10.000Z	89	53ik6kvj	[64,64,64]	0.001	Adam	57	2500	15	50	123	10	40	0.339225	-0.0215375	0.359733	-0.607038	0.896626	0.802786	0.193402	0.91003	(50.5, 60.4]
worldly-sweep-4854	finished	-	hmaan		2023-01-09T00:02:10.000Z	89	53ik6kvj	[128,128]	0.01	RMSprop	44	500	15	50	123	40	20	-0.0608512	-0.584775	0.274676	0.0487423	0.263716	0.626252	-0.0116984	0.77861	(40.6, 50.5]
tough-sweep-4844	finished	-	hmaan		2023-01-09T00:02:09.000Z	115	53ik6kvj	[32,32]	0.01	Adam	28	2000	50	40	123	5	5	0.385018	0.484938	0.66124	-0.421524	0.930579	0.730657	0.40805	0.862962	(20.8, 30.7]
distinctive-sweep-4843	finished	-	hmaan		2023-01-09T00:02:09.000Z	99	53ik6kvj	[32,32]	0.01	Adam	13	1000	40	30	123	10	5	0.276539	0.198861	0.635386	0.81655	0.923437	0.734174	0.570155	0.867523	(10.9, 20.8]
swept-sweep-4841	finished	-	hmaan		2023-01-09T00:02:09.000Z	89	53ik6kvj	[128,128]	0.01	Adam	97	2500	10	30	123	30	20	0.297403	0.123315	0.52288	-0.172946	0.822934	0.547431	0.318717	0.758116	(90.1, 100.0]
legendary-sweep-4846	finished	-	hmaan		2023-01-09T00:02:09.000Z	84	53ik6kvj	[256,256]	0.1	RMSprop	84	5000	5	50	123	40	5	-0.167581	0.300407	0.257934	0.944604	0.641957	0.766872	0.395464	0.888341	(80.2, 90.1]
comfy-sweep-4848	finished	-	hmaan		2023-01-09T00:02:09.000Z	82	53ik6kvj	[64,64,64]	0.1	Adam	91	2000	10	40	123	50	40	0.180241	-0.0210651	0.304516	-0.888726	0.857183	0.723203	0.0864296	0.86043	(90.1, 100.0]
valiant-sweep-4847	finished	-	hmaan		2023-01-09T00:02:09.000Z	114	53ik6kvj	[64,64,64]	0.001	Adam	11	1000	40	40	123	20	40	0.371441	0.336695	0.513779	0.494645	-0.198027	0.870271	0.303706	0.954665	(10.9, 20.8]
lilac-sweep-4837	finished	-	hmaan		2023-01-09T00:02:08.000Z	83	53ik6kvj	[64,64]	0.0001	Adam	41	5000	10	40	123	50	20	-0.135188	-0.0665903	0.00512434	-0.899088	0.390077	0.895939	-0.141133	0.969279	(40.6, 50.5]
sandy-sweep-4832	finished	-	hmaan		2023-01-09T00:02:08.000Z	98	53ik6kvj	[128,128]	0.01	RMSprop	8	5000	40	10	123	40	40	0.0649314	0.21386	0.0504745	0.358135	-0.786316	0.9531	-0.0197829	0.98555	(0.901, 10.9]
usual-sweep-4834	finished	-	hmaan		2023-01-09T00:02:08.000Z	84	53ik6kvj	[32,32]	0.01	RMSprop	34	2500	15	50	123	20	40	0.328039	0.0227293	0.259149	0.845552	-0.911042	0.873584	0.108886	0.943674	(30.7, 40.6]
earnest-sweep-4835	finished	-	hmaan		2023-01-09T00:02:08.000Z	99	53ik6kvj	[32,32]	0.1	Adam	1	2000	20	30	123	30	50	-0.213215	0.2578	0.00157355	0.80342	-0.298092	0.927917	0.110297	0.979285	(0.901, 10.9]
soft-sweep-4830	finished	-	hmaan		2023-01-09T00:02:07.000Z	59	53ik6kvj	[512,512]	0.001	Adam	34	1000	5	40	123	10	10	0.0981698		0.367297	-0.0926835	0.379672	0.383698		0.674803	(30.7, 40.6]
vague-sweep-4829	finished	-	hmaan		2023-01-09T00:02:06.000Z	118	53ik6kvj	[512,512]	0.0001	RMSprop	2	500	50	50	123	30	10	0.422769	0.289582	0.632623	0.623282	0.887733	0.601632	0.571198	0.79428	(0.901, 10.9]
lemon-sweep-4828	finished	-	hmaan		2023-01-09T00:02:06.000Z	60	53ik6kvj	[256,256]	0.01	RMSprop	71	500	5	20	123	20	10	0.109424	-0.69139	0.185406	-0.506148	-0.490993	0.774513	-0.27874	0.922829	(70.3, 80.2]
stellar-sweep-4827	finished	-	hmaan		2023-01-09T00:02:05.000Z	76	53ik6kvj	[32,32]	0.0001	RMSprop	12	2000	20	20	123	20	30	0.245635	0.19109	0.483705	-0.384888	0.895845	0.725703	0.286277	0.887137	(10.9, 20.8]
chocolate-sweep-4825	finished	-	hmaan		2023-01-09T00:02:04.000Z	95	53ik6kvj	[128,128]	0.1	Adam	96	2000	40	20	123	50	5	0.307112	0.352317	0.568899	-0.47973	-0.0809571	0.912577	0.133528	0.959847	(90.1, 100.0]
major-sweep-4822	finished	-	hmaan		2023-01-09T00:02:04.000Z	102	53ik6kvj	[64,64]	0.0001	RMSprop	21	2000	50	20	123	5	10	0.306081	0.571349	0.718927	0.373356	0.907314	0.799135	0.575405	0.933672	(20.8, 30.7]
young-sweep-4823	finished	-	hmaan		2023-01-09T00:02:04.000Z	74	53ik6kvj	[512,512]	0.001	Adam	75	2000	20	40	123	20	5	0.338696	0.00299176	0.526359	-0.175608	0.890478	0.640573	0.316583	0.833889	(70.3, 80.2]
eager-sweep-4826	finished	-	hmaan		2023-01-09T00:02:04.000Z	102	53ik6kvj	[64,64]	0.0001	RMSprop	38	500	50	10	123	50	40	0.375107	0.630885	0.622165	0.584336	0.862175	0.769764	0.614933	0.936676	(30.7, 40.6]
misty-sweep-4819	finished	-	hmaan		2023-01-09T00:02:03.000Z	76	53ik6kvj	[64,64]	0.0001	RMSprop	36	2500	15	30	123	5	10	0.33982	-0.0484441	0.522327	-0.275242	0.875834	0.633503	0.282859	0.820862	(30.7, 40.6]
ethereal-sweep-4820	finished	-	hmaan		2023-01-09T00:02:03.000Z	59	53ik6kvj	[32,32]	0.0001	RMSprop	58	1000	5	30	123	20	40	0.166138		0.448672	-0.0949339	0.00208284	0.617924		0.83347	(50.5, 60.4]
hearty-sweep-4811	finished	-	hmaan		2023-01-08T10:02:42.000Z	64	53ik6kvj	[32,32]	0.001	SGD	83	5000	10	10	123	20	50	0.017764	-0.557512	-0.13045	0.521824	-0.497943	0.970842	-0.129263	0.994311	(80.2, 90.1]
atomic-sweep-4809	finished	-	hmaan		2023-01-08T10:02:23.000Z	64	53ik6kvj	[32,32]	0.0001	Adam	12	500	20	10	123	40	50	0.162085	0.428312	0.232079	-0.732486	0.819537	0.922815	0.181905	0.983745	(10.9, 20.8]
kind-sweep-4808	finished	-	hmaan		2023-01-08T10:01:45.000Z	52	53ik6kvj	[64,64]	0.001	RMSprop	53	500	5	10	123	40	20	0.130885	0.334166	0.38062	0.0600432	0.0517652	0.441759	0.191496	0.764752	(50.5, 60.4]
polished-sweep-4807	finished	-	hmaan		2023-01-08T10:01:21.000Z	56	53ik6kvj	[512,512]	0.0001	RMSprop	5	500	10	50	123	40	5	0.241256	-0.487937	0.593128	0.674434	0.611637	0.433233	0.326504	0.694256	(0.901, 10.9]
flowing-sweep-4806	finished	-	hmaan		2023-01-08T10:01:06.000Z	71	53ik6kvj	[256,256]	0.1	RMSprop	68	500	30	50	123	5	5	-0.199044	0.426853	-0.521054	0.773007	-0.884216	0.680687	-0.080891	0.794149	(60.4, 70.3]
different-sweep-4805	finished	-	hmaan		2023-01-08T10:00:13.000Z	61	53ik6kvj	[512,512]	0.0001	Adam	55	500	10	20	123	20	10	0.361566	-0.16236	0.354794	-0.843139	-0.83415	0.723385	-0.224658	0.923079	(50.5, 60.4]
decent-sweep-4804	finished	-	hmaan		2023-01-08T10:00:02.000Z	99	53ik6kvj	[32,32]	0.1	RMSprop	21	5000	50	50	123	5	10	-0.0976914	-0.446981	-0.482564	0.868546	0.896551	0.962429	0.147572	0.988227	(20.8, 30.7]
hearty-sweep-4803	finished	-	hmaan		2023-01-08T09:59:42.000Z	78	53ik6kvj	[128,128]	0.01	Adam	64	500	40	50	123	20	5	0.414432	0.407385	0.591338	0.534025	0.897046	0.724761	0.568845	0.868951	(60.4, 70.3]
blooming-sweep-4801	finished	-	hmaan		2023-01-08T09:58:56.000Z	72	53ik6kvj	[128,128]	0.001	RMSprop	28	5000	15	20	123	30	40	0.170351	0.292505	0.153734	-0.743847	0.781549	0.816982	0.130858	0.940685	(20.8, 30.7]
usual-sweep-4800	finished	-	hmaan		2023-01-08T09:58:55.000Z	59	53ik6kvj	[256,256]	0.001	Adam	24	1000	10	50	123	5	10	0.373957		0.508155	0.0495558	0.806497	0.541456		0.769972	(20.8, 30.7]
revived-sweep-4797	finished	-	hmaan		2023-01-08T09:58:29.000Z	63	53ik6kvj	[64,64]	0.0001	RMSprop	63	500	20	10	123	50	5	0.32941	0.648808	0.642133	-0.126179	0.768017	0.723232	0.452438	0.922378	(60.4, 70.3]
comic-sweep-4795	finished	-	hmaan		2023-01-08T09:58:20.000Z	78	53ik6kvj	[32,32]	0.01	RMSprop	53	2000	30	50	123	30	10	0.398893	0.00533928	0.256393	-0.659294	-0.759118	0.94513	-0.151557	0.986273	(50.5, 60.4]
eager-sweep-4791	finished	-	hmaan		2023-01-08T09:56:52.000Z	123	53ik6kvj	[32,32]	0.001	SGD	99	2500	40	50	123	20	5	-0.291161	0.202673	-0.440278	-0.859403	0.944673	0.977794	-0.0886993	0.993372	(90.1, 100.0]
swift-sweep-4787	finished	-	hmaan		2023-01-08T09:56:52.000Z	116	53ik6kvj	[256,256]	0.0001	RMSprop	11	5000	30	20	123	30	40	0.273803	0.415066	0.618905	0.313484	0.898406	0.6474	0.503933	0.859098	(10.9, 20.8]
earthy-sweep-4789	finished	-	hmaan		2023-01-08T09:56:52.000Z	96	53ik6kvj	[128,128]	0.001	Adam	100	2500	5	50	123	10	5	0.172877		0.351487	-0.459108	0.738736	0.5228		0.763636	(90.1, 100.0]
lyric-sweep-4785	finished	-	hmaan		2023-01-08T09:56:51.000Z	98	53ik6kvj	[64,64,64]	0.0001	Adam	60	5000	20	20	123	30	40	0.102602	0.159006	0.0786499	-0.693968	0.905233	0.912413	0.110305	0.981606	(50.5, 60.4]
effortless-sweep-4786	finished	-	hmaan		2023-01-08T09:56:51.000Z	91	53ik6kvj	[64,64]	0.0001	RMSprop	16	500	30	50	123	30	20	0.294014	-0.321911	0.635797	0.480481	0.897716	0.716548	0.397219	0.889046	(10.9, 20.8]
quiet-sweep-4784	finished	-	hmaan		2023-01-08T09:56:51.000Z	88	53ik6kvj	[128,128]	0.001	Adam	21	1000	10	30	123	5	10	0.333309	-0.463669	0.562383	-0.665022	0.651638	0.602198	0.0837278	0.817252	(20.8, 30.7]
fancy-sweep-4781	finished	-	hmaan		2023-01-08T09:43:09.000Z	11107	53ik6kvj	[64,64,64]	0.001	Adam	44	1000	40	10	123	40	50	0.246602	0.596764	0.495565	0.798327	0.0556998	0.886502	0.438592	0.972786	(40.6, 50.5]
grateful-sweep-4780	finished	-	hmaan		2023-01-08T09:43:03.000Z	11027	53ik6kvj	[32,32]	0.1	Adam	51	2500	30	40	123	40	20	0.366202	0.186779	0.252205	0.215703	0.907494	0.828655	0.385677	0.907406	(50.5, 60.4]
spring-sweep-4779	finished	-	hmaan		2023-01-08T09:42:52.000Z	10958	53ik6kvj	[64,64]	0.001	RMSprop	70	2500	20	30	123	5	40	0.300769	-0.0836094	0.525973	0.642653	0.895215	0.646563	0.4562	0.83034	(60.4, 70.3]
ethereal-sweep-9775	finished	-	hmaan		2023-01-07T06:14:41.000Z	75	53ik6kvj	[64,64]	0.1	Adam	62	5000	15	50	123	50	20	0.341652	-0.176	0.265176	0.0810975	0.871403	0.61621	0.276666	0.768944	(60.4, 70.3]
ancient-sweep-9767	finished	-	hmaan		2023-01-07T06:13:50.000Z	49	53ik6kvj	[32,32]	0.001	RMSprop	71	500	5	30	123	20	30	0.224624	-0.63449	0.370287	0.625997	0.191693	0.46304	0.155622	0.747753	(70.3, 80.2]
icy-sweep-9761	finished	-	hmaan		2023-01-07T06:13:20.000Z	77	53ik6kvj	[256,256]	0.001	RMSprop	77	5000	20	50	123	30	50	0.380318	-0.0813391	0.531765	0.197737	0.878564	0.640009	0.381409	0.814757	(70.3, 80.2]
sparkling-sweep-9753	finished	-	hmaan		2023-01-07T06:12:33.000Z	69	53ik6kvj	[128,128]	0.0001	RMSprop	21	5000	20	10	123	30	20	0.192029	0.515189	0.443065	0.186526	0.882721	0.627986	0.443906	0.844697	(20.8, 30.7]
hardy-sweep-9748	finished	-	hmaan		2023-01-07T06:12:08.000Z	63	53ik6kvj	[256,256]	0.001	Adam	99	1000	20	40	123	40	20	0.361355	0.235471	0.55939	0.499235	0.876169	0.699253	0.506324	0.869589	(90.1, 100.0]
still-sweep-9740	finished	-	hmaan		2023-01-07T06:11:28.000Z	58	53ik6kvj	[256,256]	0.1	Adam	54	2000	15	20	123	5	10	0.255414	0.176133	0.47661	-0.689327	0.449971	0.765058	0.13376	0.886848	(50.5, 60.4]
major-sweep-9739	finished	-	hmaan		2023-01-07T06:11:27.000Z	62	53ik6kvj	[256,256]	0.001	RMSprop	25	500	20	20	123	30	30	0.169691	0.522145	0.658772	0.595822	0.856871	0.5769	0.56066	0.788679	(20.8, 30.7]
splendid-sweep-9730	finished	-	hmaan		2023-01-07T06:10:32.000Z	91	53ik6kvj	[64,64,64]	0.0001	Adam	55	2000	50	30	123	10	40	0.183955	-0.147741	-0.133454	-0.85795	0.841545	0.938687	-0.022729	0.984228	(50.5, 60.4]
desert-sweep-9727	finished	-	hmaan		2023-01-07T06:10:22.000Z	98	53ik6kvj	[512,512]	0.1	RMSprop	84	500	40	30	123	30	10	0.0515502	0.651618	0.0714528	0.821374	0.891546	0.466171	0.497508	0.657685	(80.2, 90.1]
gentle-sweep-9726	finished	-	hmaan		2023-01-07T06:10:21.000Z	61	53ik6kvj	[32,32]	0.01	Adam	52	500	20	30	123	40	10	0.305472	-0.0601979	0.577606	0.58669	0.913901	0.653758	0.464694	0.830739	(50.5, 60.4]
worldly-sweep-9722	finished	-	hmaan		2023-01-07T06:09:56.000Z	84	53ik6kvj	[64,64]	0.1	Adam	64	2500	40	20	123	5	10	0.345941	0.380224	0.6223	0.743773	0.906569	0.748738	0.599761	0.858666	(60.4, 70.3]
stellar-sweep-9715	finished	-	hmaan		2023-01-07T06:09:25.000Z	59	53ik6kvj	[64,64,64]	0.01	RMSprop	69	2500	10	40	123	20	40	0.247128	-0.0299659	0.143058	0.0263891	-0.69395	0.792455	-0.0614682	0.914886	(60.4, 70.3]
polished-sweep-9711	finished	-	hmaan		2023-01-07T06:09:05.000Z	69	53ik6kvj	[64,64]	0.1	RMSprop	71	1000	40	10	123	5	40	0.0984182	-0.198558	0.131936	0.651692	0.653387	0.934669	0.267375	0.984638	(70.3, 80.2]
flowing-sweep-9708	finished	-	hmaan		2023-01-07T06:08:50.000Z	55	53ik6kvj	[256,256]	0.01	Adam	25	2500	5	50	123	10	40	0.179385		0.350416	-0.653644	0.388816	0.508649		0.751815	(20.8, 30.7]
sleek-sweep-9702	finished	-	hmaan		2023-01-07T06:08:21.000Z	115	53ik6kvj	[256,256]	0.0001	Adam	48	2000	50	50	123	10	10	0.280581	0.244056	0.686809	-0.604561	-0.482	0.91955	0.0249771	0.972947	(40.6, 50.5]
robust-sweep-9698	finished	-	hmaan		2023-01-07T06:08:03.000Z	75	53ik6kvj	[64,64]	0.1	RMSprop	14	2500	30	10	123	50	20	-0.0531552	-0.518759	-0.563037	0.82368	-0.724571	0.919984	-0.207169	0.981388	(10.9, 20.8]
jumping-sweep-9695	finished	-	hmaan		2023-01-07T06:07:52.000Z	67	53ik6kvj	[64,64]	0.01	Adam	23	2000	20	50	123	20	5	0.366215	0.0361726	0.514235	-0.493523	0.907975	0.626397	0.266215	0.793645	(20.8, 30.7]
scarlet-sweep-9690	finished	-	hmaan		2023-01-07T06:07:41.000Z	61	53ik6kvj	[32,32]	0.1	Adam	94	5000	5	40	123	10	20	0.280806	0.980975	0.0350524	-0.287258	0.346883	0.815846	0.271292	0.938231	(90.1, 100.0]
daily-sweep-9686	finished	-	hmaan		2023-01-07T06:07:31.000Z	76	53ik6kvj	[64,64,64]	0.001	Adam	40	5000	20	40	123	30	5	0.324031	0.174815	0.524504	-0.591294	0.874537	0.840345	0.261319	0.939893	(30.7, 40.6]
earthy-sweep-9683	finished	-	hmaan		2023-01-07T06:07:16.000Z	59	53ik6kvj	[256,256]	0.01	RMSprop	67	500	20	10	123	40	50	0.079793	0.694703	-0.0537252	0.63121	0.749811	0.549195	0.420358	0.872665	(60.4, 70.3]
vibrant-sweep-9678	finished	-	hmaan		2023-01-07T06:07:00.000Z	77	53ik6kvj	[64,64]	0.01	RMSprop	66	2000	15	10	123	30	10	0.166346	0.168561	0.454977	0.316194	0.625148	0.827939	0.346245	0.926258	(60.4, 70.3]
classic-sweep-9674	finished	-	hmaan		2023-01-07T06:06:51.000Z	54	53ik6kvj	[64,64,64]	0.0001	Adam	26	2000	5	10	123	50	40	0.0226701	0.596668	0.32263	-0.351818	-0.276337	0.836077	0.0627626	0.956278	(20.8, 30.7]
splendid-sweep-9671	finished	-	hmaan		2023-01-07T06:06:36.000Z	59	53ik6kvj	[32,32]	0.0001	Adam	98	1000	15	50	123	10	5	-0.0158836	0.804831	-0.0454636	0.793151	-0.853328	0.916649	0.136661	0.979021	(90.1, 100.0]
lucky-sweep-9667	finished	-	hmaan		2023-01-07T06:06:29.000Z	66	53ik6kvj	[64,64,64]	0.01	Adam	17	2500	20	10	123	10	30	0.212896	0.603494	0.455147	0.239411	0.843332	0.586916	0.470856	0.810144	(10.9, 20.8]
vivid-sweep-9665	finished	-	hmaan		2023-01-07T06:06:27.000Z	77	53ik6kvj	[128,128]	0.0001	Adam	63	2500	30	20	123	30	5	0.281399	0.207454	0.437455	-0.833327	-0.793285	0.910599	-0.140061	0.979014	(60.4, 70.3]
glamorous-sweep-9664	finished	-	hmaan		2023-01-07T06:06:27.000Z	88	53ik6kvj	[64,64]	0.001	Adam	64	2000	40	50	123	20	30	0.361873	0.346944	0.664449	0.34279	0.925817	0.895254	0.528375	0.964315	(60.4, 70.3]
vital-sweep-9662	finished	-	hmaan		2023-01-07T06:06:23.000Z	58	53ik6kvj	[512,512]	0.1	RMSprop	26	2000	5	50	123	50	20	0.0269828		0.0103908	-0.261063	-0.539112	0.789643		0.909951	(20.8, 30.7]
upbeat-sweep-9660	finished	-	hmaan		2023-01-07T06:06:20.000Z	52	53ik6kvj	[64,64]	0.01	RMSprop	17	500	10	20	123	10	5	0.258191	-0.315077	-0.516454	-0.195456	0.00715519	0.89164	-0.152328	0.962992	(10.9, 20.8]
likely-sweep-9657	finished	-	hmaan		2023-01-07T06:06:09.000Z	78	53ik6kvj	[512,512]	0.001	Adam	42	5000	20	40	123	40	50	0.327663	0.21755	0.546389	0.0916376	0.884687	0.599801	0.413585	0.791258	(40.6, 50.5]
electric-sweep-9652	finished	-	hmaan		2023-01-07T06:05:58.000Z	63	53ik6kvj	[128,128]	0.0001	Adam	28	2500	10	10	123	50	30	0.113651	-0.254081	0.314486	-0.485514	-0.916034	0.869997	-0.245498	0.966289	(20.8, 30.7]
crisp-sweep-9650	finished	-	hmaan		2023-01-07T06:05:55.000Z	49	53ik6kvj	[256,256]	0.01	Adam	74	500	5	10	123	30	30	0.141291	0.719111	0.39269	-0.052561	0.397819	0.413069	0.31967	0.735768	(70.3, 80.2]
sleek-sweep-9649	finished	-	hmaan		2023-01-07T06:05:54.000Z	93	53ik6kvj	[512,512]	0.001	RMSprop	16	2000	50	40	123	20	20	0.397739	0.517045	0.67454	0.773028	0.93063	0.650355	0.658597	0.853715	(10.9, 20.8]
dashing-sweep-9644	finished	-	hmaan		2023-01-07T06:05:38.000Z	66	53ik6kvj	[64,64,64]	0.1	Adam	70	5000	10	40	123	40	50	0.303359	-0.292643	0.295469	-0.263742	0.56188	0.561966	0.120865	0.728193	(60.4, 70.3]
brisk-sweep-9643	finished	-	hmaan		2023-01-07T06:05:30.000Z	49	53ik6kvj	[32,32]	0.0001	Adam	24	500	5	20	123	50	10	0.110671	-0.876708	-0.193336	0.10706	0.0689871	0.871216	-0.156665	0.970099	(20.8, 30.7]
summer-sweep-9640	finished	-	hmaan		2023-01-07T06:05:24.000Z	49	53ik6kvj	[512,512]	0.01	Adam	46	500	5	50	123	10	40	0.169775		0.329331	-0.269432	0.374519	0.423098		0.69633	(40.6, 50.5]
pious-sweep-9639	finished	-	hmaan		2023-01-07T06:05:22.000Z	63	53ik6kvj	[256,256]	0.1	RMSprop	77	2500	10	30	123	40	50	-0.0897502	-0.42338	-0.337551	-0.265596	0.845507	0.682205	-0.054154	0.841478	(70.3, 80.2]
pretty-sweep-9635	finished	-	hmaan		2023-01-07T06:05:16.000Z	60	53ik6kvj	[64,64]	0.01	SGD	94	5000	5	10	123	30	40	0.113981	0.821272	-0.199785	-0.340605	-0.440158	0.855816	-0.00905901	0.91903	(90.1, 100.0]
rural-sweep-9633	finished	-	hmaan		2023-01-07T06:05:08.000Z	60	53ik6kvj	[512,512]	0.001	Adam	59	1000	15	30	123	20	20	0.3138	0.0199392	0.472436	0.0901458	0.820012	0.54225	0.343267	0.769057	(50.5, 60.4]
peachy-sweep-9631	finished	-	hmaan		2023-01-07T06:05:05.000Z	95	53ik6kvj	[128,128]	0.01	RMSprop	8	5000	40	50	123	5	30	0.397416	0.188673	0.648146	-0.803493	0.924849	0.826935	0.271118	0.894249	(0.901, 10.9]
different-sweep-9629	finished	-	hmaan		2023-01-07T06:05:05.000Z	55	53ik6kvj	[512,512]	0.0001	RMSprop	49	1000	15	10	123	30	5	0.210552	0.328835	0.530607	-0.0903632	0.84174	0.526623	0.364274	0.78749	(40.6, 50.5]
graceful-sweep-9623	finished	-	hmaan		2023-01-07T06:04:58.000Z	49	53ik6kvj	[64,64]	0.0001	Adam	70	1000	5	10	123	40	40	0.0906225	0.866428	0.214215	-0.0586782	-0.33777	0.855573	0.154964	0.968911	(60.4, 70.3]
crimson-sweep-9621	finished	-	hmaan		2023-01-07T06:04:54.000Z	86	53ik6kvj	[512,512]	0.01	RMSprop	52	500	50	40	123	40	20	0.169218	0.305001	0.385415	0.819201	-0.163735	0.793267	0.30302	0.873111	(50.5, 60.4]
dazzling-sweep-9620	finished	-	hmaan		2023-01-07T06:04:50.000Z	94	53ik6kvj	[64,64,64]	0.001	Adam	1	2500	40	40	123	30	20	0.385079	0.406069	0.651859	-0.707563	0.919902	0.811817	0.331069	0.92511	(0.901, 10.9]
earnest-sweep-9618	finished	-	hmaan		2023-01-07T06:04:47.000Z	74	53ik6kvj	[32,32]	0.1	RMSprop	62	5000	20	40	123	20	50	0.268985	-0.280026	-0.552354	0.86203	-0.343638	0.938939	-0.00900044	0.982782	(60.4, 70.3]
skilled-sweep-9615	finished	-	hmaan		2023-01-07T06:04:43.000Z	67	53ik6kvj	[512,512]	0.001	Adam	48	500	15	20	123	40	5	0.366697	-0.0414746	0.602147	0.472659	0.806498	0.590511	0.441305	0.819347	(40.6, 50.5]
hopeful-sweep-9612	finished	-	hmaan		2023-01-07T06:04:41.000Z	101	53ik6kvj	[512,512]	0.1	Adam	69	5000	40	30	123	40	10	0.380534	0.320613	0.670874	-0.281185	0.819418	0.78272	0.382051	0.878826	(60.4, 70.3]
fast-sweep-9611	finished	-	hmaan		2023-01-07T06:04:40.000Z	131	53ik6kvj	[512,512]	0.1	RMSprop	94	5000	50	30	123	10	30	0.0999792	-0.593496	0.318109	-0.818513	0.913977	0.945666	-0.0159886	0.978466	(90.1, 100.0]
graceful-sweep-9609	finished	-	hmaan		2023-01-07T06:04:35.000Z	75	53ik6kvj	[128,128]	0.01	Adam	95	2500	20	20	123	40	30	0.321522	0.174007	0.509995	0.722413	0.881264	0.593044	0.52184	0.801494	(90.1, 100.0]
volcanic-sweep-9607	finished	-	hmaan		2023-01-07T06:04:32.000Z	59	53ik6kvj	[64,64,64]	0.0001	Adam	32	2000	10	40	123	40	10	0.216588	-0.835557	0.161098	-0.838058	-0.548524	0.876912	-0.36889	0.968054	(30.7, 40.6]
young-sweep-9605	finished	-	hmaan		2023-01-07T06:04:28.000Z	49	53ik6kvj	[32,32]	0.1	Adam	43	500	5	50	123	50	10	0.132912		0.341453	-0.910681	-0.00469876	0.841289		0.949945	(40.6, 50.5]
polished-sweep-9602	finished	-	hmaan		2023-01-07T06:04:26.000Z	60	53ik6kvj	[64,64,64]	0.1	RMSprop	100	1000	20	30	123	20	40	0.285075	0.172586	-0.0936579	-0.800374	-0.906241	0.920621	-0.268523	0.977383	(90.1, 100.0]
glowing-sweep-9596	finished	-	hmaan		2023-01-07T06:04:17.000Z	56	53ik6kvj	[64,64]	0.001	Adam	22	1000	5	10	123	10	30	0.0493577	-0.85741	0.270326	-0.533183	0.391549	0.613275	-0.135872	0.862499	(20.8, 30.7]
misunderstood-sweep-9595	finished	-	hmaan		2023-01-07T06:04:15.000Z	63	53ik6kvj	[256,256]	0.1	RMSprop	25	5000	5	20	123	40	5	0.174616	-0.671324	-0.116428	0.580555	-0.597831	0.867433	-0.126082	0.961983	(20.8, 30.7]
twilight-sweep-9592	finished	-	hmaan		2023-01-07T06:04:08.000Z	50	53ik6kvj	[32,32]	0.01	RMSprop	37	2000	5	20	123	5	10	0.0851103	0.506068	-0.0520787	0.57565	0.494249	0.916658	0.3218	0.982667	(30.7, 40.6]
firm-sweep-9586	finished	-	hmaan		2023-01-07T06:03:58.000Z	59	53ik6kvj	[128,128]	0.1	Adam	12	5000	5	30	123	5	5	-0.0547428	0.0498219	0.187352	0.992788	0.193671	0.82199	0.273778	0.919528	(10.9, 20.8]
charmed-sweep-9582	finished	-	hmaan		2023-01-07T06:03:57.000Z	54	53ik6kvj	[512,512]	0.1	RMSprop	25	2500	5	20	123	20	50	-0.0376794	-0.967016	-0.0746305	0.280989	-0.334386	0.818889	-0.226544	0.926924	(20.8, 30.7]
stoic-sweep-9581	finished	-	hmaan		2023-01-07T06:03:53.000Z	59	53ik6kvj	[128,128]	0.0001	RMSprop	5	2500	5	50	123	10	30	0.169602		0.411565	-0.0631944	0.532319	0.440289		0.706918	(0.901, 10.9]
trim-sweep-9580	finished	-	hmaan		2023-01-07T06:03:45.000Z	87	53ik6kvj	[128,128]	0.001	Adam	94	1000	40	40	123	50	10	0.38972	0.307099	0.655034	0.126493	0.90436	0.826268	0.476541	0.940928	(90.1, 100.0]
worldly-sweep-9578	finished	-	hmaan		2023-01-07T06:03:42.000Z	75	53ik6kvj	[64,64,64]	0.0001	Adam	45	2500	20	30	123	40	5	0.103119	0.0890089	-0.197689	-0.393031	0.881235	0.912569	0.0965286	0.980191	(40.6, 50.5]
swift-sweep-9575	finished	-	hmaan		2023-01-07T06:03:40.000Z	55	53ik6kvj	[512,512]	0.001	Adam	23	2000	5	40	123	20	5	0.187644		0.429077	-0.0559988	0.472006	0.429653		0.710544	(20.8, 30.7]
feasible-sweep-9571	finished	-	hmaan		2023-01-07T06:03:35.000Z	60	53ik6kvj	[128,128]	0.001	RMSprop	86	500	15	40	123	40	10	0.478208	-0.494454	0.416011	0.222867	0.890846	0.585809	0.302696	0.801377	(80.2, 90.1]
lucky-sweep-9570	finished	-	hmaan		2023-01-07T06:03:32.000Z	81	53ik6kvj	[64,64]	0.01	SGD	76	5000	20	40	123	30	40	-0.0715586	0.86446	-0.0127602	0.0277543	-0.860252	0.968643	-0.0104714	0.993356	(70.3, 80.2]
confused-sweep-9569	finished	-	hmaan		2023-01-07T06:03:23.000Z	65	53ik6kvj	[256,256]	0.01	RMSprop	70	500	20	10	123	20	40	-0.223558	0.430754	0.257339	0.645925	-0.853139	0.708259	0.0514643	0.949231	(60.4, 70.3]
expert-sweep-9568	finished	-	hmaan		2023-01-07T06:03:23.000Z	94	53ik6kvj	[256,256]	0.1	Adam	77	500	30	40	123	30	30	0.160852	-0.0395418	0.480206	0.77432	0.145129	0.776619	0.304193	0.85212	(70.3, 80.2]
young-sweep-9567	finished	-	hmaan		2023-01-07T06:03:22.000Z	64	53ik6kvj	[64,64]	0.01	Adam	43	1000	20	20	123	10	10	0.282237	0.135584	0.532588	0.208286	0.876193	0.667055	0.406978	0.849663	(40.6, 50.5]
clean-sweep-9566	finished	-	hmaan		2023-01-07T06:03:22.000Z	102	53ik6kvj	[32,32]	0.01	Adam	48	5000	30	30	123	30	40	0.37133	0.266953	0.594592	-0.544906	0.8966	0.673685	0.316914	0.826571	(40.6, 50.5]
fast-sweep-9562	finished	-	hmaan		2023-01-07T06:03:21.000Z	64	53ik6kvj	[256,256]	0.01	RMSprop	76	2500	10	50	123	20	30	0.292765	0.052352	0.421475	0.158278	0.871489	0.491581	0.359272	0.681196	(70.3, 80.2]
comfy-sweep-9560	finished	-	hmaan		2023-01-07T06:03:21.000Z	80	53ik6kvj	[256,256]	0.0001	RMSprop	92	500	30	50	123	40	40	0.367509	-0.550405	0.681255	0.762582	0.891423	0.650882	0.430473	0.829796	(90.1, 100.0]
radiant-sweep-9559	finished	-	hmaan		2023-01-07T06:03:21.000Z	106	53ik6kvj	[32,32]	0.1	RMSprop	83	5000	40	50	123	5	30	-0.158262	0.42714	0.420115	0.856929	-0.935782	0.955855	0.122028	0.985013	(80.2, 90.1]
giddy-sweep-9564	finished	-	hmaan		2023-01-07T06:03:21.000Z	88	53ik6kvj	[64,64]	0.001	Adam	63	2000	20	50	123	30	30	0.363774	0.0435307	0.367851	-0.0113181	0.89917	0.844579	0.332602	0.940727	(60.4, 70.3]
misty-sweep-9563	finished	-	hmaan		2023-01-07T06:03:21.000Z	56	53ik6kvj	[128,128]	0.0001	Adam	74	500	5	10	123	10	5	-0.0780661	-0.309121	-0.263489	0.264696	-0.345471	0.720047	-0.14629	0.934355	(70.3, 80.2]
cosmic-sweep-9552	finished	-	hmaan		2023-01-07T06:03:20.000Z	73	53ik6kvj	[32,32]	0.001	RMSprop	99	1000	20	10	123	10	30	0.236082	0.253479	0.574294	0.647713	0.865714	0.727795	0.515456	0.904537	(90.1, 100.0]
morning-sweep-9554	finished	-	hmaan		2023-01-07T06:03:20.000Z	56	53ik6kvj	[256,256]	0.0001	Adam	49	500	10	50	123	5	50	-0.234862	0.967765	0.11773	-0.905808	0.734692	0.852093	0.135903	0.958545	(40.6, 50.5]
vague-sweep-9556	finished	-	hmaan		2023-01-07T06:03:20.000Z	99	53ik6kvj	[32,32]	0.001	RMSprop	72	2500	40	40	123	20	10	0.378724	0.265364	0.744046	0.840704	0.907447	0.822058	0.627257	0.926592	(70.3, 80.2]
stilted-sweep-9553	finished	-	hmaan		2023-01-07T06:03:20.000Z	65	53ik6kvj	[256,256]	0.001	RMSprop	56	2000	20	10	123	10	30	0.192564	0.500409	0.49615	0.597397	0.672099	0.57208	0.491724	0.827826	(50.5, 60.4]
lyric-sweep-9547	finished	-	hmaan		2023-01-07T06:03:17.000Z	89	53ik6kvj	[128,128]	0.001	RMSprop	57	2000	40	40	123	20	5	0.395991	0.362711	0.676557	0.782561	0.923985	0.853056	0.628361	0.942317	(50.5, 60.4]
ethereal-sweep-9541	finished	-	hmaan		2023-01-07T06:03:10.000Z	76	53ik6kvj	[64,64,64]	0.1	Adam	18	2500	30	20	123	20	5	0.211785	-0.00013114	0.16806	-0.844103	0.867304	0.932047	0.0805829	0.979561	(10.9, 20.8]
colorful-sweep-9540	finished	-	hmaan		2023-01-07T06:03:08.000Z	61	53ik6kvj	[128,128]	0.0001	RMSprop	84	1000	5	40	123	10	30	0.103042		0.373747	-0.124826	-0.657792	0.42941		0.705193	(80.2, 90.1]
dry-sweep-9538	finished	-	hmaan		2023-01-07T06:03:06.000Z	94	53ik6kvj	[256,256]	0.0001	Adam	36	500	40	30	123	10	10	-0.270307	0.486806	-0.0990237	-0.855514	0.758457	0.884364	0.00408365	0.96092	(30.7, 40.6]
peach-sweep-9537	finished	-	hmaan		2023-01-07T06:03:05.000Z	84	53ik6kvj	[512,512]	0.0001	RMSprop	76	1000	50	10	123	10	30	0.24067	0.586646	0.646134	0.565531	0.880196	0.646008	0.583835	0.865945	(70.3, 80.2]
hopeful-sweep-9536	finished	-	hmaan		2023-01-07T06:03:03.000Z	91	53ik6kvj	[64,64,64]	0.0001	RMSprop	44	5000	20	20	123	20	40	0.291814	0.265198	0.497812	-0.398915	0.874557	0.69747	0.306093	0.863598	(40.6, 50.5]
chocolate-sweep-9535	finished	-	hmaan		2023-01-07T06:03:00.000Z	52	53ik6kvj	[64,64,64]	0.01	Adam	85	2000	5	20	123	5	30	0.0129286	-0.0137222	0.389022	0.238877	0.396112	0.470193	0.204643	0.742979	(80.2, 90.1]
celestial-sweep-9534	finished	-	hmaan		2023-01-07T06:02:56.000Z	84	53ik6kvj	[32,32]	0.0001	RMSprop	86	500	40	40	123	30	10	0.364483	0.253861	0.598299	-0.683061	0.764244	0.854411	0.259565	0.958516	(80.2, 90.1]
effortless-sweep-9533	finished	-	hmaan		2023-01-07T06:02:52.000Z	69	53ik6kvj	[256,256]	0.001	Adam	44	1000	30	40	123	30	5	0.360909	0.149857	0.690444	0.645718	0.909107	0.743429	0.551207	0.897349	(40.6, 50.5]
flowing-sweep-9532	finished	-	hmaan		2023-01-07T06:02:46.000Z	52	53ik6kvj	[64,64]	0.0001	Adam	18	2000	5	30	123	5	5	0.196942	0.702652	-0.27787	-0.796594	0.434387	0.763366	0.0519032	0.935385	(10.9, 20.8]
twilight-sweep-9530	finished	-	hmaan		2023-01-07T06:02:41.000Z	58	53ik6kvj	[32,32]	0.0001	RMSprop	36	2500	10	10	123	10	20	0.139207	-0.0314101	0.442775	0.379496	0.808711	0.627551	0.347756	0.831012	(30.7, 40.6]
comic-sweep-9527	finished	-	hmaan		2023-01-07T06:02:37.000Z	85	53ik6kvj	[64,64]	0.0001	Adam	40	500	50	50	123	20	40	-0.31986	0.238535	-0.33866	0.856906	-0.882818	0.928681	-0.0891798	0.968861	(30.7, 40.6]
visionary-sweep-9526	finished	-	hmaan		2023-01-07T06:02:36.000Z	72	53ik6kvj	[64,64]	0.0001	RMSprop	49	2000	20	20	123	30	50	0.170368	0.239541	0.477575	0.117353	0.888713	0.702647	0.37871	0.873293	(40.6, 50.5]
misunderstood-sweep-9523	finished	-	hmaan		2023-01-07T06:02:34.000Z	52	53ik6kvj	[128,128]	0.01	Adam	35	2000	5	30	123	10	40	0.13701	0.889032	0.368728	0.156528	0.380039	0.4866	0.386268	0.743008	(30.7, 40.6]
effortless-sweep-9522	finished	-	hmaan		2023-01-07T06:02:34.000Z	59	53ik6kvj	[32,32]	0.0001	Adam	48	2000	10	50	123	30	10	0.219108	0.638633	0.0633252	0.657784	-0.124831	0.866312	0.290804	0.96254	(40.6, 50.5]
floral-sweep-9520	finished	-	hmaan		2023-01-07T06:02:32.000Z	80	53ik6kvj	[512,512]	0.0001	Adam	36	1000	40	20	123	50	50	0.313651	0.659351	-0.0165968	-0.761353	-0.533619	0.841667	-0.0677133	0.96495	(30.7, 40.6]
solar-sweep-9519	finished	-	hmaan		2023-01-07T06:02:31.000Z	76	53ik6kvj	[128,128]	0.001	RMSprop	36	2000	20	20	123	40	5	0.235707	0.0654764	0.513358	0.363186	0.758885	0.660159	0.387323	0.834175	(30.7, 40.6]
rich-sweep-9518	finished	-	hmaan		2023-01-07T06:02:31.000Z	81	53ik6kvj	[256,256]	0.0001	Adam	30	1000	40	30	123	30	50	-0.139374	0.159882	0.143862	0.680334	-0.8484	0.902111	-0.000739301	0.973337	(20.8, 30.7]
fresh-sweep-9516	finished	-	hmaan		2023-01-07T06:02:28.000Z	95	53ik6kvj	[512,512]	0.0001	RMSprop	34	2000	50	50	123	5	10	0.404599	0.436976	0.677958	-0.251178	0.928991	0.710652	0.439469	0.879029	(30.7, 40.6]
azure-sweep-9515	finished	-	hmaan		2023-01-07T06:02:26.000Z	71	53ik6kvj	[128,128]	0.0001	RMSprop	60	2500	20	40	123	10	40	0.383818	-0.278157	0.530085	0.329792	0.895962	0.625904	0.3723	0.807922	(50.5, 60.4]
whole-sweep-9513	finished	-	hmaan		2023-01-07T06:01:46.000Z	89	53ik6kvj	[256,256]	0.001	Adam	33	1000	30	30	123	40	30	0.298147	0.12251	0.651016	0.704643	0.892854	0.692036	0.533834	0.873576	(30.7, 40.6]
scarlet-sweep-9511	finished	-	hmaan		2023-01-07T06:01:42.000Z	76	53ik6kvj	[128,128]	0.01	Adam	86	2000	15	50	123	10	20	0.326614	0.146727	0.51944	-0.18074	0.878873	0.606997	0.338183	0.788187	(80.2, 90.1]
firm-sweep-9510	finished	-	hmaan		2023-01-07T06:01:34.000Z	85	53ik6kvj	[256,256]	0.001	RMSprop	42	500	30	30	123	5	10	0.246971	0.386761	0.590317	0.753546	0.900405	0.661621	0.5756	0.839477	(40.6, 50.5]
lilac-sweep-9506	finished	-	hmaan		2023-01-07T06:01:30.000Z	60	53ik6kvj	[32,32]	0.001	RMSprop	56	2000	5	40	123	20	30	0.203392		0.424064	0.492437	0.295116	0.474029		0.734622	(50.5, 60.4]
iconic-sweep-9504	finished	-	hmaan		2023-01-07T06:01:30.000Z	99	53ik6kvj	[32,32]	0.01	Adam	87	2500	50	30	123	20	20	0.387309	0.502958	0.676653	0.613967	0.918051	0.747464	0.619788	0.880067	(80.2, 90.1]
different-sweep-9507	finished	-	hmaan		2023-01-07T06:01:30.000Z	95	53ik6kvj	[128,128]	0.01	Adam	15	500	40	30	123	10	5	0.403502	0.5672	0.620025	0.841814	0.894067	0.703411	0.665322	0.882892	(10.9, 20.8]
volcanic-sweep-9509	finished	-	hmaan		2023-01-07T06:01:30.000Z	60	53ik6kvj	[64,64]	0.01	Adam	20	1000	5	50	123	40	40	0.152782		0.39876	0.0465118	0.758036	0.44417		0.705634	(10.9, 20.8]
major-sweep-9502	finished	-	hmaan		2023-01-07T06:01:29.000Z	86	53ik6kvj	[64,64]	0.1	RMSprop	79	1000	30	20	123	10	50	-0.268475	-0.74494	-0.301555	0.823475	0.748046	0.952076	0.0513101	0.987797	(70.3, 80.2]
colorful-sweep-9499	finished	-	hmaan		2023-01-07T06:01:29.000Z	104	53ik6kvj	[512,512]	0.01	Adam	54	5000	50	20	123	20	5	0.283919	0.664202	0.674034	0.358055	0.916037	0.72006	0.57925	0.905388	(50.5, 60.4]
usual-sweep-9503	finished	-	hmaan		2023-01-07T06:01:29.000Z	127	53ik6kvj	[512,512]	0.01	Adam	19	5000	50	50	123	30	10	0.32569	0.449747	0.653983	-0.0787995	0.877693	0.737096	0.445663	0.903333	(10.9, 20.8]
devout-sweep-9492	finished	-	hmaan		2023-01-07T06:01:28.000Z	65	53ik6kvj	[64,64,64]	0.01	RMSprop	68	5000	5	20	123	30	50	0.0863587	0.184839	0.301931	-0.921386	-0.668749	0.886078	-0.203401	0.965484	(60.4, 70.3]
flowing-sweep-9497	finished	-	hmaan		2023-01-07T06:01:28.000Z	65	53ik6kvj	[32,32]	0.0001	SGD	28	1000	15	20	123	10	50	-0.257061	-0.182193	0.0704566	0.86037	-0.837057	0.244787	-0.069097	0.28758	(20.8, 30.7]
good-sweep-9496	finished	-	hmaan		2023-01-07T06:01:28.000Z	65	53ik6kvj	[256,256]	0.01	Adam	25	2000	5	50	123	40	30	0.217807		0.348321	-0.592833	0.143596	0.499877		0.743138	(20.8, 30.7]
graceful-sweep-9494	finished	-	hmaan		2023-01-07T06:01:28.000Z	59	53ik6kvj	[256,256]	0.1	Adam	8	1000	5	40	123	30	10	0.195043		0.253589	-0.246855	-0.452578	0.427554		0.666692	(0.901, 10.9]
mild-sweep-9490	finished	-	hmaan		2023-01-07T06:01:27.000Z	92	53ik6kvj	[256,256]	0.001	RMSprop	39	1000	50	50	123	5	50	0.219928	0.368149	0.705109	0.609987	0.896442	0.697083	0.559923	0.865122	(30.7, 40.6]
firm-sweep-9487	finished	-	hmaan		2023-01-07T06:01:27.000Z	58	53ik6kvj	[512,512]	0.0001	RMSprop	32	2500	5	20	123	10	30	0.0842351	0.967534	0.23153	-0.118894	0.360939	0.439168	0.305069	0.729793	(30.7, 40.6]
gallant-sweep-9488	finished	-	hmaan		2023-01-07T06:01:27.000Z	70	53ik6kvj	[64,64,64]	0.01	RMSprop	23	2500	15	20	123	40	30	-0.202861	0.110247	0.026476	-0.825926	0.853877	0.934828	-0.00763737	0.985153	(20.8, 30.7]
clean-sweep-9485	finished	-	hmaan		2023-01-07T06:01:27.000Z	100	53ik6kvj	[128,128]	0.001	RMSprop	97	500	50	40	123	40	20	0.408741	0.512226	0.668363	0.770937	0.823087	0.722748	0.636671	0.87662	(90.1, 100.0]
eager-sweep-9489	finished	-	hmaan		2023-01-07T06:01:27.000Z	64	53ik6kvj	[64,64]	0.001	Adam	19	1000	15	50	123	40	50	0.371629	-0.838639	0.459123	-0.809348	0.803569	0.776544	-0.00273322	0.920613	(10.9, 20.8]
light-sweep-9478	finished	-	hmaan		2023-01-07T06:01:26.000Z	69	53ik6kvj	[64,64,64]	0.001	Adam	68	2000	15	10	123	40	50	0.206427	0.325449	0.469774	-0.692374	0.817411	0.831307	0.225338	0.944956	(60.4, 70.3]
pretty-sweep-9482	finished	-	hmaan		2023-01-07T06:01:26.000Z	76	53ik6kvj	[128,128]	0.01	Adam	28	1000	30	40	123	30	40	0.370438	0.192073	0.62025	-0.0276482	0.906802	0.71369	0.412383	0.869383	(20.8, 30.7]
worthy-sweep-9476	finished	-	hmaan		2023-01-07T06:01:25.000Z	71	53ik6kvj	[64,64]	0.1	Adam	45	2500	15	50	123	5	10	0.295993	-0.00377422	0.289404	0.123424	0.290893	0.830722	0.199188	0.903764	(40.6, 50.5]
still-sweep-9474	finished	-	hmaan		2023-01-07T06:01:25.000Z	66	53ik6kvj	[64,64]	0.1	Adam	62	2500	10	10	123	50	5	0.100281	0.222836	0.470579	0.568574	-0.615375	0.878636	0.149379	0.952319	(60.4, 70.3]
avid-sweep-9472	finished	-	hmaan		2023-01-07T06:01:25.000Z	75	53ik6kvj	[32,32]	0.01	Adam	82	1000	30	50	123	5	5	0.334714	0.10512	0.600456	0.298339	0.914037	0.779826	0.450533	0.900031	(80.2, 90.1]
snowy-sweep-9475	finished	-	hmaan		2023-01-07T06:01:25.000Z	59	53ik6kvj	[64,64]	0.1	Adam	90	2000	5	10	123	30	40	0.0362211	0.838311	0.367093	-0.346309	0.636907	0.688384	0.306445	0.861564	(80.2, 90.1]
fresh-sweep-9471	finished	-	hmaan		2023-01-07T06:01:25.000Z	86	53ik6kvj	[64,64,64]	0.1	RMSprop	47	2000	40	50	123	5	50	0.10309	0.106113	0.0369139	-0.870247	0.815893	0.958618	0.0383527	0.987264	(40.6, 50.5]
earthy-sweep-9473	finished	-	hmaan		2023-01-07T06:01:25.000Z	80	53ik6kvj	[128,128]	0.0001	Adam	66	2500	30	10	123	30	30	0.184419	0.580548	0.517324	-0.812727	-0.628808	0.916862	-0.0318489	0.981976	(60.4, 70.3]
cerulean-sweep-9470	finished	-	hmaan		2023-01-07T06:01:25.000Z	62	53ik6kvj	[32,32]	0.001	Adam	14	2500	10	30	123	5	30	0.345252	0.0823561	0.509207	0.182237	0.843978	0.758495	0.392606	0.889644	(10.9, 20.8]
rose-sweep-9467	finished	-	hmaan		2023-01-07T06:01:24.000Z	100	53ik6kvj	[512,512]	0.0001	RMSprop	72	5000	40	20	123	10	20	0.304156	0.462948	0.659259	0.657098	0.896481	0.682304	0.595988	0.879655	(70.3, 80.2]
flowing-sweep-9466	finished	-	hmaan		2023-01-07T06:01:24.000Z	69	53ik6kvj	[32,32]	0.1	RMSprop	95	2500	15	10	123	50	20	-0.125598	0.200765	0.0111542	0.813447	-0.527328	0.92909	0.0744879	0.983461	(90.1, 100.0]
pious-sweep-9462	finished	-	hmaan		2023-01-07T06:01:01.000Z	121	53ik6kvj	[128,128]	0.0001	RMSprop	44	5000	40	20	123	50	20	0.299444	0.461238	0.63997	0.740483	0.901092	0.738813	0.608445	0.901492	(40.6, 50.5]
colorful-sweep-9457	finished	-	hmaan		2023-01-07T06:00:43.000Z	106	53ik6kvj	[256,256]	0.001	Adam	25	2500	30	10	123	40	30	0.217632	0.639036	0.528662	0.534345	0.852874	0.662509	0.55451	0.869683	(20.8, 30.7]
noble-sweep-9453	finished	-	hmaan		2023-01-07T06:00:31.000Z	63	53ik6kvj	[64,64]	0.001	RMSprop	54	500	10	40	123	10	30	0.421848	-0.126156	0.573181	-0.535414	0.845783	0.572815	0.235848	0.79556	(50.5, 60.4]
fast-sweep-9447	finished	-	hmaan		2023-01-07T06:00:04.000Z	96	53ik6kvj	[64,64]	0.01	RMSprop	95	2500	20	50	123	50	40	0.29612	-0.115126	0.430925	-0.250126	0.630269	0.934385	0.198412	0.979915	(90.1, 100.0]
copper-sweep-9446	finished	-	hmaan		2023-01-07T06:00:02.000Z	87	53ik6kvj	[64,64]	0.1	Adam	14	5000	15	20	123	20	10	0.268249	0.114806	0.281851	-0.473073	0.840615	0.739761	0.20649	0.849557	(10.9, 20.8]
apricot-sweep-9437	finished	-	hmaan		2023-01-07T05:59:48.000Z	109	53ik6kvj	[128,128]	0.01	RMSprop	3	2000	50	20	123	5	10	0.278602	0.284786	0.708364	0.854271	0.580057	0.911967	0.541216	0.959135	(0.901, 10.9]
light-sweep-9436	finished	-	hmaan		2023-01-07T05:59:43.000Z	76	53ik6kvj	[32,32]	0.0001	Adam	98	1000	15	40	123	10	30	0.303617		0.089531	0.807523	-0.838498	0.917882		0.980478	(90.1, 100.0]
glad-sweep-9430	finished	-	hmaan		2023-01-07T05:59:28.000Z	71	53ik6kvj	[128,128]	0.001	RMSprop	3	2000	5	20	123	10	10	0.0410798	-0.0504769	0.216104	-0.333718	-0.332364	0.671496	-0.091875	0.885557	(0.901, 10.9]
polar-sweep-9424	finished	-	hmaan		2023-01-07T05:59:14.000Z	99	53ik6kvj	[64,64,64]	0.1	RMSprop	6	500	40	50	123	40	30	0.0973814	0.202816	-0.286474	-0.85996	-0.823104	0.882383	-0.333868	0.955109	(0.901, 10.9]
usual-sweep-9421	finished	-	hmaan		2023-01-07T05:59:09.000Z	73	53ik6kvj	[256,256]	0.01	Adam	57	1000	15	20	123	30	30	0.235491	0.126248	0.482593	0.434435	0.844868	0.599417	0.424727	0.81703	(50.5, 60.4]
morning-sweep-9420	finished	-	hmaan		2023-01-07T05:59:07.000Z	88	53ik6kvj	[32,32]	0.01	Adam	37	5000	15	10	123	10	40	0.196209	0.336547	0.485336	-0.453362	0.804447	0.612215	0.273836	0.814217	(30.7, 40.6]
honest-sweep-9407	finished	-	hmaan		2023-01-07T05:58:05.000Z	114	53ik6kvj	[64,64]	0.01	Adam	89	1000	40	40	123	20	50	0.335957	0.344631	0.640787	0.494939	0.919007	0.718193	0.547064	0.878907	(80.2, 90.1]
proud-sweep-9401	finished	-	hmaan		2023-01-07T05:57:58.000Z	122	53ik6kvj	[512,512]	0.001	Adam	49	1000	50	40	123	40	20	0.340945	0.4696	0.644435	-0.488983	0.91777	0.713827	0.376753	0.879422	(40.6, 50.5]
chocolate-sweep-9402	finished	-	hmaan		2023-01-07T05:57:58.000Z	75	53ik6kvj	[128,128]	0.001	RMSprop	93	500	20	40	123	40	20	0.439292	-0.386699	0.654444	0.470385	0.898221	0.668345	0.415129	0.849712	(90.1, 100.0]
sunny-sweep-9395	finished	-	hmaan		2023-01-07T05:57:57.000Z	69	53ik6kvj	[128,128]	0.1	Adam	32	500	10	40	123	5	40	0.344089	-0.32445	0.3675	-0.873846	0.707208	0.554661	0.0441	0.706016	(30.7, 40.6]
ethereal-sweep-9397	finished	-	hmaan		2023-01-07T05:57:57.000Z	151	53ik6kvj	[256,256]	0.0001	RMSprop	20	5000	50	30	123	50	40	0.376321	0.489087	0.713057	0.575003	0.919002	0.705926	0.614494	0.879903	(10.9, 20.8]
feasible-sweep-9394	finished	-	hmaan		2023-01-07T05:57:57.000Z	77	53ik6kvj	[128,128]	0.0001	Adam	37	1000	20	10	123	50	20	0.259436	0.240394	0.364536	-0.794484	-0.78596	0.878804	-0.143215	0.976171	(30.7, 40.6]
iconic-sweep-9398	finished	-	hmaan		2023-01-07T05:57:57.000Z	85	53ik6kvj	[64,64]	0.001	RMSprop	18	2000	15	50	123	40	30	0.36083	0.129647	0.411587	-0.861749	0.87489	0.708759	0.183041	0.851966	(10.9, 20.8]
dainty-sweep-9387	finished	-	hmaan		2023-01-07T05:57:56.000Z	91	53ik6kvj	[64,64,64]	0.01	Adam	25	2500	5	40	123	40	5	0.233782		0.508186	-0.270805	0.468456	0.492944		0.734883	(20.8, 30.7]
divine-sweep-9390	finished	-	hmaan		2023-01-07T05:57:56.000Z	111	53ik6kvj	[512,512]	0.0001	Adam	49	2500	30	30	123	30	50	0.0406265	0.392529	0.669055	-0.724268	0.915196	0.8999	0.258628	0.974935	(40.6, 50.5]
iconic-sweep-9391	finished	-	hmaan		2023-01-07T05:57:56.000Z	106	53ik6kvj	[512,512]	0.01	RMSprop	69	1000	40	40	123	50	40	0.42577	0.161343	0.635662	0.546096	0.936588	0.519042	0.541092	0.682681	(60.4, 70.3]
brisk-sweep-9388	finished	-	hmaan		2023-01-07T05:57:56.000Z	88	53ik6kvj	[64,64,64]	0.001	Adam	62	1000	30	20	123	50	40	0.287998	0.352154	0.374889	0.14288	0.784249	0.876245	0.388434	0.967186	(60.4, 70.3]
deft-sweep-9386	finished	-	hmaan		2023-01-07T05:57:56.000Z	125	53ik6kvj	[64,64]	0.0001	RMSprop	68	2500	50	30	123	40	40	0.380856	0.52489	0.653206	-0.38494	0.920199	0.814768	0.418842	0.926264	(60.4, 70.3]
true-sweep-9389	finished	-	hmaan		2023-01-07T05:57:56.000Z	95	53ik6kvj	[64,64]	0.1	Adam	12	2500	15	40	123	50	40	0.0547201	-0.338138	0.195101	0.850055	-0.894539	0.918592	-0.02656	0.978086	(10.9, 20.8]
quiet-sweep-9385	finished	-	hmaan		2023-01-07T05:57:56.000Z	74	53ik6kvj	[32,32]	0.001	SGD	74	2500	5	30	123	5	30	0.117561		-0.119022	0.454692	0.202889	0.960826		0.9911	(70.3, 80.2]
playful-sweep-9383	finished	-	hmaan		2023-01-07T05:57:55.000Z	128	53ik6kvj	[32,32]	0.1	RMSprop	13	5000	30	30	123	50	40	-0.152773	0.451754	-0.266691	0.796928	-0.913959	0.947617	-0.0169481	0.987669	(10.9, 20.8]
warm-sweep-9378	finished	-	hmaan		2023-01-07T05:57:54.000Z	127	53ik6kvj	[64,64,64]	0.1	RMSprop	35	2500	40	30	123	40	50	0.320661	0.715432	-0.386167	-0.653931	-0.92443	0.954814	-0.185687	0.988675	(30.7, 40.6]
valiant-sweep-9377	finished	-	hmaan		2023-01-07T05:57:52.000Z	76	53ik6kvj	[512,512]	0.001	RMSprop	31	500	20	40	123	10	30	0.447428	-0.393484	0.498166	-0.812894	0.850062	0.580378	0.117856	0.763924	(30.7, 40.6]
fanciful-sweep-8899	finished	-	hmaan		2023-01-07T05:16:13.000Z	91	53ik6kvj	[256,256]	0.001	RMSprop	60	1000	50	30	123	5	10	0.399428	0.43234	0.608907	0.79976	0.917699	0.717185	0.631627	0.885343	(50.5, 60.4]
effortless-sweep-8882	finished	-	hmaan		2023-01-07T05:14:57.000Z	75	53ik6kvj	[32,32]	0.001	Adam	42	5000	15	50	123	5	10	0.304585	-0.0647462	0.298837	-0.292417	0.870303	0.834413	0.223312	0.928338	(40.6, 50.5]
effortless-sweep-8852	finished	-	hmaan		2023-01-07T05:12:23.000Z	91	53ik6kvj	[512,512]	0.0001	Adam	18	500	50	40	123	50	10	0.484753	0.277578	-0.0171455	-0.834562	-0.370284	0.808232	-0.0919321	0.921399	(10.9, 20.8]
driven-sweep-8835	finished	-	hmaan		2023-01-07T05:11:06.000Z	72	53ik6kvj	[32,32]	0.0001	RMSprop	31	500	30	20	123	40	5	0.38241	0.365756	0.623907	0.646926	0.815356	0.805241	0.566871	0.94792	(30.7, 40.6]
fine-sweep-8822	finished	-	hmaan		2023-01-07T05:10:00.000Z	61	53ik6kvj	[64,64]	0.001	Adam	66	2500	10	50	123	10	10	0.234759	-0.0404749	0.375596	-0.0740501	0.856728	0.716585	0.270512	0.870971	(60.4, 70.3]
resilient-sweep-8783	finished	-	hmaan		2023-01-07T05:06:46.000Z	90	53ik6kvj	[32,32]	0.0001	Adam	52	1000	50	50	123	20	20	-0.242061	0.591239	0.0361724	0.871182	-0.931158	0.946049	0.0650747	0.983705	(50.5, 60.4]
desert-sweep-8761	finished	-	hmaan		2023-01-07T05:04:58.000Z	102	53ik6kvj	[64,64,64]	0.0001	Adam	7	2000	50	50	123	50	40	0.18197	-0.0981938	0.0349737	-0.861613	0.649779	0.938747	-0.0186167	0.981608	(0.901, 10.9]
gallant-sweep-8743	finished	-	hmaan		2023-01-07T05:03:25.000Z	87	53ik6kvj	[64,64,64]	0.001	RMSprop	50	2500	40	20	123	20	30	0.327323	0.245309	0.663162	0.62844	0.930457	0.743579	0.558938	0.897888	(40.6, 50.5]
effortless-sweep-8720	finished	-	hmaan		2023-01-07T05:01:44.000Z	93	53ik6kvj	[64,64]	0.1	Adam	1	5000	40	10	123	50	5	-0.189485	-0.724193	-0.177464	0.685316	0.889964	0.950867	0.0968275	0.987884	(0.901, 10.9]
curious-sweep-8707	finished	-	hmaan		2023-01-07T05:00:50.000Z	65	53ik6kvj	[512,512]	0.0001	Adam	17	2500	15	20	123	40	10	0.174129	0.339209	0.50349	-0.818208	0.836813	0.833627	0.207087	0.954608	(10.9, 20.8]
genial-sweep-8705	finished	-	hmaan		2023-01-07T05:00:40.000Z	61	53ik6kvj	[32,32]	0.0001	RMSprop	62	1000	15	50	123	50	5	0.407374	-0.763432	0.320326	-0.7753	0.83921	0.82325	0.00563578	0.93322	(60.4, 70.3]
iconic-sweep-8704	finished	-	hmaan		2023-01-07T05:00:38.000Z	65	53ik6kvj	[128,128]	0.001	RMSprop	66	1000	20	30	123	10	50	0.379618	-0.0932684	0.567174	0.569709	0.874697	0.673304	0.459586	0.861112	(60.4, 70.3]
major-sweep-8700	finished	-	hmaan		2023-01-07T05:00:27.000Z	73	53ik6kvj	[32,32]	0.0001	RMSprop	93	2000	20	50	123	50	5	0.37774	0.0355718	0.341762	-0.439491	0.901837	0.807298	0.243484	0.919852	(90.1, 100.0]
flowing-sweep-8686	finished	-	hmaan		2023-01-07T04:59:17.000Z	80	53ik6kvj	[512,512]	0.01	RMSprop	41	5000	20	10	123	50	40	0.168731	0.310276	0.44556	-0.44834	0.796711	0.504496	0.254587	0.734957	(40.6, 50.5]
smart-sweep-8685	finished	-	hmaan		2023-01-07T04:59:16.000Z	70	53ik6kvj	[64,64]	0.1	RMSprop	65	5000	15	20	123	5	50	0.0811138	-0.709426	-0.20942	-0.710753	-0.41984	0.925401	-0.393665	0.978525	(60.4, 70.3]
easy-sweep-8684	finished	-	hmaan		2023-01-07T04:59:13.000Z	96	53ik6kvj	[128,128]	0.001	RMSprop	85	500	50	30	123	40	20	0.460199	0.583864	0.687952	0.428126	0.874189	0.736266	0.606866	0.886316	(80.2, 90.1]
astral-sweep-8681	finished	-	hmaan		2023-01-07T04:59:12.000Z	87	53ik6kvj	[256,256]	0.0001	Adam	21	5000	30	20	123	5	40	0.277541	0.311612	0.202525	-0.779099	-0.717735	0.91759	-0.141031	0.980381	(20.8, 30.7]
swept-sweep-8455	finished	-	hmaan		2023-01-07T04:39:08.000Z	22	53ik6kvj	[64,64]	0.001	Adam	11	2000	30	10	123	30	40									(10.9, 20.8]
fanciful-sweep-8433	finished	-	hmaan		2023-01-07T04:37:19.000Z	63	53ik6kvj	[64,64,64]	0.01	Adam	43	2500	10	20	123	5	5	0.207257	0.321862	0.502447	-0.398004	0.733393	0.559144	0.273391	0.774124	(40.6, 50.5]
likely-sweep-8412	finished	-	hmaan		2023-01-07T04:35:43.000Z	74	53ik6kvj	[32,32]	0.0001	RMSprop	33	5000	15	30	123	20	50	0.348062	-0.176026	0.593178	0.0201149	0.873413	0.680903	0.331748	0.838389	(30.7, 40.6]
crisp-sweep-8410	finished	-	hmaan		2023-01-07T04:35:42.000Z	96	53ik6kvj	[64,64,64]	0.0001	RMSprop	84	2500	40	30	123	10	5	0.388132	0.403002	0.66792	-0.190976	0.917893	0.852226	0.437194	0.948276	(80.2, 90.1]
bumbling-sweep-8147	finished	-	hmaan		2023-01-07T04:12:47.000Z	76	53ik6kvj	[512,512]	0.01	Adam	16	2500	20	50	123	5	20	0.353177	0.00381629	0.472949	-0.0950889	0.892106	0.641753	0.325392	0.810372	(10.9, 20.8]
silver-sweep-8126	finished	-	hmaan		2023-01-07T04:11:05.000Z	96	53ik6kvj	[32,32]	0.0001	RMSprop	95	5000	30	30	123	30	30	0.316526	0.280213	0.612089	-0.0633129	0.899806	0.838631	0.409064	0.936061	(90.1, 100.0]
chocolate-sweep-8113	finished	-	hmaan		2023-01-07T04:09:59.000Z	61	53ik6kvj	[128,128]	0.0001	RMSprop	36	2500	5	10	123	40	50	0.0165702	0.795642	0.410785	-0.362122	0.518442	0.431731	0.275864	0.740719	(30.7, 40.6]
fresh-sweep-8095	finished	-	hmaan		2023-01-07T04:08:22.000Z	90	53ik6kvj	[128,128]	0.001	Adam	67	5000	30	20	123	10	10	0.273586	0.408174	0.615868	0.215168	0.906099	0.788805	0.483779	0.924798	(60.4, 70.3]
rosy-sweep-8073	finished	-	hmaan		2023-01-07T04:06:30.000Z	104	53ik6kvj	[128,128]	0.0001	RMSprop	29	2000	50	50	123	10	5	0.419453	0.450104	0.6807	0.610554	0.923415	0.792963	0.616845	0.916204	(20.8, 30.7]
exalted-sweep-8056	finished	-	hmaan		2023-01-07T04:05:08.000Z	76	53ik6kvj	[32,32]	0.001	Adam	79	2000	20	50	123	50	5	0.375272	0.0320556	0.500828	0.0949049	0.885711	0.878557	0.377754	0.955952	(70.3, 80.2]
solar-sweep-8039	finished	-	hmaan		2023-01-07T04:03:47.000Z	74	53ik6kvj	[64,64,64]	0.1	Adam	43	5000	20	10	123	5	30	0.256751	0.22169	0.433513	-0.151142	0.550439	0.677378	0.262251	0.835324	(40.6, 50.5]
worldly-sweep-8021	finished	-	hmaan		2023-01-07T04:02:20.000Z	79	53ik6kvj	[512,512]	0.0001	Adam	94	2500	20	40	123	20	50	0.308082	-0.0756533	0.505429	-0.316793	0.890815	0.893175	0.262376	0.972382	(90.1, 100.0]
floral-sweep-8017	finished	-	hmaan		2023-01-07T04:02:06.000Z	65	53ik6kvj	[64,64,64]	0.01	Adam	73	5000	10	50	123	20	30	0.213478	-0.204501	0.554019	-0.590569	0.822373	0.562987	0.15896	0.753779	(70.3, 80.2]
fragrant-sweep-8003	finished	-	hmaan		2023-01-07T04:01:04.000Z	67	53ik6kvj	[128,128]	0.1	Adam	22	2000	15	10	123	30	50	0.195587	0.167484	0.427511	-0.577956	0.300147	0.653721	0.102555	0.822518	(20.8, 30.7]
helpful-sweep-8000	finished	-	hmaan		2023-01-07T04:00:50.000Z	70	53ik6kvj	[128,128]	0.0001	RMSprop	9	1000	30	40	123	20	50	0.342186	0.125158	0.652062	0.627072	0.91785	0.660646	0.532866	0.845576	(0.901, 10.9]
spring-sweep-7985	finished	-	hmaan		2023-01-07T03:59:52.000Z	67	53ik6kvj	[256,256]	0.1	RMSprop	48	2500	10	50	123	20	30	0.0218933	0.902227	-0.0183774	-0.00502498	0.66699	0.879824	0.313542	0.949045	(40.6, 50.5]
ruby-sweep-7976	finished	-	hmaan		2023-01-07T03:59:15.000Z	94	53ik6kvj	[32,32]	0.0001	RMSprop	9	5000	30	50	123	40	40	0.339325	0.115879	0.643628	0.488326	0.90478	0.774856	0.498388	0.892489	(0.901, 10.9]
solar-sweep-7974	finished	-	hmaan		2023-01-07T03:59:13.000Z	64	53ik6kvj	[256,256]	0.001	RMSprop	44	500	20	10	123	10	40	0.301982	0.526219	0.508345	0.289688	0.759871	0.581527	0.477221	0.825633	(40.6, 50.5]
proud-sweep-7973	finished	-	hmaan		2023-01-07T03:59:11.000Z	70	53ik6kvj	[128,128]	0.001	Adam	24	5000	5	20	123	50	20	0.0409069	0.21663	0.228328	-0.187048	0.618671	0.478874	0.183498	0.751607	(20.8, 30.7]
summer-sweep-7972	finished	-	hmaan		2023-01-07T03:59:09.000Z	90	53ik6kvj	[64,64]	0.1	RMSprop	69	500	50	30	123	10	20	0.46047	-0.193108	0.724288	-0.870201	-0.693068	0.967871	-0.114324	0.989778	(60.4, 70.3]
flowing-sweep-7966	finished	-	hmaan		2023-01-07T03:58:46.000Z	61	53ik6kvj	[32,32]	0.0001	Adam	11	2000	5	40	123	40	50	0.178816		0.145846	-0.00513135	-0.436078	0.816045		0.944192	(10.9, 20.8]
solar-sweep-7964	finished	-	hmaan		2023-01-07T03:58:42.000Z	60	53ik6kvj	[256,256]	0.0001	RMSprop	98	2000	10	10	123	50	5	0.143692	-0.0144724	0.482224	0.0987384	0.783395	0.543161	0.298715	0.793165	(90.1, 100.0]
deft-sweep-7950	finished	-	hmaan		2023-01-07T03:57:35.000Z	59	53ik6kvj	[512,512]	0.001	RMSprop	47	2500	5	40	123	20	10	0.242677		0.529645	0.0696954	-0.228718	0.504116		0.743262	(40.6, 50.5]
visionary-sweep-7949	finished	-	hmaan		2023-01-07T03:57:30.000Z	68	53ik6kvj	[64,64]	0.001	RMSprop	64	5000	5	30	123	30	30	0.143912	-0.0072705	0.262044	-0.799406	0.528357	0.733923	0.0255272	0.881112	(60.4, 70.3]
volcanic-sweep-7931	finished	-	hmaan		2023-01-07T03:56:06.000Z	84	53ik6kvj	[128,128]	0.01	RMSprop	85	2500	30	20	123	40	30	0.262645	0.320351	0.615865	0.709779	-0.876195	0.909258	0.206489	0.967574	(80.2, 90.1]
olive-sweep-7925	finished	-	hmaan		2023-01-07T03:55:52.000Z	85	53ik6kvj	[64,64]	0.01	Adam	68	1000	40	40	123	10	5	0.378315	0.310268	0.592336	0.399608	0.922328	0.751374	0.520571	0.891907	(60.4, 70.3]
copper-sweep-7923	finished	-	hmaan		2023-01-07T03:55:42.000Z	99	53ik6kvj	[32,32]	0.01	Adam	38	5000	40	10	123	40	30	0.279101	0.576519	0.58348	-0.114302	0.844324	0.701325	0.433824	0.870441	(30.7, 40.6]
worthy-sweep-7902	finished	-	hmaan		2023-01-07T03:54:31.000Z	80	53ik6kvj	[64,64,64]	0.001	RMSprop	89	500	30	40	123	40	50	0.354725	-0.0196677	0.645216	0.816194	0.5946	0.740916	0.478213	0.887219	(80.2, 90.1]
wild-sweep-7904	finished	-	hmaan		2023-01-07T03:54:31.000Z	96	53ik6kvj	[64,64]	0.001	Adam	28	500	50	20	123	40	50	0.256062	0.538018	0.631663	-0.395516	0.915293	0.819843	0.389104	0.942161	(20.8, 30.7]
vivid-sweep-7908	finished	-	hmaan		2023-01-07T03:54:31.000Z	76	53ik6kvj	[32,32]	0.1	Adam	90	2500	20	20	123	20	20	0.0052523	0.125811	0.269425	0.703765	-0.480879	0.911472	0.124675	0.975341	(80.2, 90.1]
lively-sweep-7903	finished	-	hmaan		2023-01-07T03:54:31.000Z	94	53ik6kvj	[64,64,64]	0.0001	Adam	85	1000	50	30	123	10	10	0.354434	0.353899	-0.726326	0.532478	-0.889009	0.925601	-0.0749049	0.97825	(80.2, 90.1]
stoic-sweep-7906	finished	-	hmaan		2023-01-07T03:54:31.000Z	70	53ik6kvj	[512,512]	0.01	Adam	5	5000	5	50	123	20	10	0.155806	0.148194	0.314317	-0.923353	0.555978	0.534549	0.0501881	0.761935	(0.901, 10.9]
devoted-sweep-7905	finished	-	hmaan		2023-01-07T03:54:31.000Z	86	53ik6kvj	[128,128]	0.0001	RMSprop	59	2500	30	30	123	40	20	0.318703	0.243524	0.64505	0.730962	0.901638	0.70327	0.567975	0.873382	(50.5, 60.4]
soft-sweep-7897	finished	-	hmaan		2023-01-07T03:39:40.000Z	67	53ik6kvj	[64,64,64]	0.001	RMSprop	7	2000	15	40	123	30	20	0.347639	0.0335193	0.396315	-0.601811	0.829773	0.613219	0.201087	0.801962	(0.901, 10.9]
firm-sweep-7896	finished	-	hmaan		2023-01-07T03:38:23.000Z	74	53ik6kvj	[64,64,64]	0.0001	RMSprop	3	1000	30	30	123	30	50	0.279443	0.139577	0.614032	0.752338	0.875146	0.754434	0.532107	0.904139	(0.901, 10.9]
hardy-sweep-7894	finished	-	hmaan		2023-01-07T03:37:27.000Z	51	53ik6kvj	[32,32]	0.01	RMSprop	29	1000	5	30	123	40	50	0.100182		0.153724	-0.315954	-0.543029	0.83551		0.948531	(20.8, 30.7]
cosmic-sweep-7892	finished	-	hmaan		2023-01-07T03:36:00.000Z	81	53ik6kvj	[512,512]	0.1	RMSprop	93	500	40	40	123	10	30	0.249923	0.69939	0.110506	0.86437	0.891725	0.459344	0.563183	0.635993	(90.1, 100.0]
jumping-sweep-7891	finished	-	hmaan		2023-01-07T03:35:52.000Z	91	53ik6kvj	[64,64]	0.001	RMSprop	12	2000	40	50	123	50	30	0.413255	0.0890725	0.690129	0.264772	0.920021	0.831996	0.47545	0.939759	(10.9, 20.8]
azure-sweep-7890	finished	-	hmaan		2023-01-07T03:35:35.000Z	76	53ik6kvj	[64,64]	0.0001	Adam	93	500	30	10	123	50	50	-0.234465	0.609201	-0.00877884	0.790036	-0.780336	0.917343	0.0751313	0.982561	(90.1, 100.0]
dazzling-sweep-7887	finished	-	hmaan		2023-01-07T03:34:48.000Z	71	53ik6kvj	[256,256]	0.01	RMSprop	31	2000	20	10	123	5	50	0.171619	-0.131038	-0.191907	0.827925	-0.857401	0.88317	-0.0361603	0.957929	(30.7, 40.6]
playful-sweep-7886	finished	-	hmaan		2023-01-07T03:34:47.000Z	64	53ik6kvj	[32,32]	0.1	Adam	41	5000	10	10	123	10	20	0.178941	-0.472233	0.233723	-0.861995	-0.901117	0.879209	-0.364536	0.956901	(40.6, 50.5]
glorious-sweep-7884	finished	-	hmaan		2023-01-07T03:34:16.000Z	58	53ik6kvj	[64,64,64]	0.0001	Adam	2	1000	10	20	123	5	40	0.275947	0.803982	-0.294113	0.148774	0.35276	0.845641	0.25747	0.963082	(0.901, 10.9]
fragrant-sweep-7883	finished	-	hmaan		2023-01-07T03:33:53.000Z	95	53ik6kvj	[512,512]	0.0001	Adam	43	2000	50	10	123	20	30	0.12612	0.21621	0.544573	-0.827623	0.76695	0.883432	0.165246	0.975272	(40.6, 50.5]
crisp-sweep-7881	finished	-	hmaan		2023-01-07T03:33:08.000Z	87	53ik6kvj	[256,256]	0.0001	RMSprop	61	5000	30	30	123	30	30	0.338021	0.277411	0.592294	0.526898	0.906105	0.672036	0.528146	0.85331	(60.4, 70.3]
rural-sweep-7879	finished	-	hmaan		2023-01-07T03:32:36.000Z	73	53ik6kvj	[32,32]	0.1	RMSprop	78	5000	10	10	123	50	50	0.135457	-0.230581	0.0409872	-0.0226509	-0.906176	0.923798	-0.196593	0.982078	(70.3, 80.2]
peach-sweep-7877	finished	-	hmaan		2023-01-07T03:32:13.000Z	117	53ik6kvj	[32,32]	0.0001	Adam	5	5000	50	40	123	10	40	-0.217372	0.533546	0.0169876	0.735152	-0.935453	0.957082	0.0265722	0.985974	(0.901, 10.9]
sweet-sweep-7875	finished	-	hmaan		2023-01-07T03:32:02.000Z	88	53ik6kvj	[256,256]	0.001	RMSprop	99	2500	30	30	123	30	20	0.330433	0.249353	0.659319	0.826741	0.896978	0.624909	0.592565	0.831625	(90.1, 100.0]
absurd-sweep-7874	finished	-	hmaan		2023-01-07T03:31:36.000Z	66	53ik6kvj	[128,128]	0.1	RMSprop	74	5000	20	10	123	5	50	0.148573	-0.0101579	0.0559224	0.688195	0.339935	0.71492	0.244493	0.85541	(70.3, 80.2]
earnest-sweep-7873	finished	-	hmaan		2023-01-07T03:31:31.000Z	90	53ik6kvj	[64,64]	0.0001	Adam	29	500	50	30	123	20	50	-0.29822	0.481314	-0.285532	0.858176	-0.858473	0.919427	-0.0205469	0.969805	(20.8, 30.7]
drawn-sweep-7872	finished	-	hmaan		2023-01-07T03:31:19.000Z	71	53ik6kvj	[256,256]	0.1	RMSprop	18	2000	10	50	123	50	20	0.159478	-0.223873	-0.25039	0.290886	-0.476696	0.91841	-0.100119	0.96866	(10.9, 20.8]
usual-sweep-7870	finished	-	hmaan		2023-01-07T03:30:57.000Z	69	53ik6kvj	[64,64,64]	0.1	Adam	100	1000	20	50	123	5	30	0.204798	-0.418627	0.586994	-0.472618	0.899901	0.773776	0.16009	0.880669	(90.1, 100.0]
ethereal-sweep-7869	finished	-	hmaan		2023-01-07T03:30:51.000Z	70	53ik6kvj	[64,64,64]	0.0001	RMSprop	23	5000	10	30	123	50	10	0.243668	0.0601042	0.433122	-0.117044	0.871046	0.633546	0.298179	0.81946	(20.8, 30.7]
worldly-sweep-7868	finished	-	hmaan		2023-01-07T03:30:44.000Z	97	53ik6kvj	[512,512]	0.0001	Adam	53	5000	30	40	123	40	30	0.233768	0.0817092	0.450321	-0.88237	0.91377	0.914734	0.159439	0.975842	(50.5, 60.4]
rosy-sweep-7866	finished	-	hmaan		2023-01-07T03:30:35.000Z	82	53ik6kvj	[128,128]	0.01	Adam	49	1000	30	50	123	20	30	0.413746	0.156956	0.588658	0.528766	0.920265	0.700421	0.521678	0.8641	(40.6, 50.5]
olive-sweep-7865	finished	-	hmaan		2023-01-07T03:30:24.000Z	66	53ik6kvj	[256,256]	0.01	Adam	84	2000	15	30	123	40	10	0.30402	-0.202425	0.488999	-0.0251399	0.840472	0.613727	0.281185	0.81045	(80.2, 90.1]
light-sweep-7864	finished	-	hmaan		2023-01-07T03:29:49.000Z	101	53ik6kvj	[128,128]	0.0001	RMSprop	50	2000	50	50	123	10	30	0.40089	0.462213	0.682428	0.492163	0.925496	0.796573	0.592638	0.911674	(40.6, 50.5]
golden-sweep-7863	finished	-	hmaan		2023-01-07T03:29:37.000Z	101	53ik6kvj	[64,64]	0.01	RMSprop	89	5000	30	30	123	40	20	0.392021	0.154315	0.638251	-0.00834637	0.796163	0.722073	0.394481	0.839523	(80.2, 90.1]
lyric-sweep-7862	finished	-	hmaan		2023-01-07T03:29:36.000Z	67	53ik6kvj	[256,256]	0.1	RMSprop	33	500	15	20	123	30	10	-0.0612489	0.0711463	0.134139	-0.326272	0.50573	0.777762	0.0646989	0.919961	(30.7, 40.6]
kind-sweep-7857	finished	-	hmaan		2023-01-07T03:29:25.000Z	75	53ik6kvj	[64,64]	0.01	Adam	39	1000	30	20	123	5	50	0.261974	0.348883	0.626817	0.302157	0.884066	0.702012	0.484779	0.878712	(30.7, 40.6]
eager-sweep-7860	finished	-	hmaan		2023-01-07T03:29:25.000Z	106	53ik6kvj	[64,64,64]	0.001	RMSprop	36	2500	40	40	123	30	30	0.388831	0.197355	0.74678	0.161019	0.922931	0.785769	0.483383	0.898548	(30.7, 40.6]
swift-sweep-7856	finished	-	hmaan		2023-01-07T03:29:25.000Z	69	53ik6kvj	[64,64]	0.0001	Adam	47	1000	20	10	123	40	30	0.232157	0.304315	0.416873	-0.719082	0.437282	0.902785	0.134309	0.983889	(40.6, 50.5]
charmed-sweep-7859	finished	-	hmaan		2023-01-07T03:29:25.000Z	58	53ik6kvj	[512,512]	0.01	RMSprop	45	1000	10	10	123	40	5	0.128315	-0.361759	0.398782	-0.29094	0.780329	0.389162	0.130945	0.674718	(40.6, 50.5]
brisk-sweep-7858	finished	-	hmaan		2023-01-07T03:29:25.000Z	91	53ik6kvj	[512,512]	0.001	RMSprop	61	5000	20	50	123	40	5	0.34367	0.0734395	0.52856	-0.385021	0.881793	0.69889	0.288488	0.861151	(60.4, 70.3]
confused-sweep-7854	finished	-	hmaan		2023-01-07T03:29:20.000Z	90	53ik6kvj	[256,256]	0.01	RMSprop	31	2000	30	40	123	50	30	0.371112	0.0101433	0.681518	0.569053	0.917031	0.698979	0.509771	0.821341	(30.7, 40.6]
fiery-sweep-7850	finished	-	hmaan		2023-01-07T03:24:45.000Z	55	53ik6kvj	[64,64]	0.1	RMSprop	12	1000	10	50	123	30	10	-0.15968		-0.050037	-0.555941	0.797061	0.898261		0.971727	(10.9, 20.8]
magic-sweep-7818	finished	-	hmaan		2023-01-07T03:21:44.000Z	59	53ik6kvj	[256,256]	0.0001	RMSprop	72	1000	10	50	123	40	30	0.364279		0.460055	0.211343	0.806654	0.470549		0.700836	(70.3, 80.2]
lucky-sweep-7819	finished	-	hmaan		2023-01-07T03:21:44.000Z	99	53ik6kvj	[512,512]	0.0001	RMSprop	74	2500	50	30	123	10	5	0.416784	0.5025	0.706945	0.789228	0.925161	0.72122	0.668124	0.894259	(70.3, 80.2]
misunderstood-sweep-7604	finished	-	hmaan		2023-01-07T03:03:05.000Z	54	53ik6kvj	[64,64]	0.0001	Adam	44	500	10	30	123	50	30	-0.348013	-0.258263	0.175095	0.763827	-0.112824	0.870085	0.0439645	0.966448	(40.6, 50.5]
hardy-sweep-7589	finished	-	hmaan		2023-01-07T03:01:54.000Z	66	53ik6kvj	[32,32]	0.001	Adam	29	2500	10	50	123	50	20	0.283524	-0.0117745	0.436278	0.01043	0.854769	0.804958	0.314645	0.913676	(20.8, 30.7]
hardy-sweep-7577	finished	-	hmaan		2023-01-07T03:01:02.000Z	57	53ik6kvj	[512,512]	0.001	Adam	61	1000	15	50	123	20	50	0.354536	-0.847738	0.512722	-0.00984363	0.824985	0.529316	0.166932	0.741938	(60.4, 70.3]
morning-sweep-7566	finished	-	hmaan		2023-01-07T03:00:05.000Z	51	53ik6kvj	[64,64,64]	0.01	RMSprop	47	500	5	10	123	30	20	0.144891	0.384523	-0.207908	0.240279	0.284724	0.896016	0.169302	0.971797	(40.6, 50.5]
zany-sweep-7558	finished	-	hmaan		2023-01-07T02:59:33.000Z	74	53ik6kvj	[512,512]	0.1	Adam	11	5000	10	30	123	50	10	0.281278	0.103289	0.428769	-0.0641143	0.703535	0.617737	0.290551	0.784852	(10.9, 20.8]
floral-sweep-7540	finished	-	hmaan		2023-01-07T02:58:24.000Z	58	53ik6kvj	[64,64]	0.1	RMSprop	52	2500	10	10	123	40	10	-0.0805371	0.464443	0.347682	0.777384	0.634441	0.898615	0.428683	0.962577	(50.5, 60.4]
autumn-sweep-7536	finished	-	hmaan		2023-01-07T02:58:06.000Z	80	53ik6kvj	[64,64,64]	0.1	Adam	19	2000	30	40	123	40	5	0.350065	0.202533	0.591685	0.851643	-0.933138	0.901428	0.212557	0.955607	(10.9, 20.8]
super-sweep-7531	finished	-	hmaan		2023-01-07T02:57:43.000Z	75	53ik6kvj	[64,64]	0.01	RMSprop	76	1000	30	40	123	40	10	0.258529	0.0413692	0.295306	-0.421129	0.888262	0.880926	0.212467	0.934243	(70.3, 80.2]
denim-sweep-7526	finished	-	hmaan		2023-01-07T02:57:27.000Z	66	53ik6kvj	[32,32]	0.0001	Adam	3	2000	20	50	123	20	10	0.242259	0.452367	0.257232	0.778964	0.862204	0.887362	0.518605	0.969273	(0.901, 10.9]
vital-sweep-7525	finished	-	hmaan		2023-01-07T02:57:25.000Z	61	53ik6kvj	[512,512]	0.0001	RMSprop	74	2000	10	20	123	40	40	0.187773	0.45143	0.453937	-0.269186	0.642764	0.486457	0.293344	0.734542	(70.3, 80.2]
charmed-sweep-7518	finished	-	hmaan		2023-01-07T02:57:03.000Z	74	53ik6kvj	[128,128]	0.1	RMSprop	51	2500	30	10	123	50	20	0.106165	-0.438499	0.444885	0.864374	0.901294	0.667589	0.375644	0.825102	(50.5, 60.4]
sweet-sweep-7495	finished	-	hmaan		2023-01-07T02:55:32.000Z	114	53ik6kvj	[64,64,64]	0.001	RMSprop	91	1000	50	30	123	50	10	0.113148	0.488213	0.616521	0.0681063	0.909038	0.797115	0.439005	0.923531	(90.1, 100.0]
misty-sweep-7496	finished	-	hmaan		2023-01-07T02:55:32.000Z	112	53ik6kvj	[64,64]	0.1	Adam	57	5000	30	10	123	50	40	0.274026	0.524353	0.580257	0.389459	0.703568	0.722347	0.494333	0.856123	(50.5, 60.4]
azure-sweep-7493	finished	-	hmaan		2023-01-07T02:55:31.000Z	91	53ik6kvj	[512,512]	0.01	Adam	22	1000	15	40	123	5	30	0.365331		0.418174	0.360813	0.816356	0.587216		0.784822	(20.8, 30.7]
glorious-sweep-7486	finished	-	hmaan		2023-01-07T02:55:23.000Z	76	53ik6kvj	[128,128]	0.01	Adam	16	2500	5	20	123	30	20	0.0650596	0.979041	0.215321	-0.0832626	-0.708235	0.47107	0.0935848	0.744103	(10.9, 20.8]
grateful-sweep-7489	finished	-	hmaan		2023-01-07T02:55:23.000Z	88	53ik6kvj	[128,128]	0.0001	RMSprop	36	2000	20	50	123	50	30	0.358436	0.0492709	0.532006	-0.249312	0.901126	0.651442	0.318305	0.823713	(30.7, 40.6]
swept-sweep-7487	finished	-	hmaan		2023-01-07T02:55:23.000Z	111	53ik6kvj	[32,32]	0.001	Adam	32	5000	40	50	123	5	20	0.346426	0.361428	0.686668	-0.547035	0.907119	0.909706	0.350921	0.964502	(30.7, 40.6]
bumbling-sweep-7483	finished	-	hmaan		2023-01-07T02:55:22.000Z	105	53ik6kvj	[32,32]	0.1	Adam	76	2500	50	30	123	10	10	0.418628	0.453848	0.691304	0.695479	0.932071	0.850216	0.638266	0.918108	(70.3, 80.2]
dandy-sweep-7447	finished	-	hmaan		2023-01-07T02:52:29.000Z	83	53ik6kvj	[64,64]	0.001	Adam	10	5000	15	20	123	5	10	0.267218	0.195592	0.520668	-0.692733	0.883044	0.699123	0.234758	0.864605	(0.901, 10.9]
ethereal-sweep-7433	finished	-	hmaan		2023-01-07T02:51:23.000Z	60	53ik6kvj	[256,256]	0.1	RMSprop	92	500	5	50	123	5	30	-0.164592		-0.437976	0.153193	0.692638	0.861737		0.959589	(90.1, 100.0]
floral-sweep-7415	finished	-	hmaan		2023-01-07T02:49:56.000Z	82	53ik6kvj	[64,64]	0.1	RMSprop	6	5000	15	10	123	5	30	-0.0668133	0.166686	-0.223611	0.714512	0.871031	0.916339	0.292361	0.976908	(0.901, 10.9]
breezy-sweep-7401	finished	-	hmaan		2023-01-07T02:48:45.000Z	65	53ik6kvj	[128,128]	0.1	Adam	78	1000	10	10	123	10	30	-0.0688497	-0.253016	0.532108	0.69182	0.807347	0.927761	0.341882	0.981695	(70.3, 80.2]
stellar-sweep-7373	finished	-	hmaan		2023-01-07T02:46:27.000Z	130	53ik6kvj	[32,32]	0.01	Adam	58	5000	50	30	123	10	10	0.396814	0.4865	0.669758	-0.313278	0.925401	0.766964	0.433039	0.884466	(50.5, 60.4]
ethereal-sweep-7356	finished	-	hmaan		2023-01-07T02:45:11.000Z	71	53ik6kvj	[512,512]	0.01	RMSprop	19	500	15	30	123	30	5	0.200375	0.257706	-0.200139	0.677592	0.00810854	0.508005	0.188729	0.811029	(10.9, 20.8]
balmy-sweep-7355	finished	-	hmaan		2023-01-07T02:45:09.000Z	101	53ik6kvj	[64,64,64]	0.1	Adam	54	500	50	40	123	10	50	0.175562	0.289355	0.21204	-0.832629	0.651874	0.900237	0.0992405	0.935703	(50.5, 60.4]
dashing-sweep-7328	finished	-	hmaan		2023-01-07T02:42:49.000Z	137	53ik6kvj	[256,256]	0.0001	RMSprop	87	5000	40	50	123	50	40	0.381549	0.311255	0.704059	0.781407	0.911474	0.706841	0.617949	0.860463	(80.2, 90.1]
volcanic-sweep-7326	finished	-	hmaan		2023-01-07T02:42:46.000Z	133	53ik6kvj	[32,32]	0.01	Adam	1	5000	50	20	123	50	50	0.293831	0.599713	0.65003	0.621514	0.894952	0.77471	0.612008	0.903199	(0.901, 10.9]
dashing-sweep-7308	finished	-	hmaan		2023-01-07T02:41:11.000Z	88	53ik6kvj	[64,64]	0.1	RMSprop	42	500	30	20	123	50	10	-0.30535	-0.238732	0.658398	0.832502	0.898694	0.949763	0.369103	0.985932	(40.6, 50.5]
distinctive-sweep-7306	finished	-	hmaan		2023-01-07T02:41:04.000Z	97	53ik6kvj	[64,64,64]	0.001	Adam	76	5000	20	40	123	20	50	0.260534	0.162415	0.498097	-0.637706	0.881143	0.83099	0.232897	0.927739	(70.3, 80.2]
earnest-sweep-7289	finished	-	hmaan		2023-01-07T02:39:48.000Z	67	53ik6kvj	[64,64,64]	0.001	RMSprop	48	1000	10	50	123	50	5	0.190036		0.437204	-0.642663	0.80289	0.61237		0.800205	(40.6, 50.5]
ruby-sweep-7284	finished	-	hmaan		2023-01-07T02:39:34.000Z	89	53ik6kvj	[32,32]	0.01	RMSprop	34	5000	15	40	123	10	40	0.340715	-0.64094	0.476902	0.37171	-0.909466	0.922758	-0.0722159	0.978659	(30.7, 40.6]
fresh-sweep-7283	finished	-	hmaan		2023-01-07T02:39:31.000Z	64	53ik6kvj	[64,64]	0.1	RMSprop	64	1000	5	20	123	5	50	0.0737615	0.369027	0.246214	0.198028	0.783259	0.239974	0.334058	0.558616	(60.4, 70.3]
lyric-sweep-7266	finished	-	hmaan		2023-01-07T02:38:04.000Z	86	53ik6kvj	[64,64]	0.01	RMSprop	7	500	20	10	123	10	40	0.260041	0.519407	0.229733	-0.0639861	0.535583	0.651465	0.296156	0.800466	(0.901, 10.9]
lilac-sweep-7265	finished	-	hmaan		2023-01-07T02:38:03.000Z	104	53ik6kvj	[32,32]	0.1	RMSprop	35	500	50	10	123	50	40	0.148449	0.471547	0.177456	0.809141	-0.879109	0.955846	0.145497	0.988714	(30.7, 40.6]
misty-sweep-7264	finished	-	hmaan		2023-01-07T02:38:03.000Z	90	53ik6kvj	[512,512]	0.1	RMSprop	96	1000	20	20	123	5	20	0.170122	0.0945897	0.209598	0.835619	0.842085	0.847167	0.430403	0.922714	(90.1, 100.0]
vivid-sweep-7000	finished	-	hmaan		2023-01-07T02:14:59.000Z	29	53ik6kvj	[32,32]	0.001	RMSprop	19	5000	10	50	123	50	40									(10.9, 20.8]
toasty-sweep-6966	finished	-	hmaan		2023-01-07T02:12:11.000Z	116	53ik6kvj	[32,32]	0.1	RMSprop	9	5000	50	50	123	40	10	-0.192557	0.563748	-0.145179	0.846074	-0.881713	0.949706	0.0380745	0.980406	(0.901, 10.9]
fancy-sweep-6946	finished	-	hmaan		2023-01-07T02:10:30.000Z	100	53ik6kvj	[512,512]	0.01	RMSprop	30	2500	40	50	123	40	50	0.4349	0.0560171	0.675855	-0.139881	0.919964	0.819687	0.389371	0.894362	(20.8, 30.7]
hardy-sweep-6917	finished	-	hmaan		2023-01-07T02:08:08.000Z	69	53ik6kvj	[256,256]	0.1	Adam	12	2000	5	40	123	40	10	0.18622		0.421685	0.208932	0.022575	0.438789		0.678664	(10.9, 20.8]
misty-sweep-6904	finished	-	hmaan		2023-01-07T02:07:07.000Z	57	53ik6kvj	[32,32]	0.001	RMSprop	32	500	5	30	123	5	50	0.137225	-0.701243	0.366998	0.633621	0.844891	0.466517	0.256298	0.747501	(30.7, 40.6]
graceful-sweep-6882	finished	-	hmaan		2023-01-07T02:05:15.000Z	106	53ik6kvj	[512,512]	0.1	RMSprop	26	2000	40	50	123	30	20	0.127123	0.0292349	0.213906	0.863787	0.928817	0.658567	0.432574	0.86396	(20.8, 30.7]
super-sweep-6867	finished	-	hmaan		2023-01-07T02:04:04.000Z	67	53ik6kvj	[256,256]	0.0001	RMSprop	16	1000	15	20	123	10	30	0.232063	0.0618751	0.514207	0.416926	0.852003	0.505394	0.415415	0.752179	(10.9, 20.8]
brisk-sweep-6860	finished	-	hmaan		2023-01-07T02:03:37.000Z	89	53ik6kvj	[64,64]	0.1	RMSprop	99	1000	50	10	123	30	10	-0.237244	-0.658758	0.180875	0.827687	0.79307	0.942948	0.181126	0.987202	(90.1, 100.0]
atomic-sweep-6851	finished	-	hmaan		2023-01-07T02:02:47.000Z	72	53ik6kvj	[128,128]	0.0001	Adam	83	500	20	40	123	30	10	-0.349	0.00349426	-0.179241	0.805354	-0.348965	0.823762	-0.0136717	0.944501	(80.2, 90.1]
glowing-sweep-6843	finished	-	hmaan		2023-01-07T02:02:16.000Z	74	53ik6kvj	[64,64]	0.001	RMSprop	29	2000	20	40	123	5	40	0.375968	-0.0417683	0.555163	0.61946	0.881269	0.679231	0.478018	0.85751	(20.8, 30.7]
morning-sweep-6828	finished	-	hmaan		2023-01-07T02:01:00.000Z	100	53ik6kvj	[32,32]	0.0001	Adam	68	2500	40	30	123	5	10	-0.0821101	0.224459	0.272432	-0.226518	0.881334	0.945761	0.213919	0.985687	(60.4, 70.3]
glorious-sweep-6825	finished	-	hmaan		2023-01-07T02:00:46.000Z	82	53ik6kvj	[512,512]	0.0001	RMSprop	2	5000	20	20	123	5	5	0.269014	0.321482	0.461896	0.27961	0.884273	0.670995	0.443255	0.869623	(0.901, 10.9]
rural-sweep-6810	finished	-	hmaan		2023-01-07T01:59:39.000Z	76	53ik6kvj	[64,64]	0.0001	Adam	16	2000	15	10	123	40	30	0.0779255	-0.214055	-0.309721	-0.445214	0.791047	0.859654	-0.0200033	0.972173	(10.9, 20.8]
stilted-sweep-6798	finished	-	hmaan		2023-01-07T01:58:44.000Z	115	53ik6kvj	[512,512]	0.001	RMSprop	10	2500	50	50	123	20	10	0.350082	0.388523	0.695614	0.296934	0.918017	0.674882	0.529834	0.848969	(0.901, 10.9]
balmy-sweep-6790	finished	-	hmaan		2023-01-07T01:58:15.000Z	59	53ik6kvj	[64,64,64]	0.0001	Adam	63	2000	10	50	123	10	40	0.2283	0.346717	-0.00682428	-0.817331	-0.886969	0.885958	-0.227221	0.970748	(60.4, 70.3]
solar-sweep-6788	finished	-	hmaan		2023-01-07T01:58:07.000Z	61	53ik6kvj	[64,64]	0.01	Adam	39	500	20	20	123	30	40	0.377667	0.403496	0.623679	0.560151	0.878814	0.623265	0.568761	0.833985	(30.7, 40.6]
ruby-sweep-6787	finished	-	hmaan		2023-01-07T01:58:02.000Z	91	53ik6kvj	[32,32]	0.0001	Adam	99	2500	20	50	123	50	30	-0.00708057	-0.00783404	0.235951	-0.398355	0.0422761	0.930261	-0.0270083	0.982313	(90.1, 100.0]
expert-sweep-6771	finished	-	hmaan		2023-01-07T01:57:06.000Z	55	53ik6kvj	[32,32]	0.1	RMSprop	21	1000	15	30	123	5	40	0.239788	0.487925	-0.369804	0.616481	-0.845839	0.93924	0.0257104	0.985111	(20.8, 30.7]
eager-sweep-6770	finished	-	hmaan		2023-01-07T01:57:02.000Z	93	53ik6kvj	[64,64,64]	0.1	Adam	1	500	50	30	123	5	5	0.148727	0.495182	-0.440986	0.835233	-0.893833	0.970096	0.0288647	0.989218	(0.901, 10.9]
wandering-sweep-6764	finished	-	hmaan		2023-01-07T01:56:41.000Z	77	53ik6kvj	[64,64]	0.1	Adam	41	5000	5	40	123	5	50	-0.0400271	-0.861697	0.171431	0.54015	-0.140954	0.856369	-0.0662192	0.944154	(40.6, 50.5]
young-sweep-6761	finished	-	hmaan		2023-01-07T01:56:37.000Z	93	53ik6kvj	[512,512]	0.01	RMSprop	74	500	50	40	123	50	40	-0.151843	0.43694	0.068251	0.861258	-0.887557	0.728022	0.0654098	0.819051	(70.3, 80.2]
earthy-sweep-6755	finished	-	hmaan		2023-01-07T01:56:06.000Z	64	53ik6kvj	[512,512]	0.1	Adam	13	5000	10	40	123	20	50	0.252429	-0.285764	0.22187	-0.499156	0.697437	0.482138	0.0773631	0.678833	(10.9, 20.8]
legendary-sweep-6752	finished	-	hmaan		2023-01-07T01:56:05.000Z	55	53ik6kvj	[64,64]	0.001	Adam	87	2000	5	30	123	20	40	0.17251	0.967089	0.252121	0.170367	0.440729	0.577009	0.400563	0.806762	(80.2, 90.1]
good-sweep-6748	finished	-	hmaan		2023-01-07T01:55:45.000Z	84	53ik6kvj	[32,32]	0.001	RMSprop	21	500	40	20	123	10	5	0.411679	0.519557	0.648017	0.809689	0.87509	0.744319	0.652807	0.884219	(20.8, 30.7]
fast-sweep-6746	finished	-	hmaan		2023-01-07T01:55:44.000Z	85	53ik6kvj	[256,256]	0.001	Adam	8	2000	30	40	123	40	20	0.353937	0.146193	0.647157	0.104343	0.921748	0.678797	0.434676	0.853838	(0.901, 10.9]
dry-sweep-6745	finished	-	hmaan		2023-01-07T01:55:44.000Z	75	53ik6kvj	[64,64]	0.0001	Adam	29	1000	20	50	123	40	5	0.375777	0.960305	0.401564	-0.831981	0.823772	0.896673	0.345887	0.975564	(20.8, 30.7]
fearless-sweep-6735	finished	-	hmaan		2023-01-07T01:54:58.000Z	60	53ik6kvj	[128,128]	0.0001	Adam	24	2500	5	10	123	20	5	0.0813717	-0.0811837	0.172272	-0.250328	-0.723216	0.796856	-0.160217	0.94037	(20.8, 30.7]
easy-sweep-6734	finished	-	hmaan		2023-01-07T01:54:56.000Z	70	53ik6kvj	[64,64]	0.001	Adam	88	1000	30	20	123	20	50	0.279675	0.448964	0.653603	-0.843724	0.836644	0.844563	0.275032	0.964435	(80.2, 90.1]
light-sweep-6733	finished	-	hmaan		2023-01-07T01:54:49.000Z	111	53ik6kvj	[256,256]	0.01	RMSprop	11	2500	40	20	123	20	20	0.0382406	0.0454186	0.0560166	0.860433	-0.285728	0.949803	0.142876	0.983731	(10.9, 20.8]
quiet-sweep-6730	finished	-	hmaan		2023-01-07T01:54:46.000Z	135	53ik6kvj	[512,512]	0.001	RMSprop	55	5000	50	30	123	20	30	0.408614	0.431754	0.718245	-0.834677	0.920692	0.734538	0.328926	0.888611	(50.5, 60.4]
proud-sweep-6731	finished	-	hmaan		2023-01-07T01:54:46.000Z	79	53ik6kvj	[64,64,64]	0.1	Adam	19	5000	10	40	123	30	10	0.340187	-0.462794	0.103478	-0.917904	-0.860683	0.874436	-0.359543	0.942416	(10.9, 20.8]
prime-sweep-6729	finished	-	hmaan		2023-01-07T01:54:45.000Z	111	53ik6kvj	[256,256]	0.0001	Adam	29	2000	50	30	123	20	20	0.304363	0.22036	0.751707	-0.683556	-0.330156	0.910634	0.0525437	0.972724	(20.8, 30.7]
denim-sweep-6720	finished	-	hmaan		2023-01-07T01:54:02.000Z	48	53ik6kvj	[128,128]	0.1	Adam	2	1000	5	30	123	5	20	0.145138		0.363161	-0.336184	-0.599641	0.52292		0.769538	(0.901, 10.9]
good-sweep-6716	finished	-	hmaan		2023-01-07T01:53:54.000Z	57	53ik6kvj	[256,256]	0.001	RMSprop	23	1000	10	50	123	50	5	0.397735		0.426412	-0.683494	0.772153	0.600769		0.808541	(20.8, 30.7]
jolly-sweep-6706	finished	-	hmaan		2023-01-07T01:53:01.000Z	53	53ik6kvj	[32,32]	0.01	RMSprop	19	500	10	20	123	30	30	-0.0641511	-0.704186	0.182739	-0.826438	0.0175694	0.83217	-0.278893	0.940171	(10.9, 20.8]
sweepy-sweep-6702	finished	-	hmaan		2023-01-07T01:52:53.000Z	57	53ik6kvj	[32,32]	0.0001	SGD	66	2500	10	10	123	5	10	0.0801224	-0.0681753	-0.0470001	-0.781005	0.843827	0.987437	0.00555371	0.997618	(60.4, 70.3]
copper-sweep-6687	finished	-	hmaan		2023-01-07T01:51:52.000Z	60	53ik6kvj	[64,64]	0.0001	Adam	37	2000	10	30	123	5	40	0.131845	0.47566	-0.0788431	-0.736113	0.780273	0.853444	0.114564	0.964471	(30.7, 40.6]
misty-sweep-6688	finished	-	hmaan		2023-01-07T01:51:52.000Z	59	53ik6kvj	[512,512]	0.0001	RMSprop	86	500	5	30	123	40	40	0.233277	-0.283171	0.418438	0.619741	0.860346	0.306417	0.369726	0.615723	(80.2, 90.1]
rural-sweep-6686	finished	-	hmaan		2023-01-07T01:51:51.000Z	69	53ik6kvj	[64,64]	0.0001	Adam	42	5000	15	30	123	5	10	-0.0598561	-0.273431	0.0591377	-0.827513	0.880782	0.908606	-0.044176	0.976622	(40.6, 50.5]
prime-sweep-6496	finished	-	hmaan		2023-01-07T01:35:21.000Z	74	53ik6kvj	[256,256]	0.01	Adam	8	500	30	40	123	10	5	0.412756	0.38161	0.214511	0.218358	0.876091	0.69869	0.420665	0.859091	(0.901, 10.9]
fancy-sweep-6484	finished	-	hmaan		2023-01-07T01:34:35.000Z	49	53ik6kvj	[64,64]	0.001	RMSprop	38	1000	5	50	123	40	5	0.169064		0.33488	-0.265456	0.485914	0.52693		0.758943	(30.7, 40.6]
curious-sweep-6475	finished	-	hmaan		2023-01-07T01:33:54.000Z	81	53ik6kvj	[64,64,64]	0.001	RMSprop	39	1000	50	10	123	30	30	0.226157	0.638994	0.523406	-0.472616	0.889453	0.750958	0.361079	0.92258	(30.7, 40.6]
copper-sweep-6462	finished	-	hmaan		2023-01-07T01:32:53.000Z	96	53ik6kvj	[512,512]	0.0001	Adam	57	5000	40	10	123	50	40	0.139666	0.558372	0.581305	-0.812402	0.840333	0.920456	0.261455	0.980261	(50.5, 60.4]
deft-sweep-6460	finished	-	hmaan		2023-01-07T01:32:38.000Z	68	53ik6kvj	[512,512]	0.001	Adam	71	2000	20	40	123	10	30	0.327768	-0.0151727	0.536205	-0.173719	0.887792	0.595893	0.312575	0.792425	(70.3, 80.2]
dulcet-sweep-6450	finished	-	hmaan		2023-01-07T01:31:47.000Z	59	53ik6kvj	[512,512]	0.01	RMSprop	34	2500	10	30	123	5	40	0.285663	0.110918	0.52257	-0.156535	0.842786	0.425239	0.32108	0.646825	(30.7, 40.6]
helpful-sweep-6441	finished	-	hmaan		2023-01-07T01:31:11.000Z	80	53ik6kvj	[512,512]	0.001	Adam	44	2000	40	10	123	5	10	0.25145	0.609906	0.621448	0.743918	0.868542	0.695466	0.619053	0.89403	(40.6, 50.5]
dauntless-sweep-6437	finished	-	hmaan		2023-01-07T01:30:51.000Z	50	53ik6kvj	[256,256]	0.1	RMSprop	2	500	5	10	123	40	10	-0.0243036	-0.573182	-0.10456	0.108283	-0.55842	0.90808	-0.230436	0.973808	(0.901, 10.9]
clear-sweep-6435	finished	-	hmaan		2023-01-07T01:30:46.000Z	63	53ik6kvj	[32,32]	0.01	RMSprop	71	500	15	50	123	5	20	-0.229751	-0.572855	0.264561	0.821288	0.626463	0.879269	0.181941	0.944419	(70.3, 80.2]
comic-sweep-6423	finished	-	hmaan		2023-01-07T01:29:46.000Z	84	53ik6kvj	[256,256]	0.0001	RMSprop	46	500	40	50	123	30	50	0.389941	0.0616781	0.671166	0.723593	0.892965	0.670796	0.547869	0.829603	(40.6, 50.5]
pretty-sweep-6422	finished	-	hmaan		2023-01-07T01:29:45.000Z	65	53ik6kvj	[512,512]	0.1	Adam	95	2000	15	10	123	5	50	0.204803	-0.0261615	0.463	0.0317402	0.54861	0.62177	0.244398	0.810054	(90.1, 100.0]
fresh-sweep-6351	finished	-	hmaan		2023-01-07T01:23:51.000Z	74	53ik6kvj	[64,64,64]	0.001	Adam	99	5000	15	30	123	30	40	0.322002	-0.122101	0.597765	-0.476981	0.867769	0.794863	0.237691	0.910778	(90.1, 100.0]
earthy-sweep-6336	finished	-	hmaan		2023-01-07T01:22:35.000Z	67	53ik6kvj	[512,512]	0.001	RMSprop	64	2000	15	20	123	20	40	0.200607	0.284205	0.510883	0.239998	0.876846	0.594145	0.422508	0.799167	(60.4, 70.3]
zesty-sweep-6334	finished	-	hmaan		2023-01-07T01:22:32.000Z	76	53ik6kvj	[256,256]	0.1	Adam	44	2000	30	10	123	40	40	0.263204	0.526325	0.516255	-0.491215	-0.464707	0.877858	0.0699724	0.953471	(40.6, 50.5]
lilac-sweep-6320	finished	-	hmaan		2023-01-07T01:21:21.000Z	63	53ik6kvj	[64,64]	0.0001	RMSprop	21	500	20	40	123	50	5	0.443687	-0.390856	0.616185	-0.644241	0.898829	0.702287	0.184721	0.885335	(20.8, 30.7]
snowy-sweep-6316	finished	-	hmaan		2023-01-07T01:21:03.000Z	84	53ik6kvj	[512,512]	0.1	Adam	99	500	50	10	123	10	30	0.245595	0.608022	0.577552	0.796093	0.398837	0.669932	0.52522	0.817746	(90.1, 100.0]
stellar-sweep-6299	finished	-	hmaan		2023-01-07T01:19:46.000Z	71	53ik6kvj	[256,256]	0.01	RMSprop	34	500	10	40	123	20	30	0.375042	-0.336673	-0.605719	-0.929025	-0.1784	0.866305	-0.334955	0.961751	(30.7, 40.6]
sparkling-sweep-6298	finished	-	hmaan		2023-01-07T01:19:46.000Z	76	53ik6kvj	[32,32]	0.1	Adam	71	5000	15	50	123	10	30	0.266783	-0.0930607	0.130904	-0.911981	0.878689	0.858628	0.0542669	0.934035	(70.3, 80.2]
pleasant-sweep-6296	finished	-	hmaan		2023-01-07T01:19:45.000Z	95	53ik6kvj	[256,256]	0.0001	RMSprop	22	1000	50	40	123	30	20	0.427181	0.235919	0.716374	-0.28809	0.917297	0.699416	0.401736	0.868766	(20.8, 30.7]
amber-sweep-6214	finished	-	hmaan		2023-01-07T01:12:38.000Z	76	53ik6kvj	[64,64]	0.01	RMSprop	69	2500	15	50	123	40	5	0.226258	-0.246396	0.471336	0.730393	-0.933236	0.907637	0.0496711	0.96691	(60.4, 70.3]
graceful-sweep-6102	finished	-	hmaan		2023-01-07T01:02:40.000Z	59	53ik6kvj	[256,256]	0.1	RMSprop	53	500	10	50	123	30	40	0.083102	-0.34104	-0.267533	0.913794	0.784249	0.828936	0.234514	0.919814	(50.5, 60.4]
super-sweep-6086	finished	-	hmaan		2023-01-07T01:01:22.000Z	22	53ik6kvj	[512,512]	0.1	RMSprop	63	500	30	40	123	20	10									(60.4, 70.3]
usual-sweep-6081	finished	-	hmaan		2023-01-07T01:00:58.000Z	110	53ik6kvj	[128,128]	0.0001	RMSprop	62	5000	40	30	123	40	20	0.340877	0.428908	0.638093	0.635647	0.908975	0.739724	0.5905	0.892789	(60.4, 70.3]
worldly-sweep-6068	finished	-	hmaan		2023-01-07T00:59:52.000Z	62	53ik6kvj	[256,256]	0.1	Adam	54	1000	10	50	123	5	5	0.301017		0.320561	-0.81707	-0.868606	0.741045		0.872865	(50.5, 60.4]
magic-sweep-6045	finished	-	hmaan		2023-01-07T00:57:54.000Z	112	53ik6kvj	[256,256]	0.0001	RMSprop	3	2000	50	50	123	10	5	0.430998	0.350158	0.702908	0.719354	0.929235	0.713122	0.626531	0.888188	(0.901, 10.9]
electric-sweep-6019	finished	-	hmaan		2023-01-07T00:55:57.000Z	113	53ik6kvj	[128,128]	0.0001	Adam	47	2500	50	30	123	50	40	0.28972	0.28811	0.567979	-0.564114	0.217832	0.938797	0.159905	0.982359	(40.6, 50.5]
stilted-sweep-6017	finished	-	hmaan		2023-01-07T00:55:51.000Z	84	53ik6kvj	[32,32]	0.01	RMSprop	100	1000	40	10	123	40	5	0.223428	0.6809	0.367541	-0.835913	-0.796474	0.945337	-0.0721036	0.988466	(90.1, 100.0]
jumping-sweep-6011	finished	-	hmaan		2023-01-07T00:55:28.000Z	74	53ik6kvj	[128,128]	0.0001	Adam	15	1000	30	40	123	20	30	0.390924	0.590771	-0.0730454	-0.865986	-0.0588162	0.88809	-0.00323056	0.969476	(10.9, 20.8]
denim-sweep-5999	finished	-	hmaan		2023-01-07T00:54:26.000Z	61	53ik6kvj	[32,32]	0.0001	RMSprop	67	1000	5	20	123	50	50	0.168841	-0.685455	0.448909	-0.565937	0.508006	0.632527	-0.0251271	0.849575	(60.4, 70.3]
astral-sweep-5998	finished	-	hmaan		2023-01-07T00:54:26.000Z	90	53ik6kvj	[512,512]	0.0001	Adam	88	1000	30	40	123	50	50	0.393399	0.428418	0.0665014	-0.838653	-0.493703	0.848604	-0.0888073	0.962456	(80.2, 90.1]
giddy-sweep-5997	finished	-	hmaan		2023-01-07T00:54:26.000Z	84	53ik6kvj	[64,64,64]	0.01	RMSprop	76	5000	20	10	123	10	50	0.263851	0.142598	0.248622	-0.655322	0.825276	0.814199	0.165005	0.918324	(70.3, 80.2]
lucky-sweep-5954	finished	-	hmaan		2023-01-07T00:49:32.000Z	84	53ik6kvj	[32,32]	0.001	Adam	39	500	30	20	123	10	10	0.377107	0.428164	0.145222	-0.710067	0.729566	0.865804	0.193998	0.964683	(30.7, 40.6]
serene-sweep-5941	finished	-	hmaan		2023-01-07T00:48:05.000Z	81	53ik6kvj	[512,512]	0.1	Adam	90	2500	10	50	123	30	40	0.298584	0.0274323	0.400749	-0.113737	0.867617	0.575386	0.296129	0.751378	(80.2, 90.1]
prime-sweep-5923	finished	-	hmaan		2023-01-07T00:46:08.000Z	109	53ik6kvj	[512,512]	0.01	Adam	7	2000	40	30	123	10	10	0.398522	0.411618	0.652869	0.178395	0.90792	0.722633	0.509865	0.872382	(0.901, 10.9]
dandy-sweep-5908	finished	-	hmaan		2023-01-07T00:44:35.000Z	83	53ik6kvj	[512,512]	0.001	RMSprop	90	5000	10	30	123	10	5	0.249048	0.168641	0.460394	0.305215	0.865408	0.616661	0.409741	0.815074	(80.2, 90.1]
northern-sweep-5898	finished	-	hmaan		2023-01-07T00:43:23.000Z	66	53ik6kvj	[64,64]	0.1	RMSprop	7	500	10	40	123	10	30	-0.164317	-0.871296	-0.452898	0.927004	0.74462	0.932872	0.0366227	0.983466	(0.901, 10.9]
visionary-sweep-5882	finished	-	hmaan		2023-01-07T00:41:52.000Z	90	53ik6kvj	[512,512]	0.01	Adam	47	2500	5	10	123	20	20	0.0295602	0.411869	0.26014	-0.479439	0.560504	0.475714	0.156527	0.763195	(40.6, 50.5]
wobbly-sweep-5811	finished	-	hmaan		2023-01-07T00:34:01.000Z	69	53ik6kvj	[64,64,64]	0.1	Adam	41	2000	5	50	123	40	5	-0.124834		0.120157	0.150975	-0.475341	0.842625		0.948046	(40.6, 50.5]
splendid-sweep-5805	finished	-	hmaan		2023-01-07T00:33:20.000Z	101	53ik6kvj	[512,512]	0.1	RMSprop	60	5000	40	30	123	30	5	0.159638	-0.292667	0.673406	0.882079	0.705093	0.512808	0.42551	0.690442	(50.5, 60.4]
eager-sweep-5802	finished	-	hmaan		2023-01-07T00:33:10.000Z	72	53ik6kvj	[256,256]	0.0001	RMSprop	24	500	30	30	123	30	30	0.297318	0.347989	0.677154	0.412958	0.905502	0.629097	0.528184	0.824281	(20.8, 30.7]
jumping-sweep-5790	finished	-	hmaan		2023-01-07T00:32:08.000Z	65	53ik6kvj	[256,256]	0.0001	RMSprop	28	2000	15	10	123	40	30	0.174578	0.305787	0.448241	0.229262	0.831258	0.546343	0.397825	0.798177	(20.8, 30.7]
warm-sweep-5786	finished	-	hmaan		2023-01-07T00:31:49.000Z	73	53ik6kvj	[256,256]	0.1	Adam	19	5000	20	10	123	40	30	0.255843	0.341357	0.453417	-0.141974	0.437589	0.615833	0.269247	0.802745	(10.9, 20.8]
classic-sweep-5776	finished	-	hmaan		2023-01-07T00:30:47.000Z	58	53ik6kvj	[512,512]	0.0001	Adam	22	500	15	50	123	5	40	0.400973	-0.409086	0.433141	-0.828565	-0.389517	0.768303	-0.158611	0.923465	(20.8, 30.7]
morning-sweep-5774	finished	-	hmaan		2023-01-07T00:30:31.000Z	89	53ik6kvj	[64,64,64]	0.0001	RMSprop	19	500	50	50	123	40	40	-0.0318822	0.370853	0.712365	0.570579	0.89042	0.821297	0.502467	0.928438	(10.9, 20.8]
ancient-sweep-5763	finished	-	hmaan		2023-01-07T00:29:25.000Z	81	53ik6kvj	[32,32]	0.01	Adam	49	2000	30	20	123	40	5	0.270934	0.309591	0.608889	0.558536	0.900935	0.662053	0.529777	0.837317	(40.6, 50.5]
avid-sweep-5762	finished	-	hmaan		2023-01-07T00:29:24.000Z	66	53ik6kvj	[128,128]	0.01	Adam	10	500	20	10	123	10	10	0.304324	0.628871	0.606524	0.224199	0.753447	0.616133	0.503473	0.847307	(0.901, 10.9]
dry-sweep-5709	finished	-	hmaan		2023-01-07T00:23:29.000Z	66	53ik6kvj	[64,64]	0.1	Adam	58	500	15	30	123	10	30	0.148464	-0.40475	0.353403	-0.747721	0.789235	0.712982	0.0277262	0.791568	(50.5, 60.4]
crisp-sweep-5692	finished	-	hmaan		2023-01-07T00:21:36.000Z	107	53ik6kvj	[128,128]	0.1	Adam	93	1000	50	50	123	20	40	0.200926	0.575581	0.48699	0.489932	0.831574	0.851325	0.517001	0.9487	(90.1, 100.0]
frosty-sweep-5685	finished	-	hmaan		2023-01-07T00:20:54.000Z	68	53ik6kvj	[256,256]	0.1	RMSprop	92	1000	20	10	123	50	50	0.075307	0.338433	-0.174009	0.496536	-0.860245	0.886741	-0.0247955	0.962345	(90.1, 100.0]
silvery-sweep-5672	finished	-	hmaan		2023-01-07T00:19:45.000Z	110	53ik6kvj	[32,32]	0.001	RMSprop	29	5000	40	20	123	5	10	0.263341	0.166782	0.641312	0.55924	0.935134	0.823801	0.513161	0.935493	(20.8, 30.7]
warm-sweep-5671	finished	-	hmaan		2023-01-07T00:19:44.000Z	69	53ik6kvj	[32,32]	0.001	RMSprop	44	2000	10	30	123	30	10	0.307737	-0.281704	0.412768	0.115049	0.801657	0.533074	0.271102	0.737345	(40.6, 50.5]
dandy-sweep-5419	finished	-	hmaan		2023-01-06T23:50:06.000Z	29	53ik6kvj	[128,128]	0.1	Adam	59	5000	15	50	123	10	40									(50.5, 60.4]
hearty-sweep-5283	finished	-	hmaan		2023-01-06T23:34:20.000Z	75	53ik6kvj	[64,64,64]	0.001	Adam	3	2000	30	30	123	10	40	0.313191	0.366017	0.634245	-0.831169	0.905862	0.814321	0.277629	0.927926	(0.901, 10.9]
lilac-sweep-5270	finished	-	hmaan		2023-01-06T23:33:03.000Z	71	53ik6kvj	[64,64,64]	0.01	RMSprop	34	500	30	50	123	30	20	0.159504	-0.343602	0.628641	-0.845248	-0.0577357	0.691606	-0.0916881	0.742416	(30.7, 40.6]
lunar-sweep-5268	finished	-	hmaan		2023-01-06T23:32:52.000Z	52	53ik6kvj	[256,256]	0.001	RMSprop	25	2500	5	20	123	20	30	0.07649	0.994942	0.338546	-0.00684346	0.368254	0.43525	0.354278	0.739574	(20.8, 30.7]
swept-sweep-5259	finished	-	hmaan		2023-01-06T23:32:02.000Z	58	53ik6kvj	[64,64,64]	0.01	Adam	3	2500	10	30	123	5	10	0.320984	0.10998	0.514504	-0.323241	0.841522	0.521671	0.29275	0.734598	(0.901, 10.9]
polished-sweep-5251	finished	-	hmaan		2023-01-06T23:31:05.000Z	100	53ik6kvj	[64,64,64]	0.0001	Adam	65	5000	50	30	123	5	20	-0.0451831	-0.129187	0.593857	0.492815	0.916254	0.938141	0.365711	0.983253	(60.4, 70.3]
grateful-sweep-5247	finished	-	hmaan		2023-01-06T23:30:46.000Z	69	53ik6kvj	[128,128]	0.1	Adam	92	500	30	20	123	40	10	0.392438	0.388327	0.650869	0.82388	0.819261	0.795821	0.614955	0.897011	(90.1, 100.0]
misunderstood-sweep-5236	finished	-	hmaan		2023-01-06T23:29:53.000Z	68	53ik6kvj	[512,512]	0.0001	Adam	69	2000	20	40	123	50	20	0.240177	-0.109414	0.592183	-0.270392	0.892281	0.86131	0.268967	0.964366	(60.4, 70.3]
whole-sweep-5226	finished	-	hmaan		2023-01-06T23:29:06.000Z	53	53ik6kvj	[256,256]	0.0001	Adam	49	1000	10	30	123	5	30	0.25189	-0.432375	0.227423	-0.0325579	-0.589631	0.836835	-0.11505	0.956766	(40.6, 50.5]
misunderstood-sweep-5221	finished	-	hmaan		2023-01-06T23:28:42.000Z	65	53ik6kvj	[128,128]	0.1	RMSprop	46	2000	20	50	123	5	40	0.350673	-0.581186	-0.311315	0.560634	-0.897914	0.915115	-0.175822	0.973865	(40.6, 50.5]
legendary-sweep-5217	finished	-	hmaan		2023-01-06T23:28:26.000Z	51	53ik6kvj	[64,64]	0.0001	Adam	13	1000	10	10	123	5	20	0.191175	0.33048	0.401175	-0.634523	-0.0623494	0.87344	0.0451916	0.975145	(10.9, 20.8]
quiet-sweep-5216	finished	-	hmaan		2023-01-06T23:28:25.000Z	64	53ik6kvj	[256,256]	0.0001	Adam	66	2500	15	40	123	30	40	0.244166	-0.226398	-0.0825019	0.395953	0.87785	0.897163	0.241814	0.971951	(60.4, 70.3]
balmy-sweep-5213	finished	-	hmaan		2023-01-06T23:28:08.000Z	89	53ik6kvj	[512,512]	0.1	Adam	6	2000	50	10	123	50	10	0.283482	0.474384	0.646638	0.258599	0.53784	0.699125	0.440189	0.824494	(0.901, 10.9]
proud-sweep-5209	finished	-	hmaan		2023-01-06T23:27:49.000Z	72	53ik6kvj	[128,128]	0.0001	Adam	66	2000	20	50	123	50	50	-0.11733	-0.38964	-0.0115776	-0.568263	-0.620037	0.923782	-0.34137	0.978236	(60.4, 70.3]
denim-sweep-5205	finished	-	hmaan		2023-01-06T23:27:32.000Z	84	53ik6kvj	[32,32]	0.0001	Adam	6	1000	50	20	123	5	20	-0.172674	0.794526	-0.119994	0.85529	-0.901953	0.9257	0.0910391	0.981889	(0.901, 10.9]
stoic-sweep-5203	finished	-	hmaan		2023-01-06T23:27:25.000Z	53	53ik6kvj	[32,32]	0.1	Adam	86	1000	5	20	123	50	50	0.174169	-0.770579	0.418721	-0.28828	0.50713	0.423854	0.00823226	0.691609	(80.2, 90.1]
generous-sweep-5201	finished	-	hmaan		2023-01-06T23:27:19.000Z	58	53ik6kvj	[64,64,64]	0.0001	RMSprop	7	2500	5	50	123	30	40	0.15051		0.336208	-0.631366	0.737184	0.462937		0.711565	(0.901, 10.9]
solar-sweep-5200	finished	-	hmaan		2023-01-06T23:27:16.000Z	81	53ik6kvj	[64,64]	0.001	RMSprop	90	500	40	30	123	40	5	0.444521	0.505505	0.522606	0.813154	0.898837	0.693727	0.636925	0.881733	(80.2, 90.1]
wise-sweep-5196	finished	-	hmaan		2023-01-06T23:26:52.000Z	72	53ik6kvj	[256,256]	0.1	RMSprop	24	2500	30	10	123	10	5	-0.0851996	0.0228975	-0.116849	0.621344	0.851106	0.407975	0.25866	0.670147	(20.8, 30.7]
playful-sweep-5191	finished	-	hmaan		2023-01-06T23:26:21.000Z	65	53ik6kvj	[64,64]	0.0001	RMSprop	11	2500	15	20	123	50	5	0.30836	0.112391	0.513279	-0.124733	0.863314	0.62718	0.334522	0.829447	(10.9, 20.8]
silver-sweep-5188	finished	-	hmaan		2023-01-06T23:26:07.000Z	95	53ik6kvj	[512,512]	0.1	RMSprop	15	5000	50	10	123	10	10	0.046543	0.272276	0.605585	0.805189	0.720638	0.402347	0.490046	0.656482	(10.9, 20.8]
young-sweep-5182	finished	-	hmaan		2023-01-06T23:26:05.000Z	91	53ik6kvj	[256,256]	0.0001	Adam	19	1000	50	10	123	10	40	-0.0852803	0.630357	0.181939	0.739549	0.349799	0.891309	0.363273	0.97435	(10.9, 20.8]
icy-sweep-5183	finished	-	hmaan		2023-01-06T23:26:05.000Z	79	53ik6kvj	[512,512]	0.01	RMSprop	81	5000	20	30	123	5	40	0.0599686	-0.530918	-0.539565	-0.296507	-0.903401	0.741399	-0.442084	0.886558	(80.2, 90.1]
genial-sweep-5184	finished	-	hmaan		2023-01-06T23:26:05.000Z	73	53ik6kvj	[32,32]	0.01	Adam	78	2000	20	40	123	20	50	0.35159	-0.0451372	0.500376	-0.00928438	0.885868	0.639048	0.336683	0.804388	(70.3, 80.2]
devoted-sweep-5179	finished	-	hmaan		2023-01-06T23:25:55.000Z	77	53ik6kvj	[512,512]	0.0001	RMSprop	20	5000	20	20	123	50	50	0.289575	0.321378	0.502469	0.511582	0.873473	0.624579	0.499695	0.831954	(10.9, 20.8]
silvery-sweep-5164	finished	-	hmaan		2023-01-06T23:24:42.000Z	105	53ik6kvj	[512,512]	0.001	RMSprop	26	1000	50	40	123	20	40	0.367161	0.497826	0.561456	0.642829	0.932015	0.723648	0.600257	0.895607	(20.8, 30.7]
warm-sweep-5163	finished	-	hmaan		2023-01-06T23:24:42.000Z	84	53ik6kvj	[512,512]	0.0001	RMSprop	85	2000	20	30	123	30	10	0.298435	0.0107199	0.547879	0.23272	0.906291	0.585101	0.399209	0.800556	(80.2, 90.1]
polar-sweep-5162	finished	-	hmaan		2023-01-06T23:24:42.000Z	75	53ik6kvj	[256,256]	0.001	RMSprop	71	500	15	20	123	50	20	0.408684	-0.00523747	0.489826	0.695127	0.813251	0.586614	0.48033	0.809031	(70.3, 80.2]
proud-sweep-5161	finished	-	hmaan		2023-01-06T23:24:40.000Z	70	53ik6kvj	[512,512]	0.001	Adam	34	1000	20	40	123	40	40	0.313683	0.395937	0.543553	0.0815146	0.880164	0.561367	0.44297	0.773068	(30.7, 40.6]
revived-sweep-5159	finished	-	hmaan		2023-01-06T23:24:40.000Z	100	53ik6kvj	[64,64]	0.0001	SGD	1	2500	40	40	123	30	40	0.401041	0.441565	0.030294	-0.491499	0.883175	0.898962	0.252915	0.96461	(0.901, 10.9]
lyric-sweep-5160	finished	-	hmaan		2023-01-06T23:24:40.000Z	74	53ik6kvj	[32,32]	0.01	Adam	98	5000	10	50	123	10	30	0.259579	-0.197318	0.588907	-0.628297	0.81114	0.557322	0.166802	0.750036	(90.1, 100.0]
wise-sweep-5157	finished	-	hmaan		2023-01-06T23:24:39.000Z	78	53ik6kvj	[32,32]	0.1	RMSprop	44	1000	50	10	123	40	40	0.227263	0.486334	0.472808	0.486623	0.911934	0.590185	0.516992	0.761146	(40.6, 50.5]
silvery-sweep-5139	finished	-	hmaan		2023-01-06T23:23:02.000Z	92	53ik6kvj	[512,512]	0.0001	RMSprop	9	5000	30	50	123	40	30	0.360792	0.0718588	0.677773	0.841384	0.840263	0.662211	0.558414	0.841816	(0.901, 10.9]
smart-sweep-5130	finished	-	hmaan		2023-01-06T23:22:21.000Z	70	53ik6kvj	[512,512]	0.001	RMSprop	24	2000	20	30	123	10	10	0.220124	-0.152878	0.518618	0.133544	-0.103658	0.609341	0.12315	0.82541	(20.8, 30.7]
major-sweep-5127	finished	-	hmaan		2023-01-06T23:22:16.000Z	77	53ik6kvj	[128,128]	0.0001	Adam	39	500	40	10	123	10	5	-0.258996	0.046336	-0.110365	0.675296	0.613048	0.801028	0.193064	0.953804	(30.7, 40.6]
giddy-sweep-5126	finished	-	hmaan		2023-01-06T23:22:10.000Z	97	53ik6kvj	[256,256]	0.0001	RMSprop	22	2500	40	30	123	50	20	0.360143	0.389935	0.679869	0.0730701	0.917326	0.677661	0.484069	0.862443	(20.8, 30.7]
deft-sweep-5123	finished	-	hmaan		2023-01-06T23:21:56.000Z	58	53ik6kvj	[512,512]	0.1	RMSprop	95	1000	15	20	123	30	40	-0.197182	0.247973	0.246405	0.715942	0.829025	0.28906	0.368433	0.548056	(90.1, 100.0]
celestial-sweep-5115	finished	-	hmaan		2023-01-06T23:21:08.000Z	85	53ik6kvj	[256,256]	0.001	RMSprop	47	5000	20	50	123	30	20	0.341605	-0.0651914	0.530212	-0.593802	0.876393	0.626196	0.217843	0.817248	(40.6, 50.5]
golden-sweep-5111	finished	-	hmaan		2023-01-06T23:20:56.000Z	84	53ik6kvj	[256,256]	0.1	Adam	63	5000	15	50	123	50	30	0.344051	-0.259363	-0.293334	-0.14523	0.871636	0.852469	0.103552	0.927426	(60.4, 70.3]
young-sweep-5110	finished	-	hmaan		2023-01-06T23:20:54.000Z	61	53ik6kvj	[256,256]	0.1	Adam	91	500	15	20	123	10	5	0.253539	0.191386	0.495304	0.0911698	0.659424	0.616192	0.338165	0.78493	(90.1, 100.0]
whole-sweep-5105	finished	-	hmaan		2023-01-06T23:20:47.000Z	82	53ik6kvj	[64,64]	0.0001	RMSprop	68	500	30	40	123	10	20	0.362685	0.00684355	0.606362	-0.28287	0.904463	0.769127	0.319497	0.91555	(60.4, 70.3]
colorful-sweep-5104	finished	-	hmaan		2023-01-06T23:20:46.000Z	89	53ik6kvj	[512,512]	0.1	Adam	91	5000	30	50	123	10	50	0.387589	-0.012842	0.582367	0.198585	0.8099	0.636441	0.39312	0.775501	(90.1, 100.0]
silvery-sweep-5092	finished	-	hmaan		2023-01-06T23:19:44.000Z	82	53ik6kvj	[512,512]	0.0001	Adam	69	2000	30	10	123	10	10	0.226306	0.413419	0.568697	-0.813979	0.442456	0.862704	0.16738	0.972308	(60.4, 70.3]
rosy-sweep-4620	finished	-	hmaan		2023-01-06T22:22:40.000Z	22	53ik6kvj	[512,512]	0.1	SGD	78	2000	20	40	123	5	40									(70.3, 80.2]
fast-sweep-9987	finished	-	hmaan		2023-01-06T18:38:13.000Z	93	53ik6kvj	[256,256]	0.1	RMSprop	31	2000	50	30	123	40	50	-0.179614	0.643373	0.149004	0.857936	-0.930055	0.939547	0.108129	0.985758	(30.7, 40.6]
balmy-sweep-9975	finished	-	hmaan		2023-01-06T18:37:22.000Z	50	53ik6kvj	[32,32]	0.0001	Adam	38	500	5	40	123	10	5	0.0582267	-0.908211	-0.0536504	-0.391688	-0.580563	0.876245	-0.375177	0.96829	(30.7, 40.6]
distinctive-sweep-9967	finished	-	hmaan		2023-01-06T18:36:42.000Z	24	53ik6kvj	[64,64,64]	0.0001	SGD	13	500	50	10	123	10	40									(10.9, 20.8]
avid-sweep-9942	finished	-	hmaan		2023-01-06T18:34:26.000Z	64	53ik6kvj	[256,256]	0.001	RMSprop	21	1000	10	50	123	40	50	0.258076		0.369668	-0.688997	0.585587	0.515438		0.746114	(20.8, 30.7]
dutiful-sweep-9931	finished	-	hmaan		2023-01-06T18:33:26.000Z	30	53ik6kvj	[64,64]	0.1	RMSprop	97	5000	30	10	123	5	5									(90.1, 100.0]
laced-sweep-9928	finished	-	hmaan		2023-01-06T18:33:15.000Z	64	53ik6kvj	[256,256]	0.001	RMSprop	81	2000	20	30	123	30	10	0.274448	0.0909601	0.539556	-0.595557	0.865067	0.674707	0.234895	0.863016	(80.2, 90.1]
astral-sweep-9909	finished	-	hmaan		2023-01-06T18:31:46.000Z	83	53ik6kvj	[512,512]	0.0001	RMSprop	71	5000	30	40	123	20	10	0.354325	0.246634	0.603181	0.778234	0.917367	0.694647	0.579948	0.86452	(70.3, 80.2]
fine-sweep-9906	finished	-	hmaan		2023-01-06T18:31:35.000Z	59	53ik6kvj	[128,128]	0.0001	RMSprop	55	2000	10	20	123	50	30	0.157677	0.65961	0.466645	-0.354864	0.720499	0.533495	0.329913	0.769487	(50.5, 60.4]
absurd-sweep-9891	finished	-	hmaan		2023-01-06T18:30:35.000Z	67	53ik6kvj	[64,64]	0.001	RMSprop	46	5000	15	40	123	20	40	0.337637	-0.0598933	0.585342	0.325861	0.709907	0.835185	0.379771	0.931141	(40.6, 50.5]
unique-sweep-9887	finished	-	hmaan		2023-01-06T18:30:19.000Z	83	53ik6kvj	[64,64,64]	0.001	RMSprop	16	5000	30	50	123	5	50	0.386214	0.00297848	0.582944	-0.216499	0.908185	0.659358	0.332764	0.825884	(10.9, 20.8]
eternal-sweep-9886	finished	-	hmaan		2023-01-06T18:30:18.000Z	96	53ik6kvj	[256,256]	0.1	Adam	4	2000	50	30	123	50	30	0.396924	0.500861	0.684902	0.750367	0.415133	0.746629	0.549637	0.84054	(0.901, 10.9]
playful-sweep-9881	finished	-	hmaan		2023-01-06T18:29:57.000Z	59	53ik6kvj	[64,64]	0.1	Adam	13	1000	20	20	123	40	50	0.0309363	-0.27428	0.321954	0.829927	0.880389	0.899597	0.357785	0.978061	(10.9, 20.8]
happy-sweep-9879	finished	-	hmaan		2023-01-06T18:29:52.000Z	66	53ik6kvj	[64,64]	0.1	RMSprop	81	5000	10	10	123	50	10	-0.213278	0.25563	-0.145251	0.847243	0.364075	0.907942	0.221684	0.972869	(80.2, 90.1]
soft-sweep-9875	finished	-	hmaan		2023-01-06T18:29:43.000Z	107	53ik6kvj	[128,128]	0.0001	RMSprop	52	5000	50	50	123	30	30	0.373253	0.450421	0.675581	0.396389	0.906233	0.778092	0.560375	0.904281	(50.5, 60.4]
different-sweep-9869	finished	-	hmaan		2023-01-06T18:29:12.000Z	59	53ik6kvj	[128,128]	0.01	Adam	96	2500	10	50	123	20	10	0.28821	-0.0335188	0.548541	-0.148057	0.846237	0.556034	0.300282	0.754186	(90.1, 100.0]
logical-sweep-9868	finished	-	hmaan		2023-01-06T18:29:09.000Z	80	53ik6kvj	[512,512]	0.1	RMSprop	90	2500	30	40	123	20	50	0.126153	0.0250616	0.302785	0.510099	0.91028	0.394812	0.374876	0.603335	(80.2, 90.1]
comfy-sweep-9862	finished	-	hmaan		2023-01-06T18:28:46.000Z	59	53ik6kvj	[64,64,64]	0.01	Adam	4	1000	15	10	123	40	50	0.199	0.269411	0.531142	0.453333	0.825005	0.624778	0.455578	0.834684	(0.901, 10.9]
polished-sweep-9861	finished	-	hmaan		2023-01-06T18:28:45.000Z	65	53ik6kvj	[64,64]	0.01	RMSprop	62	2000	20	40	123	10	20	0.325723	0.133542	0.402478	0.823655	-0.91133	0.911365	0.154813	0.972403	(60.4, 70.3]
spring-sweep-9860	finished	-	hmaan		2023-01-06T18:28:45.000Z	86	53ik6kvj	[32,32]	0.1	RMSprop	57	2500	40	30	123	20	10	-0.160353	0.488508	0.0486495	0.860898	-0.908021	0.957632	0.0659363	0.983468	(50.5, 60.4]
major-sweep-9856	finished	-	hmaan		2023-01-06T18:28:37.000Z	61	53ik6kvj	[64,64,64]	0.1	Adam	38	2000	15	50	123	5	50	0.274498	0.164765	0.285135	-0.748209	-0.743682	0.868693	-0.153498	0.944453	(30.7, 40.6]
dazzling-sweep-9850	finished	-	hmaan		2023-01-06T18:28:06.000Z	50	53ik6kvj	[64,64]	0.01	RMSprop	61	500	5	10	123	10	40	0.162485	-0.57913	0.436817	-0.182209	0.339995	0.696468	0.0355916	0.89799	(60.4, 70.3]
fluent-sweep-9849	finished	-	hmaan		2023-01-06T18:28:06.000Z	58	53ik6kvj	[64,64]	0.001	Adam	86	500	15	50	123	30	30	0.395348	-0.527923	0.542129	-0.838447	0.831974	0.797843	0.0806164	0.928275	(80.2, 90.1]
toasty-sweep-9840	finished	-	hmaan		2023-01-06T18:27:36.000Z	87	53ik6kvj	[64,64,64]	0.0001	RMSprop	63	2000	40	50	123	40	10	0.406008	0.31307	0.681608	-0.67824	0.926466	0.845452	0.329782	0.945781	(60.4, 70.3]
ancient-sweep-9838	finished	-	hmaan		2023-01-06T18:27:30.000Z	69	53ik6kvj	[32,32]	0.1	Adam	90	1000	30	30	123	5	50	0.38054	0.616976	0.0819844	-0.338971	-0.757952	0.899092	-0.00348461	0.95872	(80.2, 90.1]
zesty-sweep-9833	finished	-	hmaan		2023-01-06T18:27:14.000Z	85	53ik6kvj	[128,128]	0.0001	Adam	17	2500	40	20	123	10	10	0.28965	0.176788	0.468244	-0.840965	-0.731761	0.914213	-0.127609	0.978368	(10.9, 20.8]
dashing-sweep-9831	finished	-	hmaan		2023-01-06T18:27:08.000Z	80	53ik6kvj	[128,128]	0.001	RMSprop	38	5000	30	10	123	40	20	0.251783	0.606711	0.502453	-0.193714	0.855744	0.712788	0.404596	0.871441	(30.7, 40.6]
clean-sweep-9830	finished	-	hmaan		2023-01-06T18:27:02.000Z	57	53ik6kvj	[64,64,64]	0.1	Adam	24	500	15	30	123	5	30	0.309673	-0.457628	-0.195697	-0.609463	0.748825	0.733406	-0.0408581	0.814739	(20.8, 30.7]
proud-sweep-9828	finished	-	hmaan		2023-01-06T18:26:58.000Z	63	53ik6kvj	[32,32]	0.001	Adam	67	1000	20	30	123	50	50	0.384094	-0.207284	0.206716	-0.797745	0.868406	0.878762	0.0908375	0.961547	(60.4, 70.3]
northern-sweep-9827	finished	-	hmaan		2023-01-06T18:26:57.000Z	96	53ik6kvj	[128,128]	0.01	RMSprop	92	5000	40	50	123	20	5	0.356063	0.196427	-0.342658	-0.867249	0.479695	0.916013	-0.0355445	0.95762	(90.1, 100.0]
wandering-sweep-9823	finished	-	hmaan		2023-01-06T18:26:37.000Z	54	53ik6kvj	[256,256]	0.01	RMSprop	19	2000	10	10	123	30	20	0.159647	0.47376	-0.0929227	0.514229	-0.285551	0.805454	0.153832	0.918538	(10.9, 20.8]
rose-sweep-9820	finished	-	hmaan		2023-01-06T18:26:32.000Z	52	53ik6kvj	[256,256]	0.001	RMSprop	48	1000	5	10	123	30	5	0.00720569	-0.869083	0.197425	-0.21066	0.359329	0.442293	-0.103157	0.757251	(40.6, 50.5]
gallant-sweep-9817	finished	-	hmaan		2023-01-06T18:26:22.000Z	96	53ik6kvj	[64,64]	0.1	Adam	67	1000	50	50	123	30	10	0.312919	0.438445	0.44549	0.761959	0.9343	0.929126	0.578622	0.962781	(60.4, 70.3]
usual-sweep-9816	finished	-	hmaan		2023-01-06T18:26:17.000Z	53	53ik6kvj	[512,512]	0.0001	RMSprop	61	1000	10	50	123	20	20	0.375668		0.482317	-0.387408	0.810376	0.432544		0.674178	(60.4, 70.3]
legendary-sweep-9815	finished	-	hmaan		2023-01-06T18:26:14.000Z	76	53ik6kvj	[256,256]	0.001	Adam	52	2000	40	10	123	5	30	0.26001	0.63727	0.616768	0.767674	0.857261	0.751508	0.627796	0.917511	(50.5, 60.4]
trim-sweep-9809	finished	-	hmaan		2023-01-06T18:25:58.000Z	80	53ik6kvj	[64,64]	0.1	Adam	25	2000	30	30	123	10	30	0.229263	0.237315	0.330265	0.334317	0.911516	0.887908	0.408535	0.94762	(20.8, 30.7]
visionary-sweep-9808	finished	-	hmaan		2023-01-06T18:25:56.000Z	64	53ik6kvj	[64,64,64]	0.1	RMSprop	67	2500	15	20	123	30	30	0.138467	-0.494076	-0.337026	-0.215852	0.90092	0.927663	-0.00151343	0.982326	(60.4, 70.3]
comfy-sweep-9802	finished	-	hmaan		2023-01-06T18:25:37.000Z	75	53ik6kvj	[32,32]	0.1	Adam	65	2000	30	30	123	20	50	0.377717	0.309208	0.475303	-0.265264	-0.832489	0.945358	0.012895	0.985862	(60.4, 70.3]
dazzling-sweep-9801	finished	-	hmaan		2023-01-06T18:25:35.000Z	79	53ik6kvj	[256,256]	0.01	Adam	61	2000	40	10	123	5	40	0.211209	0.602034	0.65744	0.666005	0.854945	0.664892	0.598327	0.878465	(60.4, 70.3]
glamorous-sweep-9799	finished	-	hmaan		2023-01-06T18:25:30.000Z	56	53ik6kvj	[256,256]	0.001	Adam	37	2000	5	50	123	20	10	0.182732		0.333984	-0.71435	0.546985	0.45005		0.713614	(30.7, 40.6]
efficient-sweep-9798	finished	-	hmaan		2023-01-06T18:25:30.000Z	78	53ik6kvj	[512,512]	0.0001	RMSprop	8	2000	30	20	123	50	40	0.262538	0.299566	0.62216	0.570606	0.909033	0.595904	0.532781	0.822693	(0.901, 10.9]
colorful-sweep-9790	finished	-	hmaan		2023-01-06T18:25:05.000Z	85	53ik6kvj	[512,512]	0.001	Adam	37	1000	50	30	123	20	40	0.339232	0.456871	0.669809	-0.426125	0.911867	0.69963	0.390331	0.874785	(30.7, 40.6]
honest-sweep-9786	finished	-	hmaan		2023-01-06T18:24:56.000Z	78	53ik6kvj	[64,64]	0.01	Adam	14	2000	30	30	123	30	50	0.344405	0.345362	0.610679	-0.772253	0.905052	0.671177	0.286649	0.8472	(10.9, 20.8]
lilac-sweep-9785	finished	-	hmaan		2023-01-06T18:24:55.000Z	57	53ik6kvj	[64,64,64]	0.0001	RMSprop	16	2500	10	10	123	30	20	0.131244	-0.0758204	0.470356	0.0843816	0.608856	0.581646	0.243803	0.810012	(10.9, 20.8]
lunar-sweep-9784	finished	-	hmaan		2023-01-06T18:24:53.000Z	75	53ik6kvj	[256,256]	0.1	RMSprop	17	2000	30	50	123	10	30	-0.209826	-0.55408	0.0387877	-0.47418	-0.905564	0.950251	-0.420972	0.982072	(10.9, 20.8]
radiant-sweep-9783	finished	-	hmaan		2023-01-06T18:24:49.000Z	61	53ik6kvj	[128,128]	0.01	Adam	37	1000	10	10	123	50	10	0.189258	0.24413	0.452264	-0.239734	0.768249	0.539686	0.282833	0.795538	(30.7, 40.6]
honest-sweep-9781	finished	-	hmaan		2023-01-06T18:24:44.000Z	91	53ik6kvj	[128,128]	0.01	RMSprop	70	1000	50	50	123	20	50	0.443323	0.266064	0.607509	-0.88567	0.721213	0.949864	0.230488	0.977265	(60.4, 70.3]
celestial-sweep-9772	finished	-	hmaan		2023-01-06T18:24:23.000Z	93	53ik6kvj	[512,512]	0.001	RMSprop	51	2500	40	50	123	30	10	0.390039	0.256414	0.593567	0.793532	0.923867	0.683405	0.591484	0.835639	(50.5, 60.4]
upbeat-sweep-9770	finished	-	hmaan		2023-01-06T18:24:21.000Z	62	53ik6kvj	[128,128]	0.001	Adam	96	2000	15	10	123	40	5	0.230289	0.350088	0.478036	-0.351096	0.82784	0.747699	0.307032	0.909627	(90.1, 100.0]
earnest-sweep-9768	finished	-	hmaan		2023-01-06T18:24:19.000Z	69	53ik6kvj	[64,64,64]	0.1	RMSprop	21	2500	20	30	123	5	40	0.167558	-0.731505	0.153483	-0.337361	-0.870181	0.917785	-0.323601	0.967618	(20.8, 30.7]
serene-sweep-9765	finished	-	hmaan		2023-01-06T18:24:13.000Z	79	53ik6kvj	[32,32]	0.0001	Adam	22	500	40	30	123	30	5	0.357935	0.409177	0.0268054	-0.839432	0.892691	0.929291	0.169435	0.974312	(20.8, 30.7]
volcanic-sweep-9762	finished	-	hmaan		2023-01-06T18:24:10.000Z	75	53ik6kvj	[256,256]	0.01	Adam	3	2500	30	10	123	10	50	0.194289	0.592239	0.530363	0.511788	0.817485	0.661031	0.529233	0.861665	(0.901, 10.9]
avid-sweep-9761	finished	-	hmaan		2023-01-06T18:24:08.000Z	80	53ik6kvj	[256,256]	0.1	RMSprop	84	500	40	40	123	5	20	0.312505	-0.355574	-0.315472	-0.854523	-0.143143	0.891627	-0.271241	0.955996	(80.2, 90.1]
misty-sweep-9760	finished	-	hmaan		2023-01-06T18:24:03.000Z	54	53ik6kvj	[64,64]	0.001	RMSprop	41	500	10	30	123	30	5	0.417009	-0.341426	0.442172	-0.049833	0.875257	0.578816	0.268636	0.807722	(40.6, 50.5]
usual-sweep-9759	finished	-	hmaan		2023-01-06T18:24:02.000Z	56	53ik6kvj	[32,32]	0.001	Adam	86	1000	15	30	123	5	40	0.368621	-0.170122	0.181964	-0.836945	0.79346	0.863623	0.0673956	0.954983	(80.2, 90.1]
clear-sweep-9755	finished	-	hmaan		2023-01-06T18:23:57.000Z	62	53ik6kvj	[64,64,64]	0.01	RMSprop	28	500	20	50	123	20	40	-0.184922	0.0978168	0.635352	-0.334066	0.343923	0.867453	0.111621	0.932209	(20.8, 30.7]
restful-sweep-9747	finished	-	hmaan		2023-01-06T18:23:33.000Z	76	53ik6kvj	[64,64]	0.1	RMSprop	98	1000	40	20	123	10	50	-0.298327	-0.0609685	-0.110477	-0.84108	0.844888	0.947911	-0.0931928	0.984717	(90.1, 100.0]
grateful-sweep-9748	finished	-	hmaan		2023-01-06T18:23:33.000Z	55	53ik6kvj	[256,256]	0.01	RMSprop	46	2000	5	30	123	10	20	-0.0197265	0.960903	0.0357263	-0.357706	0.423996	0.543088	0.208639	0.766156	(40.6, 50.5]
floral-sweep-9746	finished	-	hmaan		2023-01-06T18:23:32.000Z	62	53ik6kvj	[32,32]	0.0001	Adam	69	2000	10	20	123	40	30	0.172187	0.569161	0.106288	-0.61566	-0.52291	0.862683	-0.0581869	0.967049	(60.4, 70.3]
astral-sweep-9744	finished	-	hmaan		2023-01-06T18:23:21.000Z	49	53ik6kvj	[64,64]	0.1	Adam	98	500	5	20	123	10	40	0.143489	0.519173	0.47475	-0.314512	0.393734	0.546499	0.243327	0.741025	(90.1, 100.0]
volcanic-sweep-9742	finished	-	hmaan		2023-01-06T18:23:19.000Z	82	53ik6kvj	[128,128]	0.1	Adam	67	1000	40	30	123	30	30	0.377185	0.11664	0.564817	-0.785772	0.913647	0.81836	0.237303	0.93191	(60.4, 70.3]
distinctive-sweep-9741	finished	-	hmaan		2023-01-06T18:23:18.000Z	91	53ik6kvj	[512,512]	0.0001	Adam	41	2500	40	30	123	40	5	0.0301381	0.452667	0.626529	-0.555381	0.927052	0.892864	0.296201	0.970367	(40.6, 50.5]
pretty-sweep-9737	finished	-	hmaan		2023-01-06T18:23:11.000Z	51	53ik6kvj	[64,64,64]	0.01	RMSprop	5	1000	10	10	123	5	40	0.0894196	0.582793	-0.0144554	-0.132625	-0.81119	0.859669	-0.0572115	0.964316	(0.901, 10.9]
celestial-sweep-9735	finished	-	hmaan		2023-01-06T18:23:09.000Z	55	53ik6kvj	[128,128]	0.001	RMSprop	22	2500	5	30	123	10	50	0.190484		0.337886	0.766023	-0.229137	0.517943		0.760008	(20.8, 30.7]
glorious-sweep-9734	finished	-	hmaan		2023-01-06T18:23:07.000Z	91	53ik6kvj	[128,128]	0.01	Adam	24	2000	40	50	123	50	40	0.382077	0.285183	0.693685	0.660219	0.921728	0.757161	0.588579	0.879367	(20.8, 30.7]
crimson-sweep-9732	finished	-	hmaan		2023-01-06T18:23:06.000Z	69	53ik6kvj	[512,512]	0.1	RMSprop	93	2000	20	30	123	20	50	-0.0359594	-0.152784	0.476807	0.789628	0.757549	0.294974	0.367048	0.535318	(90.1, 100.0]
lyric-sweep-9733	finished	-	hmaan		2023-01-06T18:23:06.000Z	85	53ik6kvj	[64,64]	0.001	RMSprop	89	2000	50	10	123	5	5	0.269037	0.464081	0.62706	0.738937	0.888229	0.753197	0.597469	0.909595	(80.2, 90.1]
ethereal-sweep-9731	finished	-	hmaan		2023-01-06T18:23:05.000Z	99	53ik6kvj	[256,256]	0.1	RMSprop	78	2500	40	50	123	50	50	-0.0878522	-0.183274	0.0655071	0.788273	0.934644	0.4439	0.30346	0.622245	(70.3, 80.2]
toasty-sweep-9730	finished	-	hmaan		2023-01-06T18:23:05.000Z	49	53ik6kvj	[64,64]	0.1	Adam	32	500	5	50	123	40	40	0.0904863		0.390071	-0.759105	0.412991	0.670543		0.774299	(30.7, 40.6]
cool-sweep-9729	finished	-	hmaan		2023-01-06T18:23:04.000Z	57	53ik6kvj	[32,32]	0.0001	Adam	38	2500	5	40	123	30	10	-0.0867918		0.359561	-0.731697	-0.565181	0.875088		0.965197	(30.7, 40.6]
noble-sweep-9727	finished	-	hmaan		2023-01-06T18:23:01.000Z	68	53ik6kvj	[512,512]	0.001	RMSprop	81	2500	20	50	123	5	30	0.368566	-0.170289	0.477414	-0.126045	0.897871	0.587736	0.289503	0.773032	(80.2, 90.1]
noble-sweep-9724	finished	-	hmaan		2023-01-06T18:22:52.000Z	113	53ik6kvj	[64,64]	0.01	RMSprop	93	5000	50	40	123	40	10	0.301855	0.40129	0.640057	-0.841443	0.628513	0.941331	0.226054	0.969646	(90.1, 100.0]
peachy-sweep-9721	finished	-	hmaan		2023-01-06T18:22:47.000Z	80	53ik6kvj	[256,256]	0.1	RMSprop	63	500	40	40	123	40	5	0.340763	-0.272068	0.240408	0.86979	-0.500397	0.776679	0.135699	0.861474	(60.4, 70.3]
grateful-sweep-9720	finished	-	hmaan		2023-01-06T18:22:39.000Z	93	53ik6kvj	[128,128]	0.1	Adam	3	5000	40	30	123	20	10	0.368616	0.396059	0.615706	0.347913	0.41004	0.7541	0.427667	0.833745	(0.901, 10.9]
sage-sweep-9717	finished	-	hmaan		2023-01-06T18:22:34.000Z	107	53ik6kvj	[512,512]	0.001	Adam	90	5000	40	30	123	50	50	0.337444	0.431471	0.673632	0.751748	0.911142	0.69418	0.621087	0.864205	(80.2, 90.1]
peachy-sweep-9716	finished	-	hmaan		2023-01-06T18:22:33.000Z	55	53ik6kvj	[64,64]	0.001	Adam	25	1000	5	40	123	20	10	0.230434		0.316583	-0.28828	-0.341458	0.662306		0.871719	(20.8, 30.7]
easy-sweep-9715	finished	-	hmaan		2023-01-06T18:22:32.000Z	81	53ik6kvj	[512,512]	0.1	RMSprop	18	1000	40	40	123	30	5	-0.139778	-0.0806981	0.443615	0.695126	0.916062	0.912218	0.366866	0.957296	(10.9, 20.8]
earthy-sweep-9712	finished	-	hmaan		2023-01-06T18:22:26.000Z	91	53ik6kvj	[32,32]	0.01	Adam	9	2000	40	50	123	40	20	0.409596	0.228908	0.686854	-0.253165	0.922346	0.747033	0.398908	0.871807	(0.901, 10.9]
fearless-sweep-9709	finished	-	hmaan		2023-01-06T18:22:15.000Z	100	53ik6kvj	[32,32]	0.1	RMSprop	39	5000	40	50	123	5	5	0.287122	0.360281	0.374853	-0.757608	-0.931726	0.953562	-0.133416	0.985566	(30.7, 40.6]
firm-sweep-9707	finished	-	hmaan		2023-01-06T18:22:12.000Z	62	53ik6kvj	[32,32]	0.01	RMSprop	30	2500	15	10	123	20	5	0.141559	-0.158288	0.18037	-0.804666	-0.24864	0.908184	-0.177933	0.969516	(20.8, 30.7]
stellar-sweep-9704	finished	-	hmaan		2023-01-06T18:22:08.000Z	51	53ik6kvj	[64,64,64]	0.001	Adam	52	500	5	40	123	30	5	0.162531	-0.392045	0.552251	-0.141216	0.175271	0.729386	0.0713584	0.911697	(50.5, 60.4]
jumping-sweep-9702	finished	-	hmaan		2023-01-06T18:22:06.000Z	53	53ik6kvj	[32,32]	0.0001	Adam	12	500	10	10	123	10	10	0.106617	-0.242547	-0.121667	-0.584246	0.819431	0.883171	-0.00448232	0.974416	(10.9, 20.8]
lively-sweep-9701	finished	-	hmaan		2023-01-06T18:22:05.000Z	81	53ik6kvj	[32,32]	0.0001	RMSprop	31	1000	40	30	123	50	30	0.36692	0.257749	0.678204	0.340531	0.918117	0.857481	0.512304	0.950857	(30.7, 40.6]
peach-sweep-9699	finished	-	hmaan		2023-01-06T18:22:04.000Z	55	53ik6kvj	[64,64,64]	0.01	RMSprop	55	2500	5	20	123	20	10	0.0237547	0.999535	-0.0475245	-0.650968	-0.761701	0.839441	-0.087381	0.953727	(50.5, 60.4]
decent-sweep-9698	finished	-	hmaan		2023-01-06T18:22:02.000Z	67	53ik6kvj	[512,512]	0.001	RMSprop	20	5000	20	10	123	5	10	0.136581	0.462569	0.445595	-0.0122317	0.869317	0.608272	0.380366	0.823675	(10.9, 20.8]
jumping-sweep-9697	finished	-	hmaan		2023-01-06T18:22:01.000Z	89	53ik6kvj	[512,512]	0.1	Adam	58	2000	40	50	123	5	20	0.407445	0.22014	0.659823	0.505442	0.929002	0.667793	0.54437	0.788979	(50.5, 60.4]
radiant-sweep-9696	finished	-	hmaan		2023-01-06T18:22:00.000Z	61	53ik6kvj	[32,32]	0.001	Adam	12	500	20	30	123	30	20	0.407506	-0.07518	0.187268	-0.766331	0.586125	0.832628	0.0678775	0.949683	(10.9, 20.8]
kind-sweep-9695	finished	-	hmaan		2023-01-06T18:21:59.000Z	86	53ik6kvj	[64,64,64]	0.0001	RMSprop	37	2000	50	10	123	10	40	0.276054	0.606365	0.593352	-0.826635	0.907701	0.816607	0.311367	0.944403	(30.7, 40.6]
sweet-sweep-9693	finished	-	hmaan		2023-01-06T18:21:57.000Z	78	53ik6kvj	[32,32]	0.0001	RMSprop	51	2000	30	30	123	50	20	0.320703	0.361492	0.60932	-0.308828	0.921061	0.817452	0.380749	0.933628	(50.5, 60.4]
rosy-sweep-9691	finished	-	hmaan		2023-01-06T18:21:56.000Z	71	53ik6kvj	[64,64,64]	0.0001	RMSprop	58	1000	30	40	123	40	5	0.343983	0.0884803	0.611673	0.832069	0.891584	0.839083	0.553558	0.94436	(50.5, 60.4]
pretty-sweep-9690	finished	-	hmaan		2023-01-06T18:21:55.000Z	61	53ik6kvj	[512,512]	0.01	RMSprop	69	500	5	40	123	5	50	0.110771	-0.5364	0.246457	0.363201	-0.277058	0.254405	-0.0186059	0.541461	(60.4, 70.3]
pleasant-sweep-9688	finished	-	hmaan		2023-01-06T18:21:54.000Z	65	53ik6kvj	[128,128]	0.01	RMSprop	61	2000	15	50	123	40	50	0.359836	0.166613	0.346456	-0.502578	0.898435	0.520507	0.253753	0.692712	(60.4, 70.3]
resilient-sweep-9689	finished	-	hmaan		2023-01-06T18:21:54.000Z	61	53ik6kvj	[512,512]	0.1	RMSprop	39	2000	10	40	123	20	20	0.135094	0.180782	0.130018	-0.896071	0.143876	0.660989	-0.0612603	0.819635	(30.7, 40.6]
feasible-sweep-9687	finished	-	hmaan		2023-01-06T18:21:52.000Z	81	53ik6kvj	[512,512]	0.0001	RMSprop	97	500	40	40	123	30	50	0.384924	0.256177	0.607058	0.83109	0.903153	0.646197	0.596481	0.806332	(90.1, 100.0]
visionary-sweep-9685	finished	-	hmaan		2023-01-06T18:21:51.000Z	54	53ik6kvj	[64,64,64]	0.001	Adam	21	1000	10	10	123	5	30	0.199583	0.363395	0.449088	-0.4395	0.538184	0.759404	0.22215	0.921421	(20.8, 30.7]
denim-sweep-9682	finished	-	hmaan		2023-01-06T18:21:48.000Z	77	53ik6kvj	[64,64]	0.01	Adam	97	2000	30	30	123	30	20	0.339481	0.373211	0.592915	0.123291	0.912631	0.668974	0.468306	0.852982	(90.1, 100.0]
comic-sweep-9679	finished	-	hmaan		2023-01-06T18:21:39.000Z	80	53ik6kvj	[64,64]	0.001	RMSprop	30	2000	30	30	123	30	30	0.38723	0.352568	0.644883	-0.851023	0.909715	0.839098	0.288674	0.942649	(20.8, 30.7]
exalted-sweep-9670	finished	-	hmaan		2023-01-06T18:20:53.000Z	70	53ik6kvj	[32,32]	0.1	RMSprop	46	1000	20	40	123	40	40	-0.203093	0.761497	-0.058247	0.819584	-0.86206	0.935383	0.0915362	0.985982	(40.6, 50.5]
upbeat-sweep-9668	finished	-	hmaan		2023-01-06T18:20:53.000Z	54	53ik6kvj	[32,32]	0.001	RMSprop	30	500	5	20	123	40	50	0.218111	-0.543204	0.307792	-0.0370094	0.501183	0.472004	0.0893745	0.774097	(20.8, 30.7]
drawn-sweep-9666	finished	-	hmaan		2023-01-06T18:20:52.000Z	79	53ik6kvj	[32,32]	0.01	SGD	57	2500	20	40	123	50	50	0.250974	0.508819	0.00198042	-0.508696	0.785001	0.981153	0.207616	0.995996	(50.5, 60.4]
fresh-sweep-9665	finished	-	hmaan		2023-01-06T18:20:52.000Z	93	53ik6kvj	[64,64]	0.001	Adam	42	1000	50	20	123	5	50	0.327683	0.577797	0.664624	-0.807174	0.906084	0.853177	0.333803	0.963647	(40.6, 50.5]
charmed-sweep-9663	finished	-	hmaan		2023-01-06T18:20:51.000Z	115	53ik6kvj	[128,128]	0.001	RMSprop	50	5000	50	30	123	30	50	0.41002	0.43722	0.677945	-0.83799	0.574095	0.89085	0.252258	0.946286	(40.6, 50.5]
brisk-sweep-9660	finished	-	hmaan		2023-01-06T18:20:51.000Z	75	53ik6kvj	[128,128]	0.0001	Adam	5	2500	20	20	123	40	10	0.29369	-0.041378	0.386469	-0.857243	-0.801424	0.878974	-0.203977	0.969373	(0.901, 10.9]
polished-sweep-9661	finished	-	hmaan		2023-01-06T18:20:51.000Z	70	53ik6kvj	[128,128]	0.01	RMSprop	47	5000	5	40	123	50	10	0.0672498	0.102215	0.264744	-0.602164	0.512391	0.385729	0.0688871	0.6391	(40.6, 50.5]
absurd-sweep-9662	finished	-	hmaan		2023-01-06T18:20:51.000Z	69	53ik6kvj	[512,512]	0.1	RMSprop	69	2500	5	40	123	50	30	0.0839467		0.15348	0.437894	0.00818321	0.147639		0.471258	(60.4, 70.3]
woven-sweep-9654	finished	-	hmaan		2023-01-06T18:20:50.000Z	61	53ik6kvj	[128,128]	0.001	Adam	29	1000	10	50	123	40	50	0.407116		0.466169	-0.570005	0.742733	0.595727		0.806822	(20.8, 30.7]
rich-sweep-9655	finished	-	hmaan		2023-01-06T18:20:50.000Z	69	53ik6kvj	[32,32]	0.0001	Adam	11	500	30	10	123	20	30	0.318577	0.484667	0.144435	-0.781922	0.859601	0.916997	0.205072	0.981187	(10.9, 20.8]
gallant-sweep-9657	finished	-	hmaan		2023-01-06T18:20:50.000Z	65	53ik6kvj	[256,256]	0.01	Adam	87	2000	5	10	123	20	5	0.06405	0.789277	0.367533	-0.279809	0.658466	0.494063	0.319903	0.77555	(80.2, 90.1]
zesty-sweep-9658	finished	-	hmaan		2023-01-06T18:20:50.000Z	64	53ik6kvj	[512,512]	0.1	RMSprop	77	500	10	50	123	50	5	-0.0644268	0.122393	-0.336174	0.9155	-0.810505	0.904714	-0.0346427	0.966474	(70.3, 80.2]
comfy-sweep-9656	finished	-	hmaan		2023-01-06T18:20:50.000Z	68	53ik6kvj	[64,64]	0.001	RMSprop	10	5000	10	40	123	10	10	0.298927	-0.366768	0.491873	-0.294932	0.837879	0.768904	0.193396	0.900555	(0.901, 10.9]
fluent-sweep-9652	finished	-	hmaan		2023-01-06T18:20:48.000Z	105	53ik6kvj	[512,512]	0.1	RMSprop	44	2500	50	50	123	40	5	0.125344	-0.307673	-0.565758	0.799832	-0.913923	0.853593	-0.172436	0.936187	(40.6, 50.5]
lively-sweep-9649	finished	-	hmaan		2023-01-06T18:20:47.000Z	105	53ik6kvj	[32,32]	0.0001	SGD	77	5000	50	20	123	10	5	-0.151643	0.707129	-0.0929016	0.866121	-0.91579	0	0.082583	0	(70.3, 80.2]
pretty-sweep-9647	finished	-	hmaan		2023-01-06T18:20:47.000Z	77	53ik6kvj	[64,64,64]	0.01	Adam	35	2500	15	20	123	50	20	0.258498	0.146088	0.521794	0.00989542	0.861595	0.605846	0.359574	0.807028	(30.7, 40.6]
dazzling-sweep-9648	finished	-	hmaan		2023-01-06T18:20:47.000Z	66	53ik6kvj	[32,32]	0.0001	RMSprop	14	2000	10	20	123	30	30	0.17409	0.659165	0.411026	-0.381484	0.683968	0.62099	0.309353	0.819407	(10.9, 20.8]
sandy-sweep-9646	finished	-	hmaan		2023-01-06T18:20:47.000Z	66	53ik6kvj	[32,32]	0.01	Adam	3	1000	15	40	123	20	20	0.335694		0.439729	0.27535	0.837385	0.58742		0.774282	(0.901, 10.9]
dutiful-sweep-9651	finished	-	hmaan		2023-01-06T18:20:47.000Z	104	53ik6kvj	[512,512]	0.01	RMSprop	25	5000	50	10	123	30	50	0.294086	0.453362	0.485026	0.697112	0.662367	0.743993	0.518391	0.868774	(20.8, 30.7]
silvery-sweep-9640	finished	-	hmaan		2023-01-06T18:20:46.000Z	106	53ik6kvj	[64,64,64]	0.001	RMSprop	77	2500	50	30	123	20	10	0.406433	0.397367	0.667648	0.222149	0.925307	0.775524	0.523781	0.903876	(70.3, 80.2]
giddy-sweep-9645	finished	-	hmaan		2023-01-06T18:20:46.000Z	112	53ik6kvj	[256,256]	0.1	Adam	90	5000	50	40	123	5	20	0.410697	0.45671	0.658628	0.757357	0.822715	0.799884	0.621221	0.881683	(80.2, 90.1]
visionary-sweep-9638	finished	-	hmaan		2023-01-06T18:20:45.000Z	65	53ik6kvj	[64,64]	0.001	RMSprop	90	1000	20	30	123	20	30	0.343221	-0.0977192	0.539434	0.588093	0.865455	0.664498	0.447697	0.853102	(80.2, 90.1]
upbeat-sweep-9636	finished	-	hmaan		2023-01-06T18:20:45.000Z	85	53ik6kvj	[128,128]	0.1	Adam	67	2000	30	30	123	20	30	0.332661	0.326964	0.406608	0.663556	0.861059	0.84685	0.51817	0.921814	(60.4, 70.3]
vocal-sweep-9637	finished	-	hmaan		2023-01-06T18:20:45.000Z	89	53ik6kvj	[256,256]	0.0001	RMSprop	9	500	50	10	123	30	10	0.37306	0.611134	0.712871	0.806713	0.740789	0.640778	0.648913	0.872567	(0.901, 10.9]
devout-sweep-9633	finished	-	hmaan		2023-01-06T18:20:45.000Z	100	53ik6kvj	[128,128]	0.001	RMSprop	6	2500	40	30	123	40	10	0.25288	0.370338	0.66546	-0.119158	0.770101	0.826239	0.387924	0.940278	(0.901, 10.9]
honest-sweep-9639	finished	-	hmaan		2023-01-06T18:20:45.000Z	68	53ik6kvj	[64,64,64]	0.001	Adam	71	5000	5	10	123	10	5	0.0602822	0.341724	0.0503657	-0.665815	-0.125084	0.666718	-0.0677055	0.865006	(70.3, 80.2]
major-sweep-9634	finished	-	hmaan		2023-01-06T18:20:45.000Z	63	53ik6kvj	[64,64]	0.001	Adam	55	500	15	30	123	50	20	0.298403	-0.425765	0.609134	-0.876682	0.858033	0.779948	0.0926245	0.928343	(50.5, 60.4]
astral-sweep-9628	finished	-	hmaan		2023-01-06T18:20:44.000Z	67	53ik6kvj	[64,64]	0.001	RMSprop	76	5000	5	40	123	30	20	0.190556	0.920868	0.320453	-0.951439	-0.212165	0.736916	0.0536547	0.889713	(70.3, 80.2]
lively-sweep-9631	finished	-	hmaan		2023-01-06T18:20:44.000Z	54	53ik6kvj	[64,64,64]	0.0001	Adam	24	1000	5	30	123	5	30	0.323076		-0.0479996	0.516899	0.230903	0.849264		0.96222	(20.8, 30.7]
peach-sweep-9619	finished	-	hmaan		2023-01-06T18:19:50.000Z	95	53ik6kvj	[32,32]	0.01	RMSprop	52	5000	50	10	123	30	30	0.263652	0.661944	0.227956	-0.576591	-0.930228	0.957432	-0.0706532	0.989602	(50.5, 60.4]
twilight-sweep-9616	finished	-	hmaan		2023-01-06T18:18:46.000Z	60	53ik6kvj	[256,256]	0.1	RMSprop	20	1000	15	10	123	30	30	0.111722	0.4658	0.18092	0.722116	0.787329	0.526498	0.453577	0.742825	(10.9, 20.8]
vivid-sweep-9603	finished	-	hmaan		2023-01-06T18:14:53.000Z	24	53ik6kvj	[64,64]	0.01	Adam	16	500	15	30	123	30	5									(10.9, 20.8]
likely-sweep-9590	finished	-	hmaan		2023-01-06T18:11:12.000Z	99	53ik6kvj	[64,64,64]	0.01	RMSprop	40	2500	50	30	123	50	30	-0.146802	0.585002	0.457273	-0.629088	-0.931827	0.93399	-0.133088	0.979094	(30.7, 40.6]
crisp-sweep-9585	finished	-	hmaan		2023-01-06T18:09:54.000Z	68	53ik6kvj	[256,256]	0.1	Adam	3	2500	20	30	123	10	5	-0.166143	-0.16044	-0.366958	0.166594	0.860059	0.900833	0.0666225	0.976034	(0.901, 10.9]
misunderstood-sweep-9584	finished	-	hmaan		2023-01-06T18:09:53.000Z	56	53ik6kvj	[64,64,64]	0.01	Adam	76	1000	15	50	123	5	5	0.315913	-0.804706	0.507735	-0.6725	0.834	0.64978	0.0360883	0.817434	(70.3, 80.2]
royal-sweep-9582	finished	-	hmaan		2023-01-06T18:09:42.000Z	108	53ik6kvj	[64,64,64]	0.001	RMSprop	42	2500	50	40	123	40	40	0.404343	0.164183	0.734774	-0.820587	0.921282	0.787488	0.280799	0.909622	(40.6, 50.5]
rural-sweep-9576	finished	-	hmaan		2023-01-06T18:08:15.000Z	92	53ik6kvj	[128,128]	0.01	Adam	62	5000	30	20	123	20	30	0.254828	0.32649	0.609324	0.792293	0.887325	0.700919	0.574052	0.86754	(60.4, 70.3]
lunar-sweep-9577	finished	-	hmaan		2023-01-06T18:08:15.000Z	91	53ik6kvj	[128,128]	0.1	RMSprop	46	5000	40	10	123	40	50	0.0944486	0.299971	0.0574136	0.758049	-0.751336	0.951044	0.0917093	0.985915	(40.6, 50.5]
rose-sweep-9575	finished	-	hmaan		2023-01-06T18:08:05.000Z	90	53ik6kvj	[32,32]	0.01	Adam	56	2000	50	10	123	50	30	0.287798	0.584613	0.598554	0.6547	0.897499	0.759135	0.604633	0.901985	(50.5, 60.4]
worthy-sweep-9569	finished	-	hmaan		2023-01-06T18:07:03.000Z	62	53ik6kvj	[256,256]	0.1	Adam	18	1000	20	30	123	40	50	0.178476	0.61693	0.450584	-0.105844	0.618305	0.784717	0.35169	0.87879	(10.9, 20.8]
unique-sweep-9567	finished	-	hmaan		2023-01-06T18:06:59.000Z	61	53ik6kvj	[256,256]	0.0001	Adam	19	2500	10	10	123	30	40	0.12826	0.368657	0.0661909	0.158898	0.82294	0.83535	0.308989	0.950822	(10.9, 20.8]
eternal-sweep-9562	finished	-	hmaan		2023-01-06T18:06:49.000Z	85	53ik6kvj	[256,256]	0.1	Adam	92	2500	15	10	123	50	10	0.212681	0.211168	0.318987	0.00385991	0.578892	0.399726	0.265118	0.668869	(90.1, 100.0]
jolly-sweep-9557	finished	-	hmaan		2023-01-06T18:06:03.000Z	84	53ik6kvj	[512,512]	0.0001	Adam	47	5000	30	30	123	20	10	0.242659	0.126173	0.445789	-0.869428	0.90118	0.907591	0.169275	0.974542	(40.6, 50.5]
cool-sweep-9555	finished	-	hmaan		2023-01-06T18:05:51.000Z	57	53ik6kvj	[64,64,64]	0.0001	RMSprop	47	1000	10	20	123	30	20	0.218736	0.182889	0.452007	0.0558859	0.711252	0.691795	0.324154	0.8747	(40.6, 50.5]
floral-sweep-9553	finished	-	hmaan		2023-01-06T18:05:47.000Z	64	53ik6kvj	[32,32]	0.0001	RMSprop	4	1000	20	10	123	5	10	0.224502	0.223371	0.628868	0.348479	0.865881	0.75004	0.45822	0.923743	(0.901, 10.9]
earthy-sweep-9552	finished	-	hmaan		2023-01-06T18:05:31.000Z	85	53ik6kvj	[32,32]	0.1	RMSprop	19	1000	50	20	123	50	20	-0.152773	0.690258	0.528415	0.435945	-0.939679	0.946726	0.112433	0.985782	(10.9, 20.8]
magic-sweep-9550	finished	-	hmaan		2023-01-06T18:05:23.000Z	93	53ik6kvj	[512,512]	0.001	Adam	40	5000	10	20	123	50	30	0.267036	0.46012	0.587524	-0.403048	0.858324	0.52231	0.353991	0.75876	(30.7, 40.6]
wise-sweep-9547	finished	-	hmaan		2023-01-06T18:04:55.000Z	89	53ik6kvj	[32,32]	0.01	Adam	64	2000	40	30	123	50	50	0.363584	0.433716	0.637819	0.473228	0.917312	0.707346	0.565132	0.860869	(60.4, 70.3]
crimson-sweep-9544	finished	-	hmaan		2023-01-06T18:04:36.000Z	81	53ik6kvj	[512,512]	0.1	RMSprop	64	5000	30	10	123	30	10	0.164874	0.57067	-0.00566049	-0.255765	0.836524	0.922775	0.262129	0.972349	(60.4, 70.3]
sparkling-sweep-9542	finished	-	hmaan		2023-01-06T18:04:36.000Z	64	53ik6kvj	[64,64]	0.0001	Adam	18	5000	10	40	123	5	20	-0.15107	-0.200516	0.0132181	-0.899088	0.145761	0.886485	-0.218339	0.966016	(10.9, 20.8]
stilted-sweep-9541	finished	-	hmaan		2023-01-06T18:04:35.000Z	72	53ik6kvj	[64,64]	0.1	RMSprop	36	5000	20	20	123	5	30	-0.0938886	-0.529938	-0.285132	0.79242	0.296568	0.940962	0.0360059	0.98645	(30.7, 40.6]
polished-sweep-9538	finished	-	hmaan		2023-01-06T18:03:40.000Z	105	53ik6kvj	[32,32]	0.01	Adam	95	5000	50	50	123	30	40	0.368809	0.448535	0.677102	-0.87167	0.916128	0.75523	0.307781	0.871629	(90.1, 100.0]
sweet-sweep-9536	finished	-	hmaan		2023-01-06T18:03:23.000Z	87	53ik6kvj	[512,512]	0.01	Adam	91	2000	30	30	123	30	40	0.172409	0.404831	0.590551	0.517426	0.918931	0.656529	0.52083	0.841124	(90.1, 100.0]
sweet-sweep-9534	finished	-	hmaan		2023-01-06T18:03:23.000Z	109	53ik6kvj	[64,64]	0.1	Adam	73	5000	50	10	123	5	30	0.328475	0.548706	0.677983	0.376549	0.737078	0.793066	0.533758	0.894114	(70.3, 80.2]
divine-sweep-9533	finished	-	hmaan		2023-01-06T18:03:23.000Z	85	53ik6kvj	[512,512]	0.001	Adam	84	500	40	40	123	5	40	0.371473	0.233845	0.608412	0.832509	0.92143	0.719267	0.593534	0.86534	(80.2, 90.1]
blooming-sweep-9531	finished	-	hmaan		2023-01-06T18:03:15.000Z	80	53ik6kvj	[256,256]	0.0001	RMSprop	96	2000	20	10	123	50	50	0.175925	0.419432	0.457717	0.544926	0.84988	0.590719	0.489576	0.819993	(90.1, 100.0]
effortless-sweep-9532	finished	-	hmaan		2023-01-06T18:03:15.000Z	80	53ik6kvj	[64,64,64]	0.01	RMSprop	89	2500	20	20	123	10	40	0.230224	-0.176235	0.422722	-0.861575	0.889031	0.842968	0.100833	0.936494	(80.2, 90.1]
ethereal-sweep-9530	finished	-	hmaan		2023-01-06T18:03:15.000Z	80	53ik6kvj	[32,32]	0.01	SGD	68	1000	20	40	123	30	20	-0.178245	0.733239	0.233148	0.839256	-0.885448	0.990387	0.14839	0.997936	(60.4, 70.3]
winter-sweep-9529	finished	-	hmaan		2023-01-06T18:03:14.000Z	80	53ik6kvj	[512,512]	0.001	Adam	93	500	20	30	123	50	50	0.287253	-0.0361043	0.625077	0.262488	0.897128	0.632876	0.407168	0.832214	(90.1, 100.0]
fragrant-sweep-9527	finished	-	hmaan		2023-01-06T18:03:13.000Z	129	53ik6kvj	[256,256]	0.0001	RMSprop	52	2000	50	10	123	10	20	0.272095	0.538434	0.646077	0.73761	0.883	0.704724	0.615443	0.902196	(50.5, 60.4]
zesty-sweep-9522	finished	-	hmaan		2023-01-06T18:02:25.000Z	70	53ik6kvj	[64,64]	0.001	Adam	90	1000	30	50	123	10	20	0.383407	0.234928	0.613449	-0.85607	0.893835	0.854147	0.25391	0.958484	(80.2, 90.1]
lemon-sweep-9519	finished	-	hmaan		2023-01-06T18:01:52.000Z	58	53ik6kvj	[64,64,64]	0.001	RMSprop	63	500	15	20	123	10	5	0.346536	0.136434	0.571454	0.16788	0.873046	0.676552	0.41907	0.870032	(60.4, 70.3]
colorful-sweep-9515	finished	-	hmaan		2023-01-06T18:01:13.000Z	67	53ik6kvj	[64,64]	0.01	RMSprop	9	2000	20	40	123	40	50	0.295601	-0.146038	0.370211	-0.235406	0.881152	0.497657	0.233104	0.667331	(0.901, 10.9]
olive-sweep-9514	finished	-	hmaan		2023-01-06T18:01:07.000Z	74	53ik6kvj	[128,128]	0.001	RMSprop	29	2000	30	50	123	5	30	0.3443	0.0576604	0.602261	0.44563	0.904901	0.701945	0.47095	0.864033	(20.8, 30.7]
glamorous-sweep-9508	finished	-	hmaan		2023-01-06T18:00:41.000Z	68	53ik6kvj	[64,64,64]	0.1	RMSprop	51	2500	20	20	123	20	30	-0.0558897	0.231062	-0.0754084	0.854025	-0.810946	0.8542	0.0285686	0.927705	(50.5, 60.4]
pleasant-sweep-9507	finished	-	hmaan		2023-01-06T18:00:40.000Z	87	53ik6kvj	[32,32]	0.1	RMSprop	43	500	40	30	123	20	5	0.222321	-0.427347	0.119771	0.867039	0.33346	0.961004	0.223048	0.988647	(40.6, 50.5]
wild-sweep-9503	finished	-	hmaan		2023-01-06T18:00:08.000Z	50	53ik6kvj	[256,256]	0.1	RMSprop	81	1000	5	50	123	40	10	0.0494136		-0.449901	0.389782	0.761352	0.39128		0.642039	(80.2, 90.1]
driven-sweep-9501	finished	-	hmaan		2023-01-06T17:59:47.000Z	80	53ik6kvj	[64,64]	0.1	RMSprop	8	1000	40	30	123	50	20	-0.070794	0.206097	0.283476	0.592063	0.935116	0.574063	0.389191	0.687436	(0.901, 10.9]
daily-sweep-9498	finished	-	hmaan		2023-01-06T17:59:31.000Z	95	53ik6kvj	[256,256]	0.01	Adam	29	5000	40	10	123	40	40	0.272379	0.577392	0.591459	0.679882	0.857825	0.67435	0.595787	0.874198	(20.8, 30.7]
helpful-sweep-9494	finished	-	hmaan		2023-01-06T17:59:30.000Z	66	53ik6kvj	[256,256]	0.001	Adam	29	2000	10	30	123	10	10	0.285248	-0.121903	0.383294	0.249255	0.783291	0.552732	0.315837	0.774779	(20.8, 30.7]
deft-sweep-9496	finished	-	hmaan		2023-01-06T17:59:30.000Z	70	53ik6kvj	[128,128]	0.0001	RMSprop	21	5000	10	50	123	20	5	0.2828	-0.194779	0.58905	-0.18509	0.84619	0.585292	0.267634	0.781127	(20.8, 30.7]
hearty-sweep-9493	finished	-	hmaan		2023-01-06T17:59:30.000Z	106	53ik6kvj	[64,64,64]	0.1	Adam	51	2500	50	30	123	30	40	0.414265	0.484601	0.664871	0.546683	0.929433	0.785417	0.607971	0.898728	(50.5, 60.4]
winter-sweep-9495	finished	-	hmaan		2023-01-06T17:59:30.000Z	91	53ik6kvj	[512,512]	0.01	Adam	8	500	40	20	123	5	20	0.295611	0.5743	0.575575	0.798621	0.865597	0.662431	0.621941	0.82495	(0.901, 10.9]
divine-sweep-9489	finished	-	hmaan		2023-01-06T17:59:19.000Z	80	53ik6kvj	[128,128]	0.1	Adam	89	2500	10	40	123	10	40	0.389718	-0.105386	0.405959	-0.529519	0.538559	0.576091	0.139866	0.742592	(80.2, 90.1]
frosty-sweep-9488	finished	-	hmaan		2023-01-06T17:59:19.000Z	79	53ik6kvj	[512,512]	0.01	Adam	96	2000	15	10	123	10	50	0.187812	0.408889	0.45925	-0.00160275	0.805133	0.537328	0.371896	0.788679	(90.1, 100.0]
youthful-sweep-9487	finished	-	hmaan		2023-01-06T17:59:18.000Z	104	53ik6kvj	[64,64]	0.1	RMSprop	47	2000	40	50	123	30	10	-0.0729129	-0.168409	-0.364027	0.868314	0.77829	0.970889	0.208251	0.992005	(40.6, 50.5]
pleasant-sweep-9482	finished	-	hmaan		2023-01-06T17:58:11.000Z	95	53ik6kvj	[256,256]	0.001	Adam	11	1000	50	30	123	50	5	0.41414	0.197028	0.758956	0.534116	0.916024	0.748087	0.564053	0.902928	(10.9, 20.8]
sparkling-sweep-9481	finished	-	hmaan		2023-01-06T17:58:11.000Z	116	53ik6kvj	[256,256]	0.1	Adam	86	2500	50	30	123	30	20	0.424862	0.433228	0.689845	0.717619	0.930227	0.844697	0.639156	0.912126	(80.2, 90.1]
dark-sweep-9406	finished	-	hmaan		2023-01-06T17:32:06.000Z	83	53ik6kvj	[512,512]	0.01	RMSprop	75	2000	40	40	123	5	10	0.416255	0.256117	0.69818	0.777456	0.82603	0.569592	0.594808	0.723816	(70.3, 80.2]
hearty-sweep-9402	finished	-	hmaan		2023-01-06T17:30:52.000Z	68	53ik6kvj	[512,512]	0.01	RMSprop	65	2000	20	30	123	30	50	0.191626	-0.152912	0.430146	0.190962	0.903404	0.46839	0.312646	0.667908	(60.4, 70.3]
olive-sweep-9398	finished	-	hmaan		2023-01-06T17:29:56.000Z	52	53ik6kvj	[512,512]	0.001	Adam	30	500	10	10	123	20	50	0.220189	-0.499505	0.619922	-0.357318	0.763335	0.487232	0.149325	0.760905	(20.8, 30.7]
resilient-sweep-9391	finished	-	hmaan		2023-01-06T17:28:14.000Z	97	53ik6kvj	[256,256]	0.0001	Adam	76	2000	50	50	123	40	10	0.263653	0.235126	0.690626	-0.423556	-0.487115	0.922078	0.0557468	0.973441	(70.3, 80.2]
upbeat-sweep-9387	finished	-	hmaan		2023-01-06T17:27:15.000Z	59	53ik6kvj	[64,64,64]	0.1	RMSprop	8	1000	5	20	123	5	50	0.0187462	-0.155981	0.157805	-0.0975237	0.790673	0.530886	0.142744	0.768295	(0.901, 10.9]
warm-sweep-9385	finished	-	hmaan		2023-01-06T17:26:51.000Z	75	53ik6kvj	[256,256]	0.0001	RMSprop	3	2000	30	40	123	5	50	0.341251	0.113033	0.658858	0.839833	0.922656	0.61939	0.575126	0.819432	(0.901, 10.9]
soft-sweep-9381	finished	-	hmaan		2023-01-06T17:26:03.000Z	64	53ik6kvj	[32,32]	0.0001	Adam	61	500	15	50	123	5	5	0.166116	-0.822535	0.0533637	-0.810772	0.803766	0.924569	-0.122012	0.976836	(60.4, 70.3]
cerulean-sweep-9379	finished	-	hmaan		2023-01-06T17:25:40.000Z	64	53ik6kvj	[512,512]	0.0001	Adam	59	2000	15	40	123	20	50	0.204206	0.0454075	0.303486	-0.354941	0.872873	0.852754	0.214206	0.960757	(50.5, 60.4]
peach-sweep-9376	finished	-	hmaan		2023-01-06T17:25:25.000Z	75	53ik6kvj	[32,32]	0.0001	Adam	84	1000	30	30	123	40	20	-0.0794653	0.858059	-0.142648	0.845668	-0.895975	0.931211	0.117128	0.984106	(80.2, 90.1]
comic-sweep-9374	finished	-	hmaan		2023-01-06T17:24:43.000Z	74	53ik6kvj	[64,64]	0.0001	Adam	18	500	20	30	123	40	30	-0.414959	-0.0632562	-0.0567571	0.825927	0.304605	0.889267	0.119112	0.968551	(10.9, 20.8]
elated-sweep-9372	finished	-	hmaan		2023-01-06T17:24:19.000Z	60	53ik6kvj	[32,32]	0.01	Adam	95	2000	5	30	123	50	30	0.154329	0.90386	0.381221	0.282182	0.433637	0.472636	0.431046	0.730549	(90.1, 100.0]
silvery-sweep-9371	finished	-	hmaan		2023-01-06T17:24:19.000Z	76	53ik6kvj	[256,256]	0.0001	Adam	63	500	40	20	123	50	50	-0.245688	0.806544	-0.187477	-0.822808	0.529557	0.912251	0.0160254	0.974688	(60.4, 70.3]
jolly-sweep-9369	finished	-	hmaan		2023-01-06T17:24:15.000Z	63	53ik6kvj	[32,32]	0.0001	RMSprop	56	2000	10	30	123	10	5	0.300185	-0.130163	0.278127	0.399694	0.778349	0.703977	0.325238	0.866578	(50.5, 60.4]
devout-sweep-9366	finished	-	hmaan		2023-01-06T17:23:06.000Z	90	53ik6kvj	[128,128]	0.1	RMSprop	76	500	40	20	123	5	30	0.0713224	0.469937	0.571032	0.413999	0.928999	0.534826	0.491058	0.700218	(70.3, 80.2]
amber-sweep-9364	finished	-	hmaan		2023-01-06T17:22:54.000Z	77	53ik6kvj	[256,256]	0.0001	RMSprop	44	1000	30	30	123	30	30	0.331079	0.0738723	0.649515	0.62956	0.89581	0.647027	0.515967	0.837235	(40.6, 50.5]
stellar-sweep-9363	finished	-	hmaan		2023-01-06T17:22:52.000Z	79	53ik6kvj	[64,64,64]	0.0001	RMSprop	5	1000	40	40	123	10	20	0.366068	0.319865	0.610225	0.786031	0.932559	0.805452	0.602949	0.923016	(0.901, 10.9]
sweet-sweep-9361	finished	-	hmaan		2023-01-06T17:22:42.000Z	89	53ik6kvj	[512,512]	0.01	Adam	84	500	50	20	123	5	5	0.416834	0.720513	0.666465	0.692123	0.898615	0.76692	0.67891	0.914934	(80.2, 90.1]
effortless-sweep-9355	finished	-	hmaan		2023-01-06T17:21:28.000Z	66	53ik6kvj	[32,32]	0.01	RMSprop	7	1000	20	20	123	40	50	0.264434	-0.0601529	0.498777	-0.857519	0.830662	0.921905	0.13524	0.982421	(0.901, 10.9]
denim-sweep-9356	finished	-	hmaan		2023-01-06T17:21:28.000Z	77	53ik6kvj	[256,256]	0.001	Adam	28	5000	15	40	123	50	30	0.319751	0.0925642	0.626045	-0.221149	0.868933	0.574339	0.337229	0.775809	(20.8, 30.7]
breezy-sweep-9352	finished	-	hmaan		2023-01-06T17:21:04.000Z	103	53ik6kvj	[32,32]	0.001	Adam	88	2000	50	40	123	5	40	0.384385	0.547823	0.706352	0.76988	0.913632	0.924507	0.664414	0.974731	(80.2, 90.1]
cool-sweep-9353	finished	-	hmaan		2023-01-06T17:21:04.000Z	115	53ik6kvj	[64,64,64]	0.1	Adam	30	2000	50	50	123	40	20	0.42259	0.413681	0.619074	0.791766	0.729779	0.791032	0.595378	0.858001	(20.8, 30.7]
smooth-sweep-9348	finished	-	hmaan		2023-01-06T17:20:21.000Z	59	53ik6kvj	[512,512]	0.0001	Adam	55	1000	15	30	123	50	10	0.337033	0.063863	-0.0982412	-0.594823	-0.239102	0.788896	-0.106254	0.946856	(50.5, 60.4]
serene-sweep-9345	finished	-	hmaan		2023-01-06T17:20:01.000Z	72	53ik6kvj	[512,512]	0.0001	Adam	41	2500	20	10	123	50	50	0.172031	0.58728	0.468861	-0.821676	0.837868	0.877775	0.248873	0.971786	(40.6, 50.5]
youthful-sweep-9344	finished	-	hmaan		2023-01-06T17:19:54.000Z	99	53ik6kvj	[128,128]	0.0001	Adam	18	2500	50	10	123	50	50	0.289671	0.532799	0.505335	-0.73549	-0.557379	0.927608	0.00698739	0.98284	(10.9, 20.8]
northern-sweep-9343	finished	-	hmaan		2023-01-06T17:19:53.000Z	63	53ik6kvj	[256,256]	0.001	Adam	66	2000	15	10	123	10	10	0.183634	0.331481	0.447812	0.113152	0.83578	0.633607	0.382372	0.847213	(60.4, 70.3]
different-sweep-9342	finished	-	hmaan		2023-01-06T17:19:51.000Z	55	53ik6kvj	[64,64]	0.001	Adam	47	2500	5	20	123	20	50	0.0589126	0.480575	0.105259	-0.30751	0.374027	0.503839	0.142253	0.763838	(40.6, 50.5]
avid-sweep-9340	finished	-	hmaan		2023-01-06T17:19:43.000Z	73	53ik6kvj	[512,512]	0.001	Adam	75	5000	5	50	123	10	5	0.166854	0.160248	0.298118	-0.895082	0.566342	0.482425	0.059296	0.731034	(70.3, 80.2]
absurd-sweep-9337	finished	-	hmaan		2023-01-06T17:19:10.000Z	65	53ik6kvj	[128,128]	0.0001	Adam	74	2500	15	40	123	10	30	0.362908	-0.190505	0.431576	-0.867897	-0.916248	0.895599	-0.236033	0.972621	(70.3, 80.2]
fanciful-sweep-9335	finished	-	hmaan		2023-01-06T17:19:00.000Z	72	53ik6kvj	[64,64,64]	0.1	RMSprop	78	2000	30	10	123	5	5	-0.12588	0.58025	0.556885	0.258907	-0.756487	0.818003	0.102735	0.933102	(70.3, 80.2]
laced-sweep-9334	finished	-	hmaan		2023-01-06T17:18:59.000Z	55	53ik6kvj	[32,32]	0.0001	SGD	97	500	10	50	123	40	40	-0.292851	0.704249	0.58678	0.92023	-0.628298	0.940294	0.258022	0.971291	(90.1, 100.0]
vague-sweep-9332	finished	-	hmaan		2023-01-06T17:18:44.000Z	66	53ik6kvj	[64,64]	0.1	Adam	49	500	20	20	123	10	10	0.227198	0.312047	-0.511911	-0.784825	-0.70694	0.943974	-0.292886	0.986255	(40.6, 50.5]
avid-sweep-9331	finished	-	hmaan		2023-01-06T17:18:43.000Z	65	53ik6kvj	[512,512]	0.01	RMSprop	19	500	30	10	123	30	30	-0.0508322	-0.516235	0.12093	0.809333	-0.817667	0.814902	-0.0908944	0.960213	(10.9, 20.8]
absurd-sweep-9329	finished	-	hmaan		2023-01-06T17:18:35.000Z	70	53ik6kvj	[512,512]	0.1	Adam	34	5000	10	20	123	5	40	0.225455	0.349289	0.354693	-0.32717	0.550676	0.670772	0.230588	0.829686	(30.7, 40.6]
likely-sweep-9327	finished	-	hmaan		2023-01-06T17:18:24.000Z	72	53ik6kvj	[64,64]	0.0001	RMSprop	14	500	20	20	123	30	40	0.362332	0.339897	0.677371	0.177607	0.878952	0.657541	0.487232	0.88158	(10.9, 20.8]
polished-sweep-9325	finished	-	hmaan		2023-01-06T17:18:09.000Z	56	53ik6kvj	[256,256]	0.0001	RMSprop	14	2500	5	40	123	20	10	0.213843		0.391885	-0.212295	0.441466	0.447794		0.720804	(10.9, 20.8]
dandy-sweep-9321	finished	-	hmaan		2023-01-06T17:17:53.000Z	57	53ik6kvj	[32,32]	0.01	RMSprop	21	1000	15	10	123	40	20	0.185142	-0.0537643	0.0469981	-0.719521	-0.888005	0.929527	-0.28583	0.984796	(20.8, 30.7]
driven-sweep-9320	finished	-	hmaan		2023-01-06T17:17:48.000Z	90	53ik6kvj	[128,128]	0.001	Adam	50	1000	50	50	123	40	20	0.412366	0.393851	0.680964	0.240931	0.909236	0.835301	0.52747	0.939183	(40.6, 50.5]
daily-sweep-9318	finished	-	hmaan		2023-01-06T17:17:35.000Z	60	53ik6kvj	[128,128]	0.0001	Adam	21	5000	10	10	123	5	10	0.0231809	-0.152067	0.146965	0.184651	-0.723382	0.889921	-0.10413	0.970105	(20.8, 30.7]
comfy-sweep-9316	finished	-	hmaan		2023-01-06T17:17:28.000Z	85	53ik6kvj	[512,512]	0.01	RMSprop	65	2500	30	40	123	30	30	0.429108	0.142568	0.538608	0.207812	0.918127	0.669231	0.447245	0.801897	(60.4, 70.3]
earthy-sweep-9315	finished	-	hmaan		2023-01-06T17:17:23.000Z	65	53ik6kvj	[128,128]	0.1	Adam	20	5000	5	40	123	20	20	0.0813357	0.182875	0.251594	-0.430127	-0.663444	0.727679	-0.115553	0.857501	(10.9, 20.8]
solar-sweep-9313	finished	-	hmaan		2023-01-06T17:17:11.000Z	60	53ik6kvj	[512,512]	0.1	Adam	45	2000	5	50	123	40	5	0.141675		0.322465	-0.672784	0.179265	0.417215		0.666206	(40.6, 50.5]
gallant-sweep-9312	finished	-	hmaan		2023-01-06T17:17:02.000Z	75	53ik6kvj	[32,32]	0.001	RMSprop	72	5000	10	30	123	10	20	0.268675	0.253902	0.167147	0.0110054	0.87065	0.560917	0.314276	0.775099	(70.3, 80.2]
silver-sweep-9310	finished	-	hmaan		2023-01-06T17:16:56.000Z	52	53ik6kvj	[64,64,64]	0.1	RMSprop	95	2000	5	10	123	5	40	0.0513945	0.558192	-0.241369	0.0434647	-0.0389322	0.892434	0.07455	0.973094	(90.1, 100.0]
desert-sweep-9309	finished	-	hmaan		2023-01-06T17:16:55.000Z	65	53ik6kvj	[512,512]	0.001	RMSprop	44	2500	15	40	123	10	40	0.378267	0.0236089	0.539188	-0.478825	0.34539	0.603531	0.161526	0.784016	(40.6, 50.5]
dutiful-sweep-9308	finished	-	hmaan		2023-01-06T17:16:49.000Z	69	53ik6kvj	[256,256]	0.001	Adam	11	2000	20	10	123	5	30	0.206727	0.443652	0.446732	0.429072	0.838003	0.625035	0.472837	0.840994	(10.9, 20.8]
tough-sweep-9303	finished	-	hmaan		2023-01-06T17:16:13.000Z	94	53ik6kvj	[32,32]	0.0001	SGD	2	5000	30	40	123	50	40	0.385345	0.188376	0.600861	-0.891583	-0.63467	0.959627	-0.0703344	0.988019	(0.901, 10.9]
avid-sweep-9301	finished	-	hmaan		2023-01-06T17:16:13.000Z	115	53ik6kvj	[64,64,64]	0.1	RMSprop	23	5000	50	40	123	5	30	0.274757	0.139831	0.602015	0.443022	0.910511	0.96134	0.474027	0.98623	(20.8, 30.7]
peach-sweep-9300	finished	-	hmaan		2023-01-06T17:16:13.000Z	74	53ik6kvj	[64,64]	0.01	RMSprop	1	500	30	30	123	20	20	-0.274728	0.401014	0.544289	-0.431807	-0.742541	0.917775	-0.100755	0.953223	(0.901, 10.9]
ancient-sweep-9297	finished	-	hmaan		2023-01-06T17:15:52.000Z	69	53ik6kvj	[64,64]	0.001	Adam	36	500	10	50	123	10	5	0.359763	-0.428818	0.532759	-0.923258	0.555618	0.722311	0.0192127	0.900191	(30.7, 40.6]
radiant-sweep-9298	finished	-	hmaan		2023-01-06T17:15:52.000Z	76	53ik6kvj	[128,128]	0.1	RMSprop	69	2500	15	30	123	30	5	-0.0935039	0.658173	0.0194523	0.871845	-0.758207	0.905593	0.139552	0.963182	(60.4, 70.3]
autumn-sweep-9295	finished	-	hmaan		2023-01-06T17:15:51.000Z	91	53ik6kvj	[512,512]	0.1	RMSprop	95	2000	40	10	123	40	20	-0.0550504	0.565218	0.51782	0.816763	0.900695	0.364556	0.549089	0.637664	(90.1, 100.0]
eager-sweep-9290	finished	-	hmaan		2023-01-06T17:15:48.000Z	66	53ik6kvj	[256,256]	0.1	RMSprop	4	2000	10	20	123	30	40	0.139368	-0.0162538	-0.00762526	0.728117	0.386556	0.576113	0.246032	0.850361	(0.901, 10.9]
rural-sweep-9294	finished	-	hmaan		2023-01-06T17:15:48.000Z	57	53ik6kvj	[32,32]	0.001	Adam	62	500	5	50	123	50	30	0.281988		0.376654	-0.568598	0.00259955	0.819966		0.950038	(60.4, 70.3]
vocal-sweep-9287	finished	-	hmaan		2023-01-06T17:15:47.000Z	61	53ik6kvj	[64,64,64]	0.0001	Adam	66	500	5	30	123	20	5	-0.278174	0.219305	0.353435	0.896352	-0.438161	0.906722	0.150552	0.97896	(60.4, 70.3]
misty-sweep-9286	finished	-	hmaan		2023-01-06T17:15:47.000Z	106	53ik6kvj	[64,64,64]	0.001	Adam	2	2000	50	30	123	20	50	0.368731	0.525344	0.688986	-0.839565	0.926076	0.850789	0.333915	0.943843	(0.901, 10.9]
light-sweep-9289	finished	-	hmaan		2023-01-06T17:15:47.000Z	107	53ik6kvj	[64,64,64]	0.001	Adam	79	5000	40	40	123	50	20	0.277351	0.451051	0.658685	0.136029	0.917065	0.904723	0.488036	0.965307	(70.3, 80.2]
different-sweep-9284	finished	-	hmaan		2023-01-06T17:15:46.000Z	62	53ik6kvj	[128,128]	0.001	Adam	3	1000	10	40	123	20	50	0.315275		0.4867	-0.16607	0.717838	0.531127		0.768305	(0.901, 10.9]
worldly-sweep-9232	finished	-	hmaan		2023-01-06T16:57:41.000Z	38	53ik6kvj	[64,64,64]	0.01	RMSprop	46	1000	5	50	123	5	10									(40.6, 50.5]
amber-sweep-9153	finished	-	hmaan		2023-01-06T16:28:05.000Z	101	53ik6kvj	[64,64]	0.1	RMSprop	50	5000	40	10	123	30	30	0.0367729	0.493677	0.218391	0.689805	0.902631	0.641514	0.468255	0.808262	(40.6, 50.5]
neat-sweep-9146	finished	-	hmaan		2023-01-06T16:26:42.000Z	57	53ik6kvj	[64,64]	0.01	RMSprop	9	2000	5	20	123	30	40	0.0758403	0.566031	0.271473	-0.87874	0.45035	0.473624	0.0969908	0.726055	(0.901, 10.9]
volcanic-sweep-9141	finished	-	hmaan		2023-01-06T16:25:38.000Z	71	53ik6kvj	[128,128]	0.1	Adam	74	2000	20	50	123	40	40	0.385489	0.0353584	0.426134	-0.475016	0.905067	0.752471	0.255407	0.848237	(70.3, 80.2]
autumn-sweep-9137	finished	-	hmaan		2023-01-06T16:24:46.000Z	98	53ik6kvj	[64,64]	0.0001	Adam	69	2000	40	30	123	50	20	0.124269	0.0870236	0.213046	-0.712482	0.91188	0.901012	0.124747	0.975377	(60.4, 70.3]
honest-sweep-9136	finished	-	hmaan		2023-01-06T16:24:45.000Z	109	53ik6kvj	[32,32]	0.01	Adam	31	5000	50	30	123	40	20	0.392927	0.516124	0.666878	-0.51054	0.92847	0.779071	0.398772	0.890563	(30.7, 40.6]
stellar-sweep-9135	finished	-	hmaan		2023-01-06T16:24:44.000Z	57	53ik6kvj	[32,32]	0.0001	Adam	44	500	10	20	123	30	20	0.212951	-0.412188	0.0151526	-0.700118	0.204719	0.915991	-0.135897	0.980334	(40.6, 50.5]
zany-sweep-9134	finished	-	hmaan		2023-01-06T16:24:32.000Z	60	53ik6kvj	[64,64]	0.0001	Adam	3	2000	10	50	123	20	50	-0.00522861	0.33967	-0.220818	-0.694695	0.890525	0.846517	0.0618907	0.957846	(0.901, 10.9]
dandy-sweep-9127	finished	-	hmaan		2023-01-06T16:23:20.000Z	83	53ik6kvj	[32,32]	0.01	Adam	87	2500	10	40	123	30	40	0.370969	-0.0996998	0.552499	-0.313977	0.845804	0.573641	0.271119	0.768412	(80.2, 90.1]
stellar-sweep-9120	finished	-	hmaan		2023-01-06T16:23:12.000Z	101	53ik6kvj	[256,256]	0.01	Adam	26	500	50	30	123	5	10	0.40625	0.739649	0.374329	0.798582	0.635368	0.753705	0.590835	0.885434	(20.8, 30.7]
youthful-sweep-9123	finished	-	hmaan		2023-01-06T16:23:12.000Z	92	53ik6kvj	[32,32]	0.0001	RMSprop	83	1000	30	30	123	50	50	0.328775	0.113815	0.446354	-0.165844	0.886945	0.859944	0.322009	0.954839	(80.2, 90.1]
clean-sweep-9118	finished	-	hmaan		2023-01-06T16:23:08.000Z	75	53ik6kvj	[64,64,64]	0.0001	RMSprop	82	1000	10	40	123	50	40	0.332815		0.376635	0.0757206	0.856151	0.682814		0.859949	(80.2, 90.1]
hearty-sweep-9116	finished	-	hmaan		2023-01-06T16:23:07.000Z	84	53ik6kvj	[128,128]	0.001	Adam	81	1000	15	30	123	30	50	0.35251	-0.322256	0.483898	-0.305907	0.822323	0.738629	0.206114	0.895046	(80.2, 90.1]
driven-sweep-9117	finished	-	hmaan		2023-01-06T16:23:07.000Z	96	53ik6kvj	[512,512]	0.1	RMSprop	26	5000	20	50	123	20	50	-0.0684639	-0.416239	0.389404	0.601084	0.672553	0.655706	0.235668	0.799498	(20.8, 30.7]
different-sweep-9111	finished	-	hmaan		2023-01-06T16:22:55.000Z	115	53ik6kvj	[512,512]	0.1	Adam	42	2500	30	10	123	40	40	0.257619	0.591735	0.587807	0.250694	0.554464	0.819014	0.448464	0.918339	(40.6, 50.5]
true-sweep-9112	finished	-	hmaan		2023-01-06T16:22:55.000Z	78	53ik6kvj	[64,64,64]	0.0001	Adam	40	1000	15	30	123	50	10	0.365121	0.471754	-0.273198	-0.504763	-0.669279	0.896533	-0.122073	0.977961	(30.7, 40.6]
fast-sweep-8906	finished	-	hmaan		2023-01-06T15:10:56.000Z	95	53ik6kvj	[512,512]	0.1	Adam	10	2000	50	30	123	40	20	0.302659	0.593248	0.598367	-0.101098	-0.319573	0.691451	0.214721	0.833634	(0.901, 10.9]
leafy-sweep-8902	finished	-	hmaan		2023-01-06T15:09:56.000Z	57	53ik6kvj	[64,64]	0.001	RMSprop	95	1000	10	10	123	10	30	0.15536	0.357888	0.422611	0.581367	0.787721	0.639802	0.460989	0.862031	(90.1, 100.0]
silvery-sweep-8900	finished	-	hmaan		2023-01-06T15:09:44.000Z	65	53ik6kvj	[256,256]	0.001	Adam	88	1000	20	50	123	50	40	0.337146	-0.285569	0.577193	0.0968192	0.877262	0.673828	0.32057	0.846881	(80.2, 90.1]
icy-sweep-8897	finished	-	hmaan		2023-01-06T15:08:44.000Z	62	53ik6kvj	[64,64,64]	0.1	Adam	28	2500	5	10	123	20	10	-0.00625997	0.686882	0.0405404	-0.561953	0.45331	0.874728	0.122504	0.96064	(20.8, 30.7]
iconic-sweep-8896	finished	-	hmaan		2023-01-06T15:08:43.000Z	56	53ik6kvj	[512,512]	0.01	RMSprop	5	5000	5	10	123	5	30	0.122983	-0.776216	-0.0569938	0.617031	0.696215	0.468232	0.120604	0.900012	(0.901, 10.9]
upbeat-sweep-8888	finished	-	hmaan		2023-01-06T15:07:37.000Z	58	53ik6kvj	[128,128]	0.001	Adam	88	500	15	40	123	10	40	0.433857	-0.300357	0.515746	0.123282	0.787505	0.695714	0.312006	0.872096	(80.2, 90.1]
eager-sweep-8886	finished	-	hmaan		2023-01-06T15:07:33.000Z	62	53ik6kvj	[64,64,64]	0.1	RMSprop	73	5000	5	20	123	5	5	0.0806736	0.82357	0.190575	-0.687612	0.653539	0.902066	0.212149	0.972955	(70.3, 80.2]
clean-sweep-8883	finished	-	hmaan		2023-01-06T15:06:35.000Z	59	53ik6kvj	[256,256]	0.1	RMSprop	2	1000	20	20	123	10	30	0.150763	-0.757159	-0.12974	0.773444	0.898789	0.839804	0.187219	0.928027	(0.901, 10.9]
good-sweep-8880	finished	-	hmaan		2023-01-06T15:06:19.000Z	113	53ik6kvj	[512,512]	0.1	Adam	97	2500	50	50	123	40	30	0.0619476	-0.70354	0.262414	0.800538	0.627048	0.83448	0.209681	0.915777	(90.1, 100.0]
expert-sweep-8879	finished	-	hmaan		2023-01-06T15:06:16.000Z	75	53ik6kvj	[32,32]	0.1	RMSprop	34	5000	15	30	123	50	50	0.295922	-0.733597	-0.236117	0.0997613	-0.739124	0.923395	-0.262631	0.977741	(30.7, 40.6]
smooth-sweep-8878	finished	-	hmaan		2023-01-06T15:06:16.000Z	75	53ik6kvj	[256,256]	0.1	Adam	41	2000	30	50	123	10	5	0.408436	-0.0251388	0.442445	-0.379374	0.88583	0.8313	0.26644	0.908691	(40.6, 50.5]
firm-sweep-8874	finished	-	hmaan		2023-01-06T15:05:53.000Z	101	53ik6kvj	[256,256]	0.01	Adam	61	2500	50	50	123	30	50	0.418874	0.523353	0.682768	-0.43988	0.921412	0.725305	0.421305	0.868282	(60.4, 70.3]
curious-sweep-8870	finished	-	hmaan		2023-01-06T15:05:36.000Z	108	53ik6kvj	[64,64]	0.001	Adam	25	2000	50	50	123	40	30	0.391991	0.472323	0.661667	0.40766	0.923005	0.882974	0.571329	0.957269	(20.8, 30.7]
ethereal-sweep-8867	finished	-	hmaan		2023-01-06T15:05:18.000Z	55	53ik6kvj	[64,64]	0.1	Adam	31	1000	5	50	123	5	10	0.153085		0.340119	-0.519891	0.0304707	0.41829		0.647985	(30.7, 40.6]
glad-sweep-8862	finished	-	hmaan		2023-01-06T15:05:08.000Z	79	53ik6kvj	[128,128]	0.1	Adam	2	1000	15	20	123	30	5	0.227925	-0.0554847	0.34366	0.864883	0.711248	0.518178	0.418446	0.673078	(0.901, 10.9]
upbeat-sweep-8861	finished	-	hmaan		2023-01-06T15:05:08.000Z	51	53ik6kvj	[128,128]	0.01	Adam	46	2000	5	20	123	10	20	0.0639432	0.25139	0.384886	-0.0126744	0.37869	0.481298	0.213247	0.751366	(40.6, 50.5]
dainty-sweep-8859	finished	-	hmaan		2023-01-06T15:05:08.000Z	81	53ik6kvj	[512,512]	0.1	RMSprop	99	1000	30	50	123	40	5	-0.139698	-0.0453019	0.674703	0.844775	0.921991	0.558974	0.451294	0.719848	(90.1, 100.0]
amber-sweep-8857	finished	-	hmaan		2023-01-06T15:04:55.000Z	76	53ik6kvj	[256,256]	0.0001	Adam	44	5000	20	20	123	20	30	0.298262	0.454222	0.358751	-0.788401	-0.882873	0.906223	-0.112008	0.978379	(40.6, 50.5]
gentle-sweep-8856	finished	-	hmaan		2023-01-06T15:04:54.000Z	67	53ik6kvj	[512,512]	0.1	Adam	2	1000	20	50	123	40	50	0.341097	-0.370251	0.473459	-0.274203	0.856905	0.53311	0.205402	0.661109	(0.901, 10.9]
gentle-sweep-8855	finished	-	hmaan		2023-01-06T15:04:53.000Z	60	53ik6kvj	[512,512]	0.01	RMSprop	25	2000	10	10	123	30	50	0.102003	0.0564606	0.554051	0.237891	0.684067	0.382875	0.326894	0.659875	(20.8, 30.7]
resilient-sweep-8851	finished	-	hmaan		2023-01-06T15:04:35.000Z	55	53ik6kvj	[64,64]	0.01	Adam	6	500	5	50	123	50	30	0.197445		0.386647	0.0146152	0.107607	0.454605		0.737414	(0.901, 10.9]
ruby-sweep-8848	finished	-	hmaan		2023-01-06T15:04:14.000Z	57	53ik6kvj	[32,32]	0.001	Adam	55	2500	5	40	123	40	30	0.282309		0.485387	-0.330513	-0.463982	0.752786		0.894985	(50.5, 60.4]
fancy-sweep-8847	finished	-	hmaan		2023-01-06T15:04:11.000Z	97	53ik6kvj	[512,512]	0.001	RMSprop	55	2500	50	30	123	20	20	0.379703	0.517117	0.705417	0.720626	0.924818	0.78617	0.649536	0.899179	(50.5, 60.4]
swept-sweep-8846	finished	-	hmaan		2023-01-06T15:04:05.000Z	66	53ik6kvj	[64,64,64]	0.0001	Adam	22	2000	15	30	123	40	20	0.203197	-0.591494	0.191167	-0.78892	-0.325251	0.894658	-0.26226	0.976856	(20.8, 30.7]
glamorous-sweep-8845	finished	-	hmaan		2023-01-06T15:04:03.000Z	88	53ik6kvj	[512,512]	0.01	Adam	82	2000	40	30	123	5	5	0.314155	0.463574	0.682878	0.412437	0.927855	0.700402	0.56018	0.886101	(80.2, 90.1]
magic-sweep-8844	finished	-	hmaan		2023-01-06T15:03:59.000Z	63	53ik6kvj	[256,256]	0.001	Adam	38	2000	15	30	123	30	20	0.323894	-0.173114	0.507991	-0.196397	0.845518	0.616769	0.261578	0.814431	(30.7, 40.6]
morning-sweep-8843	finished	-	hmaan		2023-01-06T15:03:57.000Z	63	53ik6kvj	[128,128]	0.0001	Adam	5	2000	15	30	123	5	10	0.178578	-0.548629	-0.0495941	-0.829411	-0.872638	0.848557	-0.424339	0.95594	(0.901, 10.9]
snowy-sweep-8842	finished	-	hmaan		2023-01-06T15:03:56.000Z	108	53ik6kvj	[128,128]	0.01	RMSprop	84	5000	50	20	123	50	50	0.32854	0.519164	0.554224	0.52158	-0.543917	0.929426	0.275918	0.969718	(80.2, 90.1]
charmed-sweep-8841	finished	-	hmaan		2023-01-06T15:03:53.000Z	55	53ik6kvj	[64,64]	0.01	RMSprop	45	500	10	40	123	50	30	-0.110004	-0.364873	0.545139	-0.820072	0.815172	0.813532	0.0130724	0.910027	(40.6, 50.5]
magic-sweep-8838	finished	-	hmaan		2023-01-06T15:03:43.000Z	66	53ik6kvj	[64,64]	0.001	RMSprop	98	2000	15	30	123	40	5	0.352138	-0.201303	0.508869	-0.208706	0.838779	0.735669	0.257955	0.888286	(90.1, 100.0]
devout-sweep-8837	finished	-	hmaan		2023-01-06T15:03:38.000Z	62	53ik6kvj	[64,64]	0.0001	RMSprop	96	2000	10	40	123	40	10	0.330278	0.00827288	0.398592	0.0746479	0.823594	0.654351	0.327077	0.834976	(90.1, 100.0]
playful-sweep-8836	finished	-	hmaan		2023-01-06T15:03:38.000Z	88	53ik6kvj	[64,64]	0.1	Adam	64	2500	40	20	123	40	5	0.303191	0.406298	0.667542	-0.245253	-0.905925	0.939932	0.0451706	0.98075	(60.4, 70.3]
visionary-sweep-8834	finished	-	hmaan		2023-01-06T15:03:37.000Z	104	53ik6kvj	[256,256]	0.01	Adam	35	5000	40	20	123	40	5	0.262639	0.4294	0.656101	-0.620645	0.899139	0.767803	0.325327	0.905167	(30.7, 40.6]
glamorous-sweep-8832	finished	-	hmaan		2023-01-06T15:03:31.000Z	76	53ik6kvj	[512,512]	0.1	RMSprop	53	5000	15	40	123	30	40	-0.0621794	0.146797	-0.139659	-0.454019	0.897647	0.199907	0.0777174	0.446618	(50.5, 60.4]
zany-sweep-8828	finished	-	hmaan		2023-01-06T15:03:31.000Z	60	53ik6kvj	[512,512]	0.0001	Adam	32	1000	15	10	123	50	40	0.194918	-0.104169	0.0360227	-0.557021	-0.0658314	0.779555	-0.0992161	0.953807	(30.7, 40.6]
woven-sweep-8830	finished	-	hmaan		2023-01-06T15:03:31.000Z	97	53ik6kvj	[128,128]	0.001	Adam	50	500	50	30	123	50	50	0.372103	0.582742	0.632736	0.414341	0.753493	0.779315	0.551083	0.911554	(40.6, 50.5]
rosy-sweep-8829	finished	-	hmaan		2023-01-06T15:03:31.000Z	87	53ik6kvj	[128,128]	0.001	RMSprop	72	500	40	40	123	50	40	0.409365	0.268624	0.570202	0.786145	0.898502	0.731563	0.586568	0.879141	(70.3, 80.2]
crimson-sweep-8831	finished	-	hmaan		2023-01-06T15:03:31.000Z	91	53ik6kvj	[512,512]	0.0001	Adam	65	1000	50	30	123	50	5	0.391111	0.565455	0.19797	-0.815844	-0.471337	0.842916	-0.026529	0.957505	(60.4, 70.3]
mild-sweep-8827	finished	-	hmaan		2023-01-06T15:03:26.000Z	94	53ik6kvj	[64,64]	0.001	RMSprop	32	5000	40	50	123	5	40	0.342819	0.30421	0.646366	0.900066	0.908973	0.856007	0.620487	0.941339	(30.7, 40.6]
fanciful-sweep-8822	finished	-	hmaan		2023-01-06T15:02:29.000Z	90	53ik6kvj	[256,256]	0.001	Adam	81	500	40	30	123	30	20	0.416627	0.566519	0.596351	0.842925	0.873683	0.776071	0.659221	0.915673	(80.2, 90.1]
fluent-sweep-8817	finished	-	hmaan		2023-01-06T15:02:28.000Z	68	53ik6kvj	[64,64]	0.01	RMSprop	60	1000	10	40	123	10	5	0.366713		0.27529	-0.0935241	0.770449	0.564066		0.734851	(50.5, 60.4]
dandy-sweep-8820	finished	-	hmaan		2023-01-06T15:02:28.000Z	87	53ik6kvj	[512,512]	0.1	RMSprop	26	500	20	50	123	20	20	-0.245588	-0.70341	0.101015	0.744875	0.0199511	0.903426	-0.0166314	0.961511	(20.8, 30.7]
iconic-sweep-8819	finished	-	hmaan		2023-01-06T15:02:28.000Z	94	53ik6kvj	[256,256]	0.1	Adam	48	5000	10	50	123	50	40	0.264508	-0.207984	0.217065	-0.491882	0.808581	0.600198	0.118057	0.759336	(40.6, 50.5]
misunderstood-sweep-8816	finished	-	hmaan		2023-01-06T15:02:28.000Z	105	53ik6kvj	[256,256]	0.0001	Adam	24	5000	40	50	123	40	30	0.403811	0.206506	0.480096	-0.285212	-0.650069	0.932391	0.0310263	0.979021	(20.8, 30.7]
iconic-sweep-8821	finished	-	hmaan		2023-01-06T15:02:28.000Z	126	53ik6kvj	[32,32]	0.001	Adam	15	2500	50	50	123	20	40	0.411666	0.511508	0.659906	0.682146	0.929232	0.893928	0.638891	0.958342	(10.9, 20.8]
lyric-sweep-8815	finished	-	hmaan		2023-01-06T15:02:27.000Z	91	53ik6kvj	[64,64,64]	0.0001	Adam	91	5000	20	40	123	50	10	0.0698343	0.0135895	0.20525	-0.806757	0.898525	0.919526	0.0760885	0.980147	(90.1, 100.0]
ruby-sweep-8814	finished	-	hmaan		2023-01-06T15:02:27.000Z	75	53ik6kvj	[64,64]	0.1	Adam	70	500	10	50	123	5	50	0.257587	-0.124102	0.435742	-0.053602	0.750421	0.588793	0.253209	0.749237	(60.4, 70.3]
iconic-sweep-8813	finished	-	hmaan		2023-01-06T15:02:27.000Z	70	53ik6kvj	[32,32]	0.1	Adam	12	1000	10	40	123	50	20	0.344023		0.386808	-0.537777	0.643509	0.518922		0.692041	(10.9, 20.8]
fiery-sweep-8812	finished	-	hmaan		2023-01-06T15:02:27.000Z	84	53ik6kvj	[256,256]	0.01	Adam	46	2500	15	50	123	10	30	0.360165	0.0682944	0.497169	0.0441422	0.627044	0.612607	0.319363	0.792536	(40.6, 50.5]
glorious-sweep-8811	finished	-	hmaan		2023-01-06T15:02:26.000Z	71	53ik6kvj	[64,64]	0.1	Adam	21	5000	10	40	123	5	50	0.266366	-0.294864	0.0964495	-0.369994	0.41487	0.780565	0.0225655	0.88145	(20.8, 30.7]
worthy-sweep-8809	finished	-	hmaan		2023-01-06T15:02:26.000Z	90	53ik6kvj	[128,128]	0.001	Adam	57	5000	30	10	123	40	50	0.205767	0.611173	0.540065	0.447499	0.844762	0.750228	0.529853	0.907343	(50.5, 60.4]
swift-sweep-8805	finished	-	hmaan		2023-01-06T15:02:26.000Z	64	53ik6kvj	[128,128]	0.0001	RMSprop	96	5000	5	40	123	5	5	0.151164	0.126305	0.473848	-0.909824	0.537759	0.487351	0.0758502	0.735388	(90.1, 100.0]
lemon-sweep-8807	finished	-	hmaan		2023-01-06T15:02:26.000Z	70	53ik6kvj	[64,64,64]	0.0001	Adam	53	500	10	10	123	10	10	-0.249435	-0.452554	0.500526	0.640867	-0.3352	0.928804	0.0208408	0.985759	(50.5, 60.4]
happy-sweep-8806	finished	-	hmaan		2023-01-06T15:02:26.000Z	64	53ik6kvj	[32,32]	0.01	RMSprop	42	500	10	30	123	40	40	-0.15811	0.118747	0.447556	0.81738	0.373492	0.902542	0.319813	0.971716	(40.6, 50.5]
eternal-sweep-8803	finished	-	hmaan		2023-01-06T15:02:25.000Z	60	53ik6kvj	[128,128]	0.0001	RMSprop	69	500	10	20	123	40	20	0.311717	-0.369468	0.57342	0.309849	0.754881	0.490669	0.31608	0.753834	(60.4, 70.3]
wild-sweep-8802	finished	-	hmaan		2023-01-06T15:02:25.000Z	65	53ik6kvj	[512,512]	0.0001	RMSprop	54	2000	5	20	123	30	10	0.0343103	-0.029137	0.421601	-0.151776	0.426765	0.440148	0.140353	0.734916	(50.5, 60.4]
flowing-sweep-8804	finished	-	hmaan		2023-01-06T15:02:25.000Z	105	53ik6kvj	[128,128]	0.1	RMSprop	63	5000	50	10	123	5	5	-0.101365	0.0104937	0.138214	0.602801	-0.867749	0.938364	-0.0435212	0.979878	(60.4, 70.3]
wild-sweep-8799	finished	-	hmaan		2023-01-06T15:02:24.000Z	66	53ik6kvj	[256,256]	0.01	RMSprop	22	1000	15	20	123	50	10	0.0284104	-0.090866	0.353496	0.556075	0.864947	0.541964	0.342412	0.722986	(20.8, 30.7]
quiet-sweep-8801	finished	-	hmaan		2023-01-06T15:02:24.000Z	126	53ik6kvj	[256,256]	0.1	Adam	98	5000	50	40	123	10	10	0.401073	0.44759	0.670512	0.771912	0.739138	0.84674	0.606045	0.914722	(90.1, 100.0]
lilac-sweep-8798	finished	-	hmaan		2023-01-06T15:02:24.000Z	60	53ik6kvj	[128,128]	0.001	Adam	56	500	10	10	123	20	30	0.274195	0.310492	0.585681	-0.0338893	0.621127	0.598409	0.351521	0.849812	(50.5, 60.4]
autumn-sweep-8795	finished	-	hmaan		2023-01-06T15:02:24.000Z	80	53ik6kvj	[128,128]	0.0001	Adam	9	500	30	30	123	30	10	-0.304358	0.0700018	-0.11508	0.367176	0.829814	0.795628	0.169511	0.934924	(0.901, 10.9]
good-sweep-8797	finished	-	hmaan		2023-01-06T15:02:24.000Z	65	53ik6kvj	[64,64,64]	0.0001	RMSprop	88	500	10	20	123	40	50	0.286699	-0.363149	0.614376	-0.614201	0.517221	0.689679	0.0881892	0.890567	(80.2, 90.1]
major-sweep-8688	finished	-	hmaan		2023-01-06T14:23:28.000Z	29	53ik6kvj	[64,64]	0.001	SGD	11	5000	30	20	123	40	50									(10.9, 20.8]
confused-sweep-8674	finished	-	hmaan		2023-01-06T14:18:23.000Z	36	53ik6kvj	[128,128]	0.1	RMSprop	61	1000	10	10	123	30	5									(60.4, 70.3]
vibrant-sweep-8620	finished	-	hmaan		2023-01-06T13:59:32.000Z	110	53ik6kvj	[128,128]	0.0001	RMSprop	99	2000	50	50	123	40	40	0.367256	0.47068	0.660469	0.491406	0.920521	0.814256	0.582066	0.922564	(90.1, 100.0]
swift-sweep-8615	finished	-	hmaan		2023-01-06T13:58:49.000Z	58	53ik6kvj	[64,64,64]	0.001	RMSprop	95	500	15	20	123	20	5	0.352676	0.0249071	0.522368	0.28217	0.768929	0.707541	0.39021	0.875897	(90.1, 100.0]
northern-sweep-8607	finished	-	hmaan		2023-01-06T13:58:05.000Z	81	53ik6kvj	[64,64,64]	0.1	RMSprop	21	5000	10	20	123	40	5	0.179474	0.599827	-0.20101	0.108699	0.871042	0.922976	0.311606	0.980304	(20.8, 30.7]
hardy-sweep-8603	finished	-	hmaan		2023-01-06T13:57:53.000Z	57	53ik6kvj	[512,512]	0.1	RMSprop	28	2000	5	10	123	20	50	0.00989658	-0.244054	0.0967601	0.412182	-0.309414	0.138873	-0.0069257	0.537171	(20.8, 30.7]
breezy-sweep-8602	finished	-	hmaan		2023-01-06T13:57:48.000Z	55	53ik6kvj	[64,64]	0.0001	RMSprop	97	1000	10	20	123	10	30	0.195127	0.159082	0.492602	-0.350785	0.765143	0.641574	0.252234	0.853619	(90.1, 100.0]
driven-sweep-8598	finished	-	hmaan		2023-01-06T13:56:53.000Z	100	53ik6kvj	[32,32]	0.001	Adam	40	2500	30	30	123	40	40	0.352717	0.264524	0.678368	0.849239	0.906212	0.889966	0.610212	0.95839	(30.7, 40.6]
curious-sweep-8593	finished	-	hmaan		2023-01-06T13:56:49.000Z	88	53ik6kvj	[512,512]	0.01	RMSprop	33	2000	15	50	123	40	50	0.302599	0.12118	0.392284	0.126486	0.89768	0.429003	0.368046	0.626849	(30.7, 40.6]
classic-sweep-8594	finished	-	hmaan		2023-01-06T13:56:49.000Z	70	53ik6kvj	[32,32]	0.1	RMSprop	66	2000	15	50	123	20	40	-0.223072	0.32446	0.235878	0.568659	0.895667	0.913601	0.360319	0.978702	(60.4, 70.3]
sparkling-sweep-8592	finished	-	hmaan		2023-01-06T13:56:47.000Z	80	53ik6kvj	[256,256]	0.001	Adam	99	2500	20	30	123	5	30	0.296696	-0.0130243	0.517626	0.284038	0.888976	0.654468	0.394862	0.838885	(90.1, 100.0]
upbeat-sweep-8591	finished	-	hmaan		2023-01-06T13:56:46.000Z	92	53ik6kvj	[32,32]	0.01	RMSprop	96	5000	5	30	123	50	10	0.118386	0.000112744	0.425133	-0.921896	-0.393004	0.800997	-0.154254	0.91332	(90.1, 100.0]
treasured-sweep-8588	finished	-	hmaan		2023-01-06T13:56:46.000Z	74	53ik6kvj	[32,32]	0.0001	RMSprop	28	2500	20	30	123	5	30	0.299506	-0.0449227	0.534049	0.722551	0.895932	0.706715	0.481423	0.858614	(20.8, 30.7]
swept-sweep-8589	finished	-	hmaan		2023-01-06T13:56:46.000Z	66	53ik6kvj	[64,64,64]	0.001	Adam	15	2500	15	10	123	20	5	0.217427	0.22018	0.442832	0.0314343	0.777608	0.779451	0.337896	0.92012	(10.9, 20.8]
silvery-sweep-8586	finished	-	hmaan		2023-01-06T13:56:44.000Z	80	53ik6kvj	[512,512]	0.1	RMSprop	3	500	30	10	123	30	50	0.193151	0.72027	0.447799	-0.643331	-0.656103	0.568874	0.0123574	0.874332	(0.901, 10.9]
azure-sweep-8585	finished	-	hmaan		2023-01-06T13:56:43.000Z	64	53ik6kvj	[64,64]	0.1	RMSprop	80	1000	10	50	123	40	50	-0.00797191		0.409828	0.551546	0.865597	0.790829		0.890513	(70.3, 80.2]
faithful-sweep-8460	finished	-	hmaan		2023-01-06T13:12:57.000Z	100	53ik6kvj	[256,256]	0.001	Adam	43	500	40	30	123	20	50	0.421683	0.553468	0.627517	-0.209908	0.888774	0.766872	0.456307	0.908937	(40.6, 50.5]
glowing-sweep-8458	finished	-	hmaan		2023-01-06T13:12:57.000Z	84	53ik6kvj	[256,256]	0.1	Adam	64	5000	15	50	123	5	40	0.305763	-0.366332	0.206407	-0.249629	0.848724	0.739029	0.148987	0.858588	(60.4, 70.3]
wobbly-sweep-8413	finished	-	hmaan		2023-01-06T12:58:50.000Z	90	53ik6kvj	[256,256]	0.001	Adam	69	2000	40	50	123	20	30	0.391083	0.269033	0.675186	-0.145053	0.924188	0.783069	0.422888	0.909677	(60.4, 70.3]
still-sweep-8409	finished	-	hmaan		2023-01-06T12:58:06.000Z	54	53ik6kvj	[256,256]	0.001	Adam	11	500	5	40	123	20	40	0.255019	-0.0474895	0.407989	-0.612677	0.328684	0.433302	0.0663053	0.729143	(10.9, 20.8]
hopeful-sweep-8406	finished	-	hmaan		2023-01-06T12:57:24.000Z	80	53ik6kvj	[512,512]	0.1	Adam	77	1000	40	50	123	5	10	0.428067	0.141018	0.645023	-0.133606	0.895094	0.76174	0.39512	0.854458	(70.3, 80.2]
robust-sweep-8405	finished	-	hmaan		2023-01-06T12:57:22.000Z	58	53ik6kvj	[128,128]	0.1	Adam	70	1000	10	20	123	40	30	-0.0530075	0.0387858	0.310366	0.774297	0.329445	0.789814	0.279977	0.899339	(60.4, 70.3]
ethereal-sweep-8402	finished	-	hmaan		2023-01-06T12:57:07.000Z	101	53ik6kvj	[32,32]	0.1	Adam	5	500	40	50	123	50	50	0.114385	0.103436	0.447249	0.607949	0.599218	0.737746	0.374447	0.752414	(0.901, 10.9]
floral-sweep-8393	finished	-	hmaan		2023-01-06T12:55:49.000Z	94	53ik6kvj	[64,64]	0.01	RMSprop	42	2000	50	10	123	20	30	-0.109219	0.359662	0.713658	-0.779169	0.877008	0.953226	0.212388	0.98672	(40.6, 50.5]
colorful-sweep-8391	finished	-	hmaan		2023-01-06T12:55:48.000Z	93	53ik6kvj	[512,512]	0.01	RMSprop	95	2000	40	20	123	5	10	0.333203	0.552552	0.606832	0.786611	0.926805	0.785615	0.6412	0.889979	(90.1, 100.0]
sweet-sweep-8392	finished	-	hmaan		2023-01-06T12:55:48.000Z	137	53ik6kvj	[32,32]	0.01	Adam	29	5000	50	40	123	40	30	0.354997	0.529231	0.640534	-0.087232	0.92129	0.75165	0.471764	0.872167	(20.8, 30.7]
grateful-sweep-8389	finished	-	hmaan		2023-01-06T12:55:46.000Z	84	53ik6kvj	[64,64]	0.001	SGD	22	2000	40	10	123	50	40	0.0812295	-0.768724	0.280346	-0.817513	0.879973	0.293695	-0.0689377	0.320324	(20.8, 30.7]
wandering-sweep-8385	finished	-	hmaan		2023-01-06T12:55:42.000Z	84	53ik6kvj	[64,64]	0.0001	RMSprop	17	1000	20	50	123	30	30	0.342467	-0.260355	0.582907	0.0520632	0.88759	0.691456	0.320934	0.864348	(10.9, 20.8]
colorful-sweep-8245	finished	-	hmaan		2023-01-06T12:06:49.000Z	23	53ik6kvj	[128,128]	0.1	Adam	23	500	30	40	123	40	20									(20.8, 30.7]
valiant-sweep-8134	finished	-	hmaan		2023-01-06T11:28:28.000Z	143	53ik6kvj	[512,512]	0.01	Adam	77	5000	50	40	123	30	20	0.308098	0.533173	0.67294	-0.380602	0.917603	0.708573	0.410242	0.87648	(70.3, 80.2]
silvery-sweep-8131	finished	-	hmaan		2023-01-06T11:27:56.000Z	61	53ik6kvj	[64,64]	0.001	RMSprop	50	2000	10	20	123	50	40	0.204786	0.518306	0.362793	-0.358784	0.707197	0.623795	0.28686	0.818147	(40.6, 50.5]
happy-sweep-8129	finished	-	hmaan		2023-01-06T11:27:25.000Z	100	53ik6kvj	[128,128]	0.0001	Adam	59	5000	50	20	123	10	20	-0.0179464	-0.0122767	0.629091	0.040034	0.865424	0.945152	0.300865	0.985919	(50.5, 60.4]
dainty-sweep-8124	finished	-	hmaan		2023-01-06T11:26:44.000Z	63	53ik6kvj	[32,32]	0.01	Adam	30	2500	10	30	123	40	5	0.316123	0.130573	0.543941	-0.184152	0.719043	0.554624	0.305106	0.752001	(20.8, 30.7]
hopeful-sweep-8123	finished	-	hmaan		2023-01-06T11:26:42.000Z	105	53ik6kvj	[32,32]	0.001	SGD	8	2000	40	20	123	5	50	-0.101594	-0.435142	-0.178315	-0.869339	0.908781	0.0783005	-0.135122	0.104687	(0.901, 10.9]
fragrant-sweep-8118	finished	-	hmaan		2023-01-06T11:25:51.000Z	91	53ik6kvj	[512,512]	0.001	Adam	80	2500	40	20	123	20	50	0.316273	0.431021	0.688809	0.523681	0.89861	0.682795	0.571679	0.86692	(70.3, 80.2]
stellar-sweep-8117	finished	-	hmaan		2023-01-06T11:25:48.000Z	96	53ik6kvj	[64,64]	0.01	RMSprop	19	5000	30	30	123	40	50	0.350526	0.225487	0.575714	0.697997	0.905908	0.872958	0.551126	0.935898	(10.9, 20.8]
olive-sweep-8115	finished	-	hmaan		2023-01-06T11:25:45.000Z	58	53ik6kvj	[512,512]	0.0001	Adam	12	2000	5	40	123	40	20	0.187452		-0.183361	-0.359113	0.418276	0.70697		0.898676	(10.9, 20.8]
cool-sweep-8113	finished	-	hmaan		2023-01-06T11:25:43.000Z	69	53ik6kvj	[512,512]	0.001	Adam	98	1000	20	20	123	5	40	0.265938	0.15984	0.537621	0.300691	0.87428	0.577955	0.427674	0.804311	(90.1, 100.0]
dashing-sweep-8114	finished	-	hmaan		2023-01-06T11:25:43.000Z	55	53ik6kvj	[64,64]	0.0001	Adam	55	1000	5	50	123	5	30	0.346024		0.390289	-0.660396	0.301836	0.863692		0.96631	(50.5, 60.4]
pious-sweep-8016	finished	-	hmaan		2023-01-06T10:51:46.000Z	71	53ik6kvj	[128,128]	0.01	RMSprop	72	1000	20	30	123	30	30	0.131739	0.0356627	0.393508	-0.743765	-0.808045	0.727623	-0.19818	0.910184	(70.3, 80.2]
zany-sweep-8008	finished	-	hmaan		2023-01-06T10:50:17.000Z	58	53ik6kvj	[64,64]	0.01	Adam	90	1000	5	10	123	40	20	0.00053429	-0.757672	0.25735	-0.0873733	0.518649	0.440883	-0.0137023	0.750528	(80.2, 90.1]
olive-sweep-8007	finished	-	hmaan		2023-01-06T10:50:17.000Z	65	53ik6kvj	[64,64]	0.1	Adam	81	1000	20	30	123	5	10	0.232718	0.468829	0.173451	-0.795108	0.870059	0.924224	0.18999	0.975591	(80.2, 90.1]
driven-sweep-8004	finished	-	hmaan		2023-01-06T10:50:04.000Z	96	53ik6kvj	[64,64]	0.0001	Adam	80	2000	40	50	123	10	20	0.166821	-0.183048	0.237608	-0.717053	0.927664	0.906449	0.0863985	0.97332	(70.3, 80.2]
resilient-sweep-8001	finished	-	hmaan		2023-01-06T10:49:46.000Z	86	53ik6kvj	[512,512]	0.001	Adam	32	2500	30	40	123	40	20	0.366365	0.211989	0.669325	0.658396	0.91924	0.661037	0.565063	0.841711	(30.7, 40.6]
fluent-sweep-7997	finished	-	hmaan		2023-01-06T10:48:32.000Z	86	53ik6kvj	[64,64]	0.001	RMSprop	27	2500	20	30	123	40	10	0.319462	-0.127072	0.535604	0.0484087	0.681846	0.680426	0.29165	0.834107	(20.8, 30.7]
swift-sweep-7988	finished	-	hmaan		2023-01-06T10:46:45.000Z	106	53ik6kvj	[512,512]	0.0001	RMSprop	85	2500	50	20	123	10	30	0.347098	0.443882	0.72853	0.516998	0.920588	0.695798	0.591419	0.881494	(80.2, 90.1]
lively-sweep-7987	finished	-	hmaan		2023-01-06T10:46:41.000Z	76	53ik6kvj	[64,64,64]	0.1	Adam	75	1000	15	50	123	50	20	0.366833	-0.885115	0.316415	-0.789698	-0.463793	0.885805	-0.291072	0.957664	(70.3, 80.2]
crisp-sweep-7972	finished	-	hmaan		2023-01-06T10:42:55.000Z	92	53ik6kvj	[64,64]	0.1	Adam	55	5000	40	10	123	20	50	0.324843	0.531055	0.515785	0.78683	-0.854636	0.911947	0.260776	0.964313	(50.5, 60.4]
dark-sweep-7970	finished	-	hmaan		2023-01-06T10:42:42.000Z	54	53ik6kvj	[64,64]	0.0001	Adam	48	2000	5	30	123	30	30	0.189499	0.759491	-0.25015	-0.784732	0.438378	0.79331	0.0704973	0.945955	(40.6, 50.5]
pious-sweep-7966	finished	-	hmaan		2023-01-06T10:41:44.000Z	70	53ik6kvj	[256,256]	0.1	RMSprop	93	2500	20	30	123	10	10	-0.0787772	0.2539	0.442021	-0.343528	0.797193	0.903681	0.214162	0.969367	(90.1, 100.0]
volcanic-sweep-7964	finished	-	hmaan		2023-01-06T10:41:26.000Z	68	53ik6kvj	[64,64]	0.1	Adam	8	2500	20	50	123	10	5	0.0227847	0.079666	0.361796	0.781784	-0.909947	0.940045	0.0672167	0.981339	(0.901, 10.9]
magic-sweep-7963	finished	-	hmaan		2023-01-06T10:41:24.000Z	85	53ik6kvj	[256,256]	0.01	RMSprop	94	1000	40	40	123	30	30	0.333454	0.173535	0.47722	0.619881	0.916472	0.78355	0.504112	0.87716	(90.1, 100.0]
driven-sweep-7960	finished	-	hmaan		2023-01-06T10:40:32.000Z	68	53ik6kvj	[256,256]	0.001	Adam	33	5000	15	20	123	10	5	0.260029	0.307011	0.522377	-0.419612	0.877091	0.632682	0.309379	0.829603	(30.7, 40.6]
fanciful-sweep-7957	finished	-	hmaan		2023-01-06T10:39:44.000Z	96	53ik6kvj	[512,512]	0.01	Adam	20	2500	50	50	123	10	10	0.425335	0.44627	0.655851	0.639048	0.921121	0.734236	0.617525	0.884541	(10.9, 20.8]
glowing-sweep-7954	finished	-	hmaan		2023-01-06T10:39:25.000Z	111	53ik6kvj	[64,64]	0.1	Adam	49	5000	50	30	123	20	20	0.407868	0.324282	0.336716	0.741302	-0.764579	0.910021	0.209118	0.953539	(40.6, 50.5]
light-sweep-7955	finished	-	hmaan		2023-01-06T10:39:25.000Z	59	53ik6kvj	[32,32]	0.1	RMSprop	92	500	15	40	123	20	50	-0.259561	0.664077	0.492266	-0.794736	-0.628084	0.798808	-0.105207	0.945959	(90.1, 100.0]
iconic-sweep-7950	finished	-	hmaan		2023-01-06T10:38:12.000Z	84	53ik6kvj	[64,64]	0.001	Adam	6	500	50	20	123	30	50	0.286726	0.549915	0.553627	0.015895	0.894308	0.747938	0.460094	0.914867	(0.901, 10.9]
lilac-sweep-7949	finished	-	hmaan		2023-01-06T10:37:59.000Z	79	53ik6kvj	[32,32]	0.001	Adam	33	2000	30	20	123	30	5	0.238926	0.358784	0.626873	0.762236	0.826136	0.874028	0.562591	0.962754	(30.7, 40.6]
olive-sweep-7946	finished	-	hmaan		2023-01-06T10:37:49.000Z	91	53ik6kvj	[64,64,64]	0.01	RMSprop	74	5000	30	40	123	20	30	0.0259581	0.382343	0.0824473	-0.532387	-0.930353	0.956578	-0.194398	0.988765	(70.3, 80.2]
ethereal-sweep-7942	finished	-	hmaan		2023-01-06T10:37:05.000Z	59	53ik6kvj	[512,512]	0.01	Adam	72	2500	5	10	123	50	50	0.0305635	0.381524	0.355176	-0.539159	0.540979	0.469934	0.153817	0.75707	(70.3, 80.2]
apricot-sweep-7938	finished	-	hmaan		2023-01-06T10:36:15.000Z	59	53ik6kvj	[32,32]	0.1	Adam	38	500	15	20	123	30	20	0.416421	-0.0986238	0.402537	-0.241486	0.553864	0.750424	0.206543	0.872257	(30.7, 40.6]
atomic-sweep-7936	finished	-	hmaan		2023-01-06T10:36:12.000Z	99	53ik6kvj	[128,128]	0.0001	RMSprop	85	2000	50	50	123	30	20	0.398604	0.473515	0.654884	0.307474	0.922397	0.809066	0.551375	0.920593	(80.2, 90.1]
misunderstood-sweep-7933	finished	-	hmaan		2023-01-06T10:36:12.000Z	100	53ik6kvj	[128,128]	0.001	Adam	62	2000	50	30	123	40	20	0.382405	0.549	0.65813	-0.716586	0.910782	0.854869	0.356746	0.947707	(60.4, 70.3]
rural-sweep-7932	finished	-	hmaan		2023-01-06T10:36:11.000Z	97	53ik6kvj	[64,64,64]	0.0001	RMSprop	75	2500	40	30	123	10	30	0.287543	0.418607	0.664203	-0.576887	0.911918	0.836805	0.341077	0.937664	(70.3, 80.2]
vivid-sweep-7930	finished	-	hmaan		2023-01-06T10:35:39.000Z	81	53ik6kvj	[256,256]	0.1	RMSprop	65	5000	30	10	123	40	5	0.0846872	0.699114	0.443805	0.845687	0.922348	0.56802	0.599128	0.772031	(60.4, 70.3]
avid-sweep-7924	finished	-	hmaan		2023-01-06T10:34:21.000Z	110	53ik6kvj	[64,64]	0.01	Adam	33	500	50	40	123	40	5	0.403025	0.302244	0.582531	0.453351	0.812211	0.743508	0.510672	0.885586	(30.7, 40.6]
still-sweep-7922	finished	-	hmaan		2023-01-06T10:34:18.000Z	80	53ik6kvj	[128,128]	0.001	RMSprop	5	5000	5	30	123	30	40	0.0956468	0.0433012	0.452352	-0.658872	-0.115406	0.461128	-0.0365957	0.748047	(0.901, 10.9]
summer-sweep-7917	finished	-	hmaan		2023-01-06T10:33:13.000Z	93	53ik6kvj	[32,32]	0.0001	RMSprop	94	2000	40	50	123	30	40	0.379062	0.317966	0.672355	-0.741013	0.926181	0.876653	0.31091	0.954382	(90.1, 100.0]
restful-sweep-7910	finished	-	hmaan		2023-01-06T10:31:26.000Z	101	53ik6kvj	[256,256]	0.01	Adam	89	5000	40	30	123	20	50	0.279889	0.438887	0.625421	0.429064	0.916836	0.716283	0.538019	0.860503	(80.2, 90.1]
devoted-sweep-7906	finished	-	hmaan		2023-01-06T10:30:37.000Z	80	53ik6kvj	[64,64,64]	0.0001	Adam	70	5000	20	20	123	30	5	0.178501	-0.103195	0.0590789	-0.655953	0.891524	0.906229	0.073991	0.979544	(60.4, 70.3]
glowing-sweep-7903	finished	-	hmaan		2023-01-06T10:30:20.000Z	59	53ik6kvj	[256,256]	0.001	RMSprop	28	1000	15	20	123	10	30	0.254319	0.0281178	0.395259	-0.292498	0.759474	0.641801	0.228934	0.855845	(20.8, 30.7]
crimson-sweep-7899	finished	-	hmaan		2023-01-06T10:29:26.000Z	65	53ik6kvj	[512,512]	0.01	Adam	37	1000	20	20	123	5	30	0.235769	0.177591	0.510137	0.39044	0.874561	0.605865	0.4377	0.831457	(30.7, 40.6]
wise-sweep-7898	finished	-	hmaan		2023-01-06T10:29:22.000Z	66	53ik6kvj	[256,256]	0.0001	RMSprop	75	5000	5	30	123	50	5	0.112666	0.0128427	0.456579	-0.641385	0.666188	0.491073	0.121378	0.747813	(70.3, 80.2]
earthy-sweep-7895	finished	-	hmaan		2023-01-06T10:28:54.000Z	80	53ik6kvj	[256,256]	0.01	Adam	65	500	40	20	123	50	30	0.395152	0.598087	0.592476	0.410897	0.892776	0.662306	0.577878	0.843251	(60.4, 70.3]
devoted-sweep-7894	finished	-	hmaan		2023-01-06T10:28:45.000Z	65	53ik6kvj	[32,32]	0.1	Adam	71	1000	20	50	123	40	5	0.34066	-0.327826	0.186948	-0.722019	0.783924	0.792281	0.0523374	0.892257	(70.3, 80.2]
polar-sweep-7892	finished	-	hmaan		2023-01-06T10:28:25.000Z	56	53ik6kvj	[64,64,64]	0.0001	RMSprop	81	2500	5	20	123	5	30	0.0652558	0.946127	0.157346	-0.471224	-0.226006	0.474347	0.0942996	0.744049	(80.2, 90.1]
glamorous-sweep-7890	finished	-	hmaan		2023-01-06T10:28:06.000Z	71	53ik6kvj	[64,64]	0.01	Adam	64	1000	30	50	123	10	50	0.244794	0.149329	0.636004	0.173576	0.903002	0.683486	0.421341	0.853754	(60.4, 70.3]
polished-sweep-7884	finished	-	hmaan		2023-01-06T10:27:14.000Z	66	53ik6kvj	[64,64,64]	0.0001	RMSprop	52	2000	15	10	123	50	40	0.198408	0.364085	0.475639	-0.00539853	0.81814	0.699794	0.370175	0.877621	(50.5, 60.4]
fresh-sweep-7885	finished	-	hmaan		2023-01-06T10:27:14.000Z	83	53ik6kvj	[32,32]	0.0001	RMSprop	81	5000	30	10	123	40	5	0.274155	0.609521	0.529461	-0.488247	0.817898	0.845091	0.348558	0.948939	(80.2, 90.1]
sandy-sweep-7883	finished	-	hmaan		2023-01-06T10:27:00.000Z	58	53ik6kvj	[512,512]	0.001	RMSprop	16	500	20	10	123	5	5	0.0557882	-0.900494	0.579465	0.445585	0.550342	0.522172	0.146137	0.798728	(10.9, 20.8]
generous-sweep-7880	finished	-	hmaan		2023-01-06T10:26:51.000Z	117	53ik6kvj	[64,64,64]	0.0001	RMSprop	45	5000	50	40	123	30	30	0.306464	0.517836	0.666321	-0.232822	0.915948	0.837725	0.434749	0.931141	(40.6, 50.5]
generous-sweep-7873	finished	-	hmaan		2023-01-06T10:25:49.000Z	96	53ik6kvj	[128,128]	0.01	Adam	74	5000	40	40	123	5	30	0.311023	0.392512	0.655795	0.682268	0.912098	0.785143	0.590739	0.891002	(70.3, 80.2]
valiant-sweep-7872	finished	-	hmaan		2023-01-06T10:25:44.000Z	58	53ik6kvj	[32,32]	0.0001	Adam	33	2500	5	50	123	20	50	-0.0280829		0.328802	-0.645557	-0.673218	0.875487		0.96239	(30.7, 40.6]
fresh-sweep-7870	finished	-	hmaan		2023-01-06T10:25:42.000Z	74	53ik6kvj	[512,512]	0.001	Adam	88	2000	5	10	123	30	50	0.0307434	0.790883	0.234983	-0.309585	0.715577	0.413689	0.29252	0.728831	(80.2, 90.1]
summer-sweep-7869	finished	-	hmaan		2023-01-06T10:25:41.000Z	69	53ik6kvj	[128,128]	0.1	RMSprop	37	500	20	20	123	50	20	-0.152985	0.521498	0.0255407	-0.0289078	-0.868798	0.793495	-0.10073	0.910119	(30.7, 40.6]
lemon-sweep-7867	finished	-	hmaan		2023-01-06T10:25:39.000Z	80	53ik6kvj	[32,32]	0.1	Adam	35	1000	40	10	123	40	40	0.223152	0.698217	-0.069523	-0.297761	-0.928214	0.901832	-0.0748258	0.97948	(30.7, 40.6]
earthy-sweep-7866	finished	-	hmaan		2023-01-06T10:25:38.000Z	95	53ik6kvj	[64,64,64]	0.001	RMSprop	26	5000	30	30	123	30	40	0.404503	0.224195	0.614131	0.0976788	0.900696	0.680431	0.448241	0.852966	(20.8, 30.7]
smooth-sweep-7863	finished	-	hmaan		2023-01-06T10:25:06.000Z	120	53ik6kvj	[64,64,64]	0.01	Adam	88	5000	50	50	123	10	50	0.367974	0.425015	0.687757	-0.11578	0.91641	0.738431	0.456275	0.887196	(80.2, 90.1]
dandy-sweep-7859	finished	-	hmaan		2023-01-06T10:24:09.000Z	93	53ik6kvj	[256,256]	0.1	Adam	66	2000	50	10	123	40	50	0.298129	0.551091	0.638553	0.810797	-0.0451709	0.7818	0.45068	0.893724	(60.4, 70.3]
golden-sweep-7856	finished	-	hmaan		2023-01-06T10:23:30.000Z	88	53ik6kvj	[32,32]	0.001	RMSprop	94	500	50	20	123	20	50	0.413359	0.543765	0.644101	0.848304	0.846004	0.722758	0.659107	0.888483	(90.1, 100.0]
charmed-sweep-7853	finished	-	hmaan		2023-01-06T10:22:53.000Z	68	53ik6kvj	[32,32]	0.01	Adam	5	2000	15	30	123	50	40	0.294695	-0.176509	0.566845	0.0985722	0.840752	0.603771	0.324871	0.784296	(0.901, 10.9]
blooming-sweep-7850	finished	-	hmaan		2023-01-06T10:22:13.000Z	69	53ik6kvj	[128,128]	0.0001	RMSprop	39	2500	15	10	123	40	30	0.205878	0.225434	0.470368	0.777853	0.809695	0.580498	0.497846	0.81476	(30.7, 40.6]
charmed-sweep-7847	finished	-	hmaan		2023-01-06T10:21:45.000Z	93	53ik6kvj	[512,512]	0.1	Adam	68	1000	50	40	123	40	10	0.441328	0.461263	0.637714	0.805842	0.836262	0.742275	0.636482	0.840946	(60.4, 70.3]
leafy-sweep-7846	finished	-	hmaan		2023-01-06T10:21:36.000Z	68	53ik6kvj	[64,64,64]	0.001	RMSprop	10	2500	15	50	123	5	20	0.356142	-0.127099	0.506279	-0.180576	0.90301	0.646667	0.291551	0.802585	(0.901, 10.9]
fresh-sweep-7843	finished	-	hmaan		2023-01-06T10:20:55.000Z	73	53ik6kvj	[64,64]	0.0001	RMSprop	57	2000	20	50	123	40	10	0.366419	0.0440142	0.475896	0.338887	0.902411	0.754755	0.425525	0.891106	(50.5, 60.4]
sweet-sweep-7840	finished	-	hmaan		2023-01-06T10:20:09.000Z	88	53ik6kvj	[32,32]	0.01	RMSprop	95	500	50	50	123	5	20	0.370012	-0.265647	0.444139	0.828803	0.835944	0.930639	0.44265	0.964951	(90.1, 100.0]
devoted-sweep-7838	finished	-	hmaan		2023-01-06T10:19:54.000Z	92	53ik6kvj	[256,256]	0.001	Adam	25	2000	40	30	123	10	40	0.359057	0.409479	0.696111	0.414027	0.919143	0.729616	0.559563	0.888566	(20.8, 30.7]
smooth-sweep-7837	finished	-	hmaan		2023-01-06T10:19:44.000Z	65	53ik6kvj	[64,64]	0.1	RMSprop	13	2500	15	30	123	5	20	-0.133224	-0.084289	0.435226	0.856772	0.886846	0.392349	0.392266	0.608345	(10.9, 20.8]
misty-sweep-7833	finished	-	hmaan		2023-01-06T10:18:37.000Z	72	53ik6kvj	[32,32]	0.0001	Adam	76	5000	10	40	123	20	50	-0.0318103	-0.753355	-0.0868508	0.108225	-0.8629	0.916832	-0.325338	0.976039	(70.3, 80.2]
glorious-sweep-7831	finished	-	hmaan		2023-01-06T10:18:33.000Z	65	53ik6kvj	[64,64]	0.001	RMSprop	16	5000	5	20	123	40	50	0.014246	-0.457802	0.471238	0.527343	0.632876	0.721666	0.23758	0.893184	(10.9, 20.8]
devout-sweep-7829	finished	-	hmaan		2023-01-06T10:18:12.000Z	108	53ik6kvj	[64,64,64]	0.001	Adam	7	5000	50	40	123	5	20	0.321816	0.507843	0.670011	-0.168919	0.913994	0.877451	0.448949	0.950318	(0.901, 10.9]
floral-sweep-7827	finished	-	hmaan		2023-01-06T10:17:31.000Z	59	53ik6kvj	[512,512]	0.0001	Adam	84	2000	5	30	123	20	50	0.202665	0.896622	-0.251876	-0.481772	0.362391	0.775711	0.145606	0.928916	(80.2, 90.1]
smart-sweep-7823	finished	-	hmaan		2023-01-06T10:17:00.000Z	63	53ik6kvj	[512,512]	0.01	RMSprop	18	500	20	20	123	40	50	0.423564	0.252287	-0.141604	0.755914	0.834443	0.560115	0.424921	0.794039	(10.9, 20.8]
sandy-sweep-7822	finished	-	hmaan		2023-01-06T10:16:56.000Z	89	53ik6kvj	[64,64]	0.0001	Adam	98	500	50	20	123	20	20	-0.278176	0.569137	-0.300859	0.848186	-0.851712	0.9225	-0.0026847	0.973785	(90.1, 100.0]
distinctive-sweep-7817	finished	-	hmaan		2023-01-06T10:16:06.000Z	60	53ik6kvj	[64,64]	0.0001	RMSprop	33	5000	5	20	123	30	20	0.067001	0.138996	0.235323	-0.149259	0.622176	0.451131	0.182847	0.730684	(30.7, 40.6]
scarlet-sweep-7816	finished	-	hmaan		2023-01-06T10:15:59.000Z	56	53ik6kvj	[512,512]	0.1	RMSprop	18	2000	5	30	123	10	50	0.152304	0.793865	-0.117548	0.455057	-0.864526	0.320148	0.0838304	0.618047	(10.9, 20.8]
usual-sweep-7815	finished	-	hmaan		2023-01-06T10:15:55.000Z	88	53ik6kvj	[256,256]	0.001	RMSprop	71	2500	30	40	123	10	30	0.311228	0.125772	0.606297	0.689142	0.902182	0.657653	0.526924	0.855767	(70.3, 80.2]
pretty-sweep-7814	finished	-	hmaan		2023-01-06T10:15:50.000Z	58	53ik6kvj	[32,32]	0.0001	Adam	93	1000	10	30	123	50	10	0.201189	-0.0288213	0.18954	0.781045	-0.773645	0.898765	0.0738618	0.97561	(90.1, 100.0]
ancient-sweep-7810	finished	-	hmaan		2023-01-06T10:14:55.000Z	59	53ik6kvj	[512,512]	0.1	Adam	75	2000	5	30	123	10	20	0.107329	0.871502	0.271868	0.262671	0.315294	0.41554	0.365733	0.681304	(70.3, 80.2]
robust-sweep-7807	finished	-	hmaan		2023-01-06T10:14:50.000Z	75	53ik6kvj	[32,32]	0.01	RMSprop	64	2500	20	30	123	20	50	0.251076	0.0333373	0.305818	0.672278	-0.827463	0.885506	0.0870096	0.963955	(60.4, 70.3]
fast-sweep-7806	finished	-	hmaan		2023-01-06T10:14:50.000Z	59	53ik6kvj	[32,32]	0.001	RMSprop	41	1000	10	40	123	10	5	0.331846		0.384332	-0.730999	0.85145	0.614526		0.815443	(40.6, 50.5]
dauntless-sweep-7804	finished	-	hmaan		2023-01-06T10:14:48.000Z	79	53ik6kvj	[32,32]	0.1	Adam	75	2000	30	50	123	20	30	0.372396	0.0773411	0.212606	-0.00843606	-0.733275	0.94899	-0.0158735	0.984899	(70.3, 80.2]
lunar-sweep-7803	finished	-	hmaan		2023-01-06T10:14:48.000Z	70	53ik6kvj	[256,256]	0.001	RMSprop	2	5000	5	20	123	50	5	0.0430642	0.849131	0.176651	0.593155	0.220709	0.383339	0.376542	0.744259	(0.901, 10.9]
lyric-sweep-7745	finished	-	hmaan		2023-01-06T09:55:17.000Z	62	53ik6kvj	[128,128]	0.1	Adam	82	2000	15	30	123	30	20	0.323135	-0.172309	0.31333	-0.789163	0.603409	0.782612	0.0556802	0.885861	(80.2, 90.1]
zany-sweep-7740	finished	-	hmaan		2023-01-06T09:54:21.000Z	49	53ik6kvj	[64,64]	0.001	Adam	66	1000	5	50	123	30	10	0.289641		0.323876	-0.360913	0.622914	0.719624		0.898212	(60.4, 70.3]
treasured-sweep-7735	finished	-	hmaan		2023-01-06T09:53:19.000Z	80	53ik6kvj	[64,64,64]	0.01	RMSprop	88	1000	50	10	123	20	50	-0.0944936	0.67318	0.551478	0.763587	-0.897031	0.910885	0.199344	0.968504	(80.2, 90.1]
confused-sweep-7734	finished	-	hmaan		2023-01-06T09:53:15.000Z	59	53ik6kvj	[128,128]	0.0001	Adam	88	2000	10	40	123	50	5	0.261432	-0.870178	-0.0371206	-0.660487	-0.631251	0.874667	-0.387521	0.962481	(80.2, 90.1]
crimson-sweep-7731	finished	-	hmaan		2023-01-06T09:52:54.000Z	65	53ik6kvj	[32,32]	0.1	RMSprop	53	5000	10	30	123	30	30	0.135008	0.750923	0.309965	-0.261962	0.867589	0.598974	0.360305	0.769837	(50.5, 60.4]
serene-sweep-7726	finished	-	hmaan		2023-01-06T09:52:14.000Z	53	53ik6kvj	[64,64]	0.1	Adam	62	500	10	20	123	30	20	0.235485	-0.116191	0.481952	-0.59428	0.17274	0.67413	0.0359413	0.799801	(60.4, 70.3]
dark-sweep-7725	finished	-	hmaan		2023-01-06T09:52:13.000Z	60	53ik6kvj	[32,32]	0.0001	SGD	4	1000	15	40	123	50	50	0.457071		0.154431	-0.824995	-0.857035	0.915347		0.977251	(0.901, 10.9]
polished-sweep-7723	finished	-	hmaan		2023-01-06T09:51:54.000Z	67	53ik6kvj	[256,256]	0.1	Adam	97	5000	15	30	123	5	40	0.358632	-0.224064	0.536674	-0.236089	0.886056	0.585077	0.264242	0.761866	(90.1, 100.0]
autumn-sweep-7720	finished	-	hmaan		2023-01-06T09:51:27.000Z	65	53ik6kvj	[64,64]	0.01	RMSprop	5	5000	5	40	123	30	10	-0.0161855	0.0480557	0.325642	-0.500588	0.533095	0.283962	0.0780037	0.558231	(0.901, 10.9]
fresh-sweep-7716	finished	-	hmaan		2023-01-06T09:51:08.000Z	60	53ik6kvj	[32,32]	0.01	Adam	5	2500	15	10	123	5	5	0.204271	-0.0182344	0.493048	0.244334	0.324857	0.536449	0.249655	0.755992	(0.901, 10.9]
eager-sweep-7713	finished	-	hmaan		2023-01-06T09:50:55.000Z	77	53ik6kvj	[64,64]	0.01	Adam	23	2500	30	30	123	20	5	0.373727	0.198412	0.664287	0.583283	0.89729	0.697885	0.5434	0.848483	(20.8, 30.7]
misunderstood-sweep-7712	finished	-	hmaan		2023-01-06T09:50:51.000Z	74	53ik6kvj	[64,64]	0.001	Adam	96	1000	30	50	123	40	30	0.382369	0.227232	0.613855	-0.856176	0.893347	0.860276	0.252125	0.96066	(90.1, 100.0]
autumn-sweep-7710	finished	-	hmaan		2023-01-06T09:50:42.000Z	57	53ik6kvj	[256,256]	0.0001	RMSprop	3	1000	15	20	123	50	50	0.284488	-0.159564	0.494666	-0.17183	0.812889	0.479881	0.25213	0.748492	(0.901, 10.9]
distinctive-sweep-7702	finished	-	hmaan		2023-01-06T09:50:21.000Z	61	53ik6kvj	[256,256]	0.1	Adam	8	2000	10	40	123	20	20	0.29006	-0.134521	0.380116	0.117859	0.852556	0.452728	0.301214	0.655272	(0.901, 10.9]
faithful-sweep-7700	finished	-	hmaan		2023-01-06T09:50:00.000Z	74	53ik6kvj	[256,256]	0.0001	RMSprop	42	5000	20	30	123	30	20	0.330092	0.142466	0.532503	-0.388749	0.893785	0.629392	0.302019	0.822555	(40.6, 50.5]
light-sweep-7699	finished	-	hmaan		2023-01-06T09:50:00.000Z	50	53ik6kvj	[128,128]	0.0001	Adam	16	1000	5	30	123	20	30	0.27593		0.316851	-0.414536	-0.501208	0.800607		0.944041	(10.9, 20.8]
driven-sweep-7694	finished	-	hmaan		2023-01-06T09:49:22.000Z	65	53ik6kvj	[32,32]	0.0001	Adam	36	2000	10	20	123	50	10	0.171708	0.547187	0.125589	-0.482735	-0.526744	0.851243	-0.0329989	0.962774	(30.7, 40.6]
lemon-sweep-7695	finished	-	hmaan		2023-01-06T09:49:22.000Z	105	53ik6kvj	[64,64,64]	0.001	RMSprop	13	5000	40	40	123	50	20	0.318034	0.447664	0.65806	0.179382	0.917908	0.79632	0.50421	0.922957	(10.9, 20.8]
eternal-sweep-7687	finished	-	hmaan		2023-01-06T09:49:20.000Z	81	53ik6kvj	[64,64]	0.01	Adam	44	500	40	10	123	20	10	0.374532	0.671873	0.648355	0.424847	0.777072	0.684236	0.579336	0.893489	(40.6, 50.5]
dandy-sweep-7692	finished	-	hmaan		2023-01-06T09:49:20.000Z	67	53ik6kvj	[128,128]	0.01	Adam	42	2000	10	20	123	40	30	0.166003	0.152643	0.473828	-0.221168	0.639519	0.560336	0.242165	0.783884	(40.6, 50.5]
fresh-sweep-7688	finished	-	hmaan		2023-01-06T09:49:20.000Z	70	53ik6kvj	[512,512]	0.0001	RMSprop	19	2500	15	50	123	5	20	0.359677	0.148087	0.540549	0.605196	0.902812	0.575339	0.511264	0.777723	(10.9, 20.8]
classic-sweep-7689	finished	-	hmaan		2023-01-06T09:49:20.000Z	60	53ik6kvj	[64,64,64]	0.001	Adam	85	1000	5	10	123	50	20	0.0200837	-0.817274	0.265454	-0.167914	-0.0199344	0.719808	-0.143917	0.909774	(80.2, 90.1]
solar-sweep-7686	finished	-	hmaan		2023-01-06T09:49:20.000Z	79	53ik6kvj	[512,512]	0.1	RMSprop	84	1000	30	50	123	40	40	0.108988	0.754282	0.511585	-0.683878	-0.403179	0.629748	0.0575597	0.755394	(80.2, 90.1]
helpful-sweep-7691	finished	-	hmaan		2023-01-06T09:49:20.000Z	107	53ik6kvj	[256,256]	0.0001	Adam	99	2500	50	30	123	30	10	0.159456	-0.124564	-0.248494	0.30061	0.926288	0.921428	0.202659	0.97782	(90.1, 100.0]
feasible-sweep-7683	finished	-	hmaan		2023-01-06T09:49:19.000Z	78	53ik6kvj	[256,256]	0.01	Adam	61	2500	20	20	123	50	30	0.176211	0.175125	0.507899	0.148064	0.737777	0.646107	0.349015	0.850924	(60.4, 70.3]
dazzling-sweep-7681	finished	-	hmaan		2023-01-06T09:49:19.000Z	95	53ik6kvj	[64,64,64]	0.01	RMSprop	58	5000	30	40	123	30	40	-0.237213	-0.338973	0.293708	0.81667	-0.930803	0.847883	-0.0793222	0.959731	(50.5, 60.4]
royal-sweep-7680	finished	-	hmaan		2023-01-06T09:49:06.000Z	78	53ik6kvj	[32,32]	0.0001	Adam	74	2000	20	20	123	30	10	0.177213	0.493736	-0.0611022	-0.0191852	-0.101353	0.889053	0.0978616	0.975841	(70.3, 80.2]
laced-sweep-7675	finished	-	hmaan		2023-01-06T09:48:14.000Z	102	53ik6kvj	[512,512]	0.01	Adam	40	1000	50	30	123	20	20	0.22328	0.460562	0.648583	0.342129	0.918146	0.735981	0.51854	0.898841	(30.7, 40.6]
fragrant-sweep-7674	finished	-	hmaan		2023-01-06T09:47:57.000Z	54	53ik6kvj	[64,64]	0.01	Adam	98	500	10	20	123	10	20	0.319769	-0.287515	0.618856	-0.0447326	0.535719	0.491748	0.228419	0.74167	(90.1, 100.0]
amber-sweep-7672	finished	-	hmaan		2023-01-06T09:47:43.000Z	74	53ik6kvj	[32,32]	0.01	RMSprop	44	1000	20	40	123	40	50	-0.0464845	0.0623003	0.353999	-0.559729	-0.91083	0.946937	-0.220149	0.986535	(40.6, 50.5]
hearty-sweep-7666	finished	-	hmaan		2023-01-06T09:46:53.000Z	76	53ik6kvj	[64,64]	0.01	Adam	5	2000	30	20	123	30	50	0.278036	0.219798	0.622564	-0.548231	0.894899	0.660316	0.293413	0.847434	(0.901, 10.9]
expert-sweep-7665	finished	-	hmaan		2023-01-06T09:46:46.000Z	64	53ik6kvj	[256,256]	0.1	Adam	15	500	20	50	123	30	20	0.128314	-0.610653	-0.571641	0.117683	0.812468	0.813653	-0.0247659	0.872453	(10.9, 20.8]
floral-sweep-7661	finished	-	hmaan		2023-01-06T09:45:47.000Z	71	53ik6kvj	[128,128]	0.01	RMSprop	50	1000	15	30	123	50	30	-0.313595	-0.736383	-0.202071	0.728789	0.867277	0.896496	0.0688035	0.963141	(40.6, 50.5]
electric-sweep-7660	finished	-	hmaan		2023-01-06T09:45:47.000Z	74	53ik6kvj	[32,32]	0.0001	RMSprop	93	500	5	50	123	50	40	0.254827		0.379397	-0.603618	-0.00366615	0.759164		0.922553	(90.1, 100.0]
charmed-sweep-7659	finished	-	hmaan		2023-01-06T09:45:46.000Z	59	53ik6kvj	[64,64,64]	0.0001	RMSprop	56	500	10	40	123	50	5	0.379862	-0.366035	0.544104	0.604395	0.653233	0.725429	0.363112	0.893185	(50.5, 60.4]
swept-sweep-7658	finished	-	hmaan		2023-01-06T09:45:45.000Z	117	53ik6kvj	[64,64]	0.1	Adam	4	5000	30	50	123	40	30	0.190525	-0.569845	0.100884	-0.434586	0.897979	0.91114	0.0369914	0.956376	(0.901, 10.9]
quiet-sweep-7656	finished	-	hmaan		2023-01-06T09:45:42.000Z	70	53ik6kvj	[64,64,64]	0.01	RMSprop	55	5000	15	20	123	30	50	0.293781	0.192138	0.280902	-0.488832	0.878451	0.543127	0.231288	0.740469	(50.5, 60.4]
tough-sweep-7644	finished	-	hmaan		2023-01-06T09:42:40.000Z	59	53ik6kvj	[256,256]	0.1	Adam	74	1000	5	10	123	10	10	0.0118848	-0.837924	0.163965	-0.336981	0.136789	0.472023	-0.172453	0.75034	(70.3, 80.2]
happy-sweep-7640	finished	-	hmaan		2023-01-06T09:41:52.000Z	55	53ik6kvj	[32,32]	0.01	RMSprop	95	1000	15	50	123	10	10	0.376195	-0.882481	0.3297	-0.814845	0.837098	0.713702	-0.0308666	0.79859	(90.1, 100.0]
twilight-sweep-7637	finished	-	hmaan		2023-01-06T09:41:02.000Z	89	53ik6kvj	[32,32]	0.001	RMSprop	58	1000	40	10	123	40	10	0.227325	0.477004	0.595778	0.575638	0.870297	0.789662	0.549208	0.934617	(50.5, 60.4]
northern-sweep-7635	finished	-	hmaan		2023-01-06T09:40:35.000Z	71	53ik6kvj	[512,512]	0.001	Adam	23	1000	30	30	123	10	40	0.327969	0.163581	0.621392	0.00349943	0.89393	0.62236	0.402074	0.823297	(20.8, 30.7]
robust-sweep-7634	finished	-	hmaan		2023-01-06T09:40:30.000Z	82	53ik6kvj	[64,64,64]	0.0001	Adam	71	2000	40	20	123	5	40	0.20403	-0.158978	-0.10154	-0.857042	0.67272	0.929356	-0.0481622	0.984343	(70.3, 80.2]
sunny-sweep-7628	finished	-	hmaan		2023-01-06T09:39:14.000Z	77	53ik6kvj	[256,256]	0.1	RMSprop	60	1000	40	20	123	20	40	0.13803	-0.279448	-0.19559	0.851669	-0.266364	0.961605	0.0496594	0.988542	(50.5, 60.4]
gallant-sweep-7629	finished	-	hmaan		2023-01-06T09:39:14.000Z	73	53ik6kvj	[512,512]	0.1	Adam	64	1000	30	50	123	40	20	0.387774	0.0193792	0.463558	0.624561	0.913844	0.710097	0.481823	0.819862	(60.4, 70.3]
floral-sweep-7627	finished	-	hmaan		2023-01-06T09:39:05.000Z	111	53ik6kvj	[256,256]	0.001	RMSprop	40	500	50	30	123	40	5	0.0472211	0.600779	0.634384	0.809682	0.879818	0.719731	0.594377	0.876039	(30.7, 40.6]
comic-sweep-7625	finished	-	hmaan		2023-01-06T09:38:16.000Z	80	53ik6kvj	[64,64,64]	0.01	Adam	16	500	50	10	123	5	5	0.365546	0.626183	0.628283	0.71306	0.847725	0.75181	0.636159	0.908707	(10.9, 20.8]
dulcet-sweep-7623	finished	-	hmaan		2023-01-06T09:37:48.000Z	80	53ik6kvj	[128,128]	0.0001	Adam	93	2500	30	50	123	30	5	0.334702	0.028984	0.325616	-0.775822	-0.869276	0.923239	-0.191159	0.977854	(90.1, 100.0]
glorious-sweep-7622	finished	-	hmaan		2023-01-06T09:37:44.000Z	75	53ik6kvj	[256,256]	0.1	Adam	72	1000	20	10	123	20	40	0.217761	0.13289	0.563471	0.178364	0.872625	0.623258	0.393022	0.799756	(70.3, 80.2]
misunderstood-sweep-7621	finished	-	hmaan		2023-01-06T09:37:37.000Z	92	53ik6kvj	[128,128]	0.1	Adam	85	2500	50	20	123	20	30	0.294702	0.574537	0.548708	0.869161	-0.950447	0.948953	0.267332	0.986095	(80.2, 90.1]
fancy-sweep-7620	finished	-	hmaan		2023-01-06T09:37:14.000Z	68	53ik6kvj	[512,512]	0.001	Adam	5	1000	20	40	123	5	30	0.316435	0.365712	0.5406	0.307987	0.876104	0.563739	0.481368	0.779965	(0.901, 10.9]
kind-sweep-7619	finished	-	hmaan		2023-01-06T09:37:05.000Z	63	53ik6kvj	[512,512]	0.001	Adam	21	2500	15	30	123	20	20	0.356375	-0.00412221	0.531928	0.115641	0.88664	0.558653	0.377293	0.776696	(20.8, 30.7]
rural-sweep-7616	finished	-	hmaan		2023-01-06T09:36:41.000Z	60	53ik6kvj	[128,128]	0.01	Adam	12	500	20	10	123	10	5	0.316846	0.604779	0.617558	0.108864	0.761008	0.617253	0.481811	0.844893	(10.9, 20.8]
stoic-sweep-7614	finished	-	hmaan		2023-01-06T09:36:21.000Z	72	53ik6kvj	[64,64]	0.001	RMSprop	67	1000	30	50	123	20	40	0.281503	0.151687	0.556009	0.826749	0.910572	0.748977	0.545304	0.903688	(60.4, 70.3]
curious-sweep-7613	finished	-	hmaan		2023-01-06T09:36:17.000Z	83	53ik6kvj	[64,64]	0.0001	Adam	7	2000	40	30	123	20	50	0.100511	0.307738	0.238548	-0.575119	0.913641	0.901956	0.197064	0.974921	(0.901, 10.9]
lilac-sweep-7610	finished	-	hmaan		2023-01-06T09:35:38.000Z	59	53ik6kvj	[64,64,64]	0.0001	Adam	42	500	20	20	123	40	50	-0.351196	0.609915	0.313213	0.797471	-0.0825169	0.947278	0.257377	0.988916	(40.6, 50.5]
jolly-sweep-7608	finished	-	hmaan		2023-01-06T09:35:26.000Z	58	53ik6kvj	[128,128]	0.0001	RMSprop	56	500	15	40	123	20	10	0.448644	-0.375382	0.593553	0.184781	0.898104	0.58712	0.34994	0.79887	(50.5, 60.4]
comic-sweep-7605	finished	-	hmaan		2023-01-06T09:35:04.000Z	120	53ik6kvj	[128,128]	0.0001	Adam	20	2000	50	50	123	50	20	-0.222757	0.143922	0.187906	-0.859972	-0.731093	0.934858	-0.296399	0.977969	(10.9, 20.8]
gentle-sweep-7603	finished	-	hmaan		2023-01-06T09:35:02.000Z	114	53ik6kvj	[128,128]	0.1	Adam	18	1000	50	40	123	10	50	0.392826	0.389628	0.207471	0.435848	0.646304	0.827671	0.414415	0.880404	(10.9, 20.8]
whole-sweep-7604	finished	-	hmaan		2023-01-06T09:35:02.000Z	74	53ik6kvj	[512,512]	0.01	Adam	28	2500	20	30	123	30	30	0.333679	0.00481426	0.508084	0.367407	0.889313	0.599467	0.42066	0.801774	(20.8, 30.7]
cool-sweep-7602	finished	-	hmaan		2023-01-06T09:35:02.000Z	100	53ik6kvj	[64,64,64]	0.001	Adam	7	5000	40	50	123	10	20	0.321315	0.342034	0.694086	0.404034	0.914337	0.860895	0.535161	0.941173	(0.901, 10.9]
royal-sweep-7600	finished	-	hmaan		2023-01-06T09:35:01.000Z	79	53ik6kvj	[128,128]	0.1	RMSprop	13	2000	30	20	123	20	50	0.169446	-0.0230472	0.284096	0.785735	0.617843	0.356555	0.366815	0.605436	(10.9, 20.8]
absurd-sweep-7601	finished	-	hmaan		2023-01-06T09:35:01.000Z	61	53ik6kvj	[128,128]	0.01	RMSprop	82	500	10	10	123	5	20	0.132257	0.186408	0.267305	-0.292806	0.726394	0.570106	0.203912	0.784527	(80.2, 90.1]
dry-sweep-7599	finished	-	hmaan		2023-01-06T09:34:05.000Z	79	53ik6kvj	[64,64,64]	0.01	RMSprop	38	500	40	10	123	5	5	-0.00444501	0.617511	0.0820452	-0.788892	0.762287	0.877362	0.133701	0.927831	(30.7, 40.6]
devoted-sweep-7598	finished	-	hmaan		2023-01-06T09:34:03.000Z	96	53ik6kvj	[128,128]	0.1	Adam	17	5000	15	20	123	40	30	-0.0844056	0.0507435	0.149196	0.718938	-0.902858	0.92007	-0.0136774	0.97912	(10.9, 20.8]
pleasant-sweep-7597	finished	-	hmaan		2023-01-06T09:33:59.000Z	66	53ik6kvj	[32,32]	0.0001	RMSprop	1	2500	15	20	123	50	10	0.266363	0.132427	0.285437	-0.745347	0.865896	0.620093	0.160955	0.823222	(0.901, 10.9]
electric-sweep-7596	finished	-	hmaan		2023-01-06T09:33:56.000Z	93	53ik6kvj	[128,128]	0.01	Adam	84	2000	50	20	123	30	20	0.328896	0.550905	0.715006	-0.103714	0.916504	0.737824	0.481519	0.892342	(80.2, 90.1]
lively-sweep-7593	finished	-	hmaan		2023-01-06T09:33:42.000Z	103	53ik6kvj	[32,32]	0.01	RMSprop	55	2500	40	40	123	50	50	0.296201	0.247474	-0.262705	0.86441	-0.927003	0.943886	0.0436753	0.985188	(50.5, 60.4]
helpful-sweep-7590	finished	-	hmaan		2023-01-06T09:32:59.000Z	60	53ik6kvj	[64,64,64]	0.001	Adam	48	1000	15	40	123	50	20	0.377567		0.370044	0.269845	0.793023	0.834213		0.94565	(40.6, 50.5]
northern-sweep-7589	finished	-	hmaan		2023-01-06T09:32:55.000Z	52	53ik6kvj	[32,32]	0.0001	SGD	87	1000	10	50	123	10	20	0.383271		0.0218127	-0.816599	-0.868067	0.96361		0.991353	(80.2, 90.1]
tough-sweep-7587	finished	-	hmaan		2023-01-06T09:32:43.000Z	72	53ik6kvj	[512,512]	0.1	RMSprop	11	500	30	30	123	40	40	0.395207	0.533819	-0.429033	0.873742	0.616339	0.544972	0.398015	0.8531	(10.9, 20.8]
woven-sweep-7584	finished	-	hmaan		2023-01-06T09:31:38.000Z	88	53ik6kvj	[32,32]	0.1	RMSprop	5	500	50	30	123	5	20	-0.104671	0.433946	0.185933	0.834429	0.722117	0.957346	0.414351	0.985541	(0.901, 10.9]
wandering-sweep-7585	finished	-	hmaan		2023-01-06T09:31:38.000Z	76	53ik6kvj	[64,64,64]	0.01	Adam	74	5000	15	40	123	10	10	0.339035	0.0412485	0.606162	-0.170045	0.870752	0.619181	0.33743	0.795499	(70.3, 80.2]
dulcet-sweep-7583	finished	-	hmaan		2023-01-06T09:31:37.000Z	81	53ik6kvj	[64,64,64]	0.01	Adam	87	500	30	30	123	5	20	0.317752	0.446315	0.602526	0.374055	0.90139	0.707427	0.528408	0.869834	(80.2, 90.1]
restful-sweep-7582	finished	-	hmaan		2023-01-06T09:31:37.000Z	76	53ik6kvj	[128,128]	0.01	Adam	79	5000	20	50	123	10	50	0.339093	0.0506404	0.54099	0.40421	0.881202	0.634822	0.443227	0.798122	(70.3, 80.2]
vague-sweep-7580	finished	-	hmaan		2023-01-06T09:31:37.000Z	65	53ik6kvj	[64,64]	0.01	RMSprop	42	2000	10	50	123	30	5	0.426115	-0.256974	0.155615	0.177143	-0.687039	0.845818	-0.037028	0.948617	(40.6, 50.5]
vocal-sweep-7578	finished	-	hmaan		2023-01-06T09:13:54.000Z	71	53ik6kvj	[128,128]	0.0001	Adam	3	2000	10	20	123	40	5	0.187059	0.0688112	-0.224476	-0.867016	-0.757756	0.801194	-0.318676	0.938028	(0.901, 10.9]
polar-sweep-7574	finished	-	hmaan		2023-01-06T08:00:35.000Z	61	53ik6kvj	[256,256]	0.001	RMSprop	37	500	20	50	123	5	20	0.296622	-0.623467	0.631554	-0.0401567	0.890394	0.612886	0.230989	0.781929	(30.7, 40.6]
fresh-sweep-7573	finished	-	hmaan		2023-01-06T07:59:06.000Z	88	53ik6kvj	[128,128]	0.0001	RMSprop	16	500	50	20	123	20	5	0.418837	0.594835	0.651343	0.762025	0.900912	0.693377	0.66559	0.883822	(10.9, 20.8]
solar-sweep-7571	finished	-	hmaan		2023-01-06T07:42:23.000Z	73	53ik6kvj	[512,512]	0.01	RMSprop	24	500	30	40	123	5	50	0.0407042	-0.551336	0.60399	0.397307	-0.860097	0.921409	-0.0738864	0.960313	(20.8, 30.7]
olive-sweep-7570	finished	-	hmaan		2023-01-06T07:40:30.000Z	108	53ik6kvj	[128,128]	0.1	Adam	40	5000	50	20	123	10	5	0.338689	0.559188	0.602237	0.71884	0.436061	0.85737	0.531003	0.920185	(30.7, 40.6]
fresh-sweep-7567	finished	-	hmaan		2023-01-06T07:39:24.000Z	62	53ik6kvj	[512,512]	0.0001	Adam	81	500	15	20	123	20	40	0.393359	0.0163363	0.442524	-0.844915	-0.489304	0.799763	-0.0963998	0.948794	(80.2, 90.1]
smart-sweep-7566	finished	-	hmaan		2023-01-06T07:38:08.000Z	70	53ik6kvj	[64,64,64]	0.001	RMSprop	78	2500	5	30	123	50	5	0.197602		0.488399	-0.234535	0.356927	0.506597		0.754843	(70.3, 80.2]
atomic-sweep-7564	finished	-	hmaan		2023-01-06T07:36:31.000Z	92	53ik6kvj	[128,128]	0.001	Adam	3	1000	50	20	123	30	20	0.296337	0.43153	0.715303	0.211926	0.838836	0.748614	0.498787	0.909305	(0.901, 10.9]
morning-sweep-7563	finished	-	hmaan		2023-01-06T07:36:07.000Z	85	53ik6kvj	[64,64,64]	0.001	RMSprop	64	5000	15	20	123	20	20	0.271763	0.239753	0.523656	-0.665407	0.871059	0.611254	0.248165	0.819477	(60.4, 70.3]
genial-sweep-7561	finished	-	hmaan		2023-01-06T07:34:45.000Z	105	53ik6kvj	[32,32]	0.1	RMSprop	59	1000	50	50	123	50	10	0.357329	0.643272	0.305238	-0.149786	-0.741294	0.932757	0.0829517	0.981393	(50.5, 60.4]
efficient-sweep-7562	finished	-	hmaan		2023-01-06T07:34:45.000Z	81	53ik6kvj	[64,64]	0.1	RMSprop	24	2500	10	30	123	5	20	0.247739	0.476332	0.326274	0.826903	-0.89488	0.89282	0.196474	0.965116	(20.8, 30.7]
avid-sweep-7552	finished	-	hmaan		2023-01-06T07:28:34.000Z	24	53ik6kvj	[32,32]	0.1	SGD	27	1000	30	30	123	10	10									(20.8, 30.7]
stellar-sweep-7486	finished	-	hmaan		2023-01-06T07:05:42.000Z	88	53ik6kvj	[256,256]	0.1	Adam	13	2500	30	50	123	20	50	0.420478	-0.0696377	0.440694	0.290894	0.91355	0.707942	0.399195	0.804181	(10.9, 20.8]
crisp-sweep-7481	finished	-	hmaan		2023-01-06T07:04:41.000Z	60	53ik6kvj	[256,256]	0.001	RMSprop	35	500	10	20	123	5	10	0.308565	0.234454	0.513071	-0.251565	0.778748	0.505664	0.316655	0.750454	(30.7, 40.6]
earnest-sweep-7458	finished	-	hmaan		2023-01-06T06:57:41.000Z	57	53ik6kvj	[128,128]	0.1	Adam	45	1000	20	10	123	5	10	0.24458	0.1663	0.560882	0.774845	0.812935	0.79535	0.511908	0.914536	(40.6, 50.5]
celestial-sweep-7456	finished	-	hmaan		2023-01-06T06:57:10.000Z	97	53ik6kvj	[32,32]	0.01	Adam	85	2000	50	20	123	5	20	0.311681	0.572487	0.687503	0.403834	0.921638	0.750924	0.579429	0.886582	(80.2, 90.1]
wise-sweep-7453	finished	-	hmaan		2023-01-06T06:56:45.000Z	112	53ik6kvj	[256,256]	0.1	RMSprop	22	5000	40	50	123	50	30	-0.210806	-0.591146	-0.0727721	0.378021	0.929402	0.59974	0.0865398	0.73466	(20.8, 30.7]
balmy-sweep-7451	finished	-	hmaan		2023-01-06T06:56:35.000Z	59	53ik6kvj	[64,64]	0.1	RMSprop	88	500	20	10	123	20	5	0.188329	-0.0652683	-0.120419	0.754332	-0.52374	0.94995	0.0466469	0.988978	(80.2, 90.1]
swept-sweep-7444	finished	-	hmaan		2023-01-06T06:55:23.000Z	106	53ik6kvj	[32,32]	0.001	Adam	4	2500	50	30	123	5	5	0.393776	0.490845	0.679686	0.385698	0.920419	0.882973	0.574085	0.956101	(0.901, 10.9]
dark-sweep-7447	finished	-	hmaan		2023-01-06T06:55:23.000Z	71	53ik6kvj	[512,512]	0.01	RMSprop	95	5000	15	10	123	20	40	0.149145	0.179355	0.493107	-0.801465	0.535763	0.707278	0.111181	0.856995	(90.1, 100.0]
iconic-sweep-7443	finished	-	hmaan		2023-01-06T06:55:09.000Z	90	53ik6kvj	[64,64,64]	0.01	RMSprop	12	2500	30	50	123	20	40	0.363052	0.166747	0.0907472	-0.822455	0.894364	0.859264	0.138491	0.952809	(10.9, 20.8]
breezy-sweep-7436	finished	-	hmaan		2023-01-06T06:53:40.000Z	54	53ik6kvj	[512,512]	0.01	Adam	86	500	10	40	123	10	50	0.394162	-0.322383	0.608513	0.108038	0.820291	0.589109	0.321724	0.79192	(80.2, 90.1]
polished-sweep-7435	finished	-	hmaan		2023-01-06T06:53:37.000Z	83	53ik6kvj	[128,128]	0.0001	RMSprop	31	1000	40	20	123	40	5	0.301176	0.333063	0.682491	-0.526447	0.903829	0.730829	0.338823	0.909021	(30.7, 40.6]
restful-sweep-7431	finished	-	hmaan		2023-01-06T06:52:21.000Z	70	53ik6kvj	[512,512]	0.1	Adam	61	2500	15	40	123	10	30	0.403482	-0.248377	0.336131	-0.131498	0.90807	0.586739	0.253562	0.759928	(60.4, 70.3]
blooming-sweep-7430	finished	-	hmaan		2023-01-06T06:52:14.000Z	79	53ik6kvj	[64,64,64]	0.1	RMSprop	17	1000	40	20	123	5	40	0.215432	0.104301	-0.184023	-0.803614	-0.854669	0.940606	-0.304515	0.983773	(10.9, 20.8]
polar-sweep-7424	finished	-	hmaan		2023-01-06T06:50:43.000Z	90	53ik6kvj	[32,32]	0.001	RMSprop	57	5000	30	30	123	20	20	0.376422	0.219869	0.586546	0.388516	-0.470936	0.809207	0.220083	0.923076	(50.5, 60.4]
lyric-sweep-7422	finished	-	hmaan		2023-01-06T06:50:30.000Z	110	53ik6kvj	[32,32]	0.1	Adam	18	5000	50	20	123	30	10	0.313926	0.576053	0.371012	-0.540605	-0.915716	0.964636	-0.039066	0.989824	(10.9, 20.8]
sweepy-sweep-7346	finished	-	hmaan		2023-01-06T06:25:01.000Z	69	53ik6kvj	[512,512]	0.01	RMSprop	44	5000	10	10	123	40	5	0.0270135	0.106047	0.308641	-0.000795525	0.586904	0.561206	0.205562	0.774984	(40.6, 50.5]
generous-sweep-7342	finished	-	hmaan		2023-01-06T06:24:19.000Z	69	53ik6kvj	[32,32]	0.01	RMSprop	22	2000	5	40	123	50	5	0.239339		0.371529	-0.227287	-0.673225	0.899061		0.971031	(20.8, 30.7]
warm-sweep-7341	finished	-	hmaan		2023-01-06T06:24:12.000Z	65	53ik6kvj	[32,32]	0.1	Adam	28	5000	10	30	123	5	40	0.266703	0.237968	0.149516	-0.0433992	0.59256	0.633312	0.24067	0.783623	(20.8, 30.7]
giddy-sweep-7337	finished	-	hmaan		2023-01-06T06:23:30.000Z	83	53ik6kvj	[256,256]	0.1	RMSprop	87	500	40	40	123	20	5	-0.0316841	0.00818014	0.155732	-0.858267	0.518403	0.743285	-0.0415272	0.899258	(80.2, 90.1]
sage-sweep-7333	finished	-	hmaan		2023-01-06T06:22:53.000Z	72	53ik6kvj	[64,64]	0.0001	Adam	29	1000	30	20	123	30	5	0.316647	0.89836	0.502108	-0.82425	0.794466	0.90033	0.337466	0.980431	(20.8, 30.7]
crisp-sweep-7332	finished	-	hmaan		2023-01-06T06:22:32.000Z	102	53ik6kvj	[256,256]	0.001	Adam	41	1000	50	40	123	40	10	0.38464	0.353316	0.717734	0.650242	0.919995	0.778549	0.605185	0.911458	(40.6, 50.5]
denim-sweep-7328	finished	-	hmaan		2023-01-06T06:21:49.000Z	100	53ik6kvj	[256,256]	0.001	Adam	94	2500	40	30	123	10	5	0.358452	0.415869	0.667306	0.480352	0.914824	0.789329	0.567361	0.923331	(90.1, 100.0]
true-sweep-7325	finished	-	hmaan		2023-01-06T06:21:43.000Z	75	53ik6kvj	[32,32]	0.1	RMSprop	12	2000	20	40	123	40	30	0.209379	0.283397	-0.0814308	0.796152	0.911672	0.955067	0.423834	0.989474	(10.9, 20.8]
wise-sweep-7324	finished	-	hmaan		2023-01-06T06:21:42.000Z	70	53ik6kvj	[512,512]	0.01	Adam	28	5000	10	10	123	10	50	0.134623	-0.131435	0.505791	-0.22662	0.821158	0.548368	0.220703	0.807706	(20.8, 30.7]
avid-sweep-7322	finished	-	hmaan		2023-01-06T06:21:16.000Z	69	53ik6kvj	[64,64,64]	0.001	Adam	10	1000	15	20	123	30	50	0.265795	0.102549	0.440154	0.420974	0.818143	0.786224	0.409523	0.930827	(0.901, 10.9]
peachy-sweep-7320	finished	-	hmaan		2023-01-06T06:20:47.000Z	94	53ik6kvj	[32,32]	0.001	RMSprop	36	2500	40	10	123	5	50	0.301428	0.614012	0.549139	0.653593	0.85424	0.73762	0.594482	0.89722	(30.7, 40.6]
deft-sweep-7315	finished	-	hmaan		2023-01-06T06:19:44.000Z	83	53ik6kvj	[256,256]	0.0001	RMSprop	90	500	40	10	123	30	30	0.369602	0.682538	0.577726	0.779436	0.795233	0.67254	0.640907	0.884247	(80.2, 90.1]
sparkling-sweep-7313	finished	-	hmaan		2023-01-06T06:19:25.000Z	75	53ik6kvj	[128,128]	0.001	Adam	35	2500	15	10	123	10	20	0.2069	0.244886	0.466472	0.828119	0.809491	0.650235	0.511174	0.858912	(30.7, 40.6]
peachy-sweep-7309	finished	-	hmaan		2023-01-06T06:18:34.000Z	54	53ik6kvj	[64,64]	0.0001	Adam	18	500	5	20	123	5	30	-0.100816	-0.289855	0.1544	0.557271	0.569018	0.819186	0.178003	0.956992	(10.9, 20.8]
leafy-sweep-7307	finished	-	hmaan		2023-01-06T06:18:17.000Z	61	53ik6kvj	[64,64]	0.1	RMSprop	31	2500	5	20	123	20	30	0.0220168	-0.938691	-0.0818869	-0.276838	0.250086	0.389368	-0.205063	0.672928	(30.7, 40.6]
twilight-sweep-7306	finished	-	hmaan		2023-01-06T06:18:13.000Z	87	53ik6kvj	[128,128]	0.0001	RMSprop	33	2000	30	40	123	10	5	0.323159	0.184924	0.651468	0.421886	0.921086	0.734559	0.500505	0.886097	(30.7, 40.6]
golden-sweep-7305	finished	-	hmaan		2023-01-06T06:18:04.000Z	73	53ik6kvj	[64,64,64]	0.01	Adam	81	1000	20	10	123	10	20	0.230978	0.267189	0.574226	0.358672	0.867088	0.661332	0.459631	0.861208	(80.2, 90.1]
comfy-sweep-7299	finished	-	hmaan		2023-01-06T06:17:06.000Z	65	53ik6kvj	[64,64,64]	0.0001	RMSprop	70	5000	5	30	123	10	20	0.128944	0.0205067	0.455958	-0.450028	0.443485	0.513281	0.119773	0.756409	(60.4, 70.3]
daily-sweep-7297	finished	-	hmaan		2023-01-06T06:16:48.000Z	68	53ik6kvj	[32,32]	0.001	SGD	4	2500	10	10	123	10	10	-0.0789781	0.051303	0.0443914	0.74092	-0.867871	0.988345	-0.0220471	0.99804	(0.901, 10.9]
celestial-sweep-7296	finished	-	hmaan		2023-01-06T06:16:46.000Z	79	53ik6kvj	[128,128]	0.0001	Adam	13	2500	15	50	123	30	40	0.237418	0.226439	0.267556	-0.824837	-0.789206	0.891243	-0.176526	0.96929	(10.9, 20.8]
iconic-sweep-7292	finished	-	hmaan		2023-01-06T06:15:51.000Z	90	53ik6kvj	[256,256]	0.001	Adam	16	1000	40	40	123	5	40	0.368095	0.267799	0.710277	0.400448	0.918125	0.711933	0.532949	0.873741	(10.9, 20.8]
glad-sweep-7290	finished	-	hmaan		2023-01-06T06:15:35.000Z	67	53ik6kvj	[256,256]	0.001	Adam	64	1000	15	30	123	5	30	0.307163	-0.178012	0.520169	0.404031	0.823767	0.615175	0.375424	0.82148	(60.4, 70.3]
gentle-sweep-7289	finished	-	hmaan		2023-01-06T06:15:31.000Z	87	53ik6kvj	[128,128]	0.001	Adam	20	2500	30	50	123	10	5	0.39431	-0.0256084	0.639292	0.726544	0.915619	0.776149	0.530031	0.907762	(10.9, 20.8]
jolly-sweep-7287	finished	-	hmaan		2023-01-06T06:15:25.000Z	96	53ik6kvj	[32,32]	0.01	RMSprop	9	500	50	50	123	30	30	0.203147	0.293697	0.0404057	-0.84703	0.223549	0.938362	-0.0172465	0.972464	(0.901, 10.9]
gallant-sweep-7284	finished	-	hmaan		2023-01-06T06:14:50.000Z	109	53ik6kvj	[64,64,64]	0.01	RMSprop	98	5000	40	10	123	30	30	-0.0599885	0.654052	0.0659787	0.516625	-0.918522	0.936259	0.0516289	0.981605	(90.1, 100.0]
lunar-sweep-7278	finished	-	hmaan		2023-01-06T06:13:58.000Z	86	53ik6kvj	[128,128]	0.01	Adam	60	5000	10	30	123	30	40	0.250451	0.225805	0.55362	0.0680666	0.859371	0.57032	0.391463	0.764723	(50.5, 60.4]
wise-sweep-7277	finished	-	hmaan		2023-01-06T06:13:53.000Z	95	53ik6kvj	[64,64,64]	0.01	RMSprop	81	2000	40	50	123	5	5	0.450688	0.242139	0.126385	-0.879389	-0.794323	0.960464	-0.1709	0.987902	(80.2, 90.1]
dandy-sweep-7276	finished	-	hmaan		2023-01-06T06:13:50.000Z	94	53ik6kvj	[512,512]	0.1	RMSprop	35	500	30	30	123	40	20	0.225207	-0.238807	0.576381	0.863691	-0.673058	0.873347	0.150683	0.93887	(30.7, 40.6]
decent-sweep-7275	finished	-	hmaan		2023-01-06T06:13:50.000Z	82	53ik6kvj	[256,256]	0.0001	Adam	16	5000	5	10	123	30	10	0.0648501	0.180914	0.0670889	-0.509151	-0.701665	0.781077	-0.179592	0.931044	(10.9, 20.8]
warm-sweep-7273	finished	-	hmaan		2023-01-06T06:13:42.000Z	121	53ik6kvj	[128,128]	0.1	RMSprop	19	5000	50	50	123	5	20	0.0669144	0.162635	-0.615264	0.562242	-0.906128	0.956807	-0.14592	0.98551	(10.9, 20.8]
sunny-sweep-7271	finished	-	hmaan		2023-01-06T06:13:15.000Z	135	53ik6kvj	[512,512]	0.0001	Adam	42	5000	40	50	123	40	50	0.303424	0.451972	0.502175	-0.651321	0.926	0.927984	0.30645	0.977191	(40.6, 50.5]
dutiful-sweep-7269	finished	-	hmaan		2023-01-06T06:13:14.000Z	95	53ik6kvj	[128,128]	0.0001	Adam	28	5000	10	40	123	5	30	0.163168	0.462813	0.0376605	0.512085	0.133428	0.904025	0.261831	0.970696	(20.8, 30.7]
exalted-sweep-7268	finished	-	hmaan		2023-01-06T06:13:11.000Z	84	53ik6kvj	[64,64,64]	0.0001	Adam	14	1000	40	10	123	5	20	0.222396	0.464535	-0.681795	0.530786	-0.760875	0.909301	-0.0449907	0.980677	(10.9, 20.8]
grateful-sweep-7264	finished	-	hmaan		2023-01-06T06:12:31.000Z	80	53ik6kvj	[512,512]	0.01	Adam	65	2500	10	40	123	30	5	0.384271	-0.1286	0.561048	-0.334787	0.847433	0.583734	0.265873	0.782135	(60.4, 70.3]
daily-sweep-7261	finished	-	hmaan		2023-01-06T06:12:16.000Z	85	53ik6kvj	[256,256]	0.001	RMSprop	29	500	15	40	123	30	20	0.458124	-0.255296	0.542863	0.544784	0.871871	0.533446	0.432469	0.747413	(20.8, 30.7]
winter-sweep-7262	finished	-	hmaan		2023-01-06T06:12:16.000Z	96	53ik6kvj	[64,64,64]	0.001	RMSprop	50	500	30	50	123	50	5	0.370259	-0.312334	0.558761	0.820676	0.885596	0.800791	0.464592	0.911033	(40.6, 50.5]
pretty-sweep-7258	finished	-	hmaan		2023-01-06T06:11:54.000Z	70	53ik6kvj	[512,512]	0.001	Adam	16	500	20	40	123	50	10	0.417477	-0.487885	0.572766	0.493037	0.875978	0.626032	0.374275	0.821945	(10.9, 20.8]
worldly-sweep-7252	finished	-	hmaan		2023-01-06T06:11:07.000Z	108	53ik6kvj	[32,32]	0.001	Adam	21	5000	40	40	123	20	50	0.272807	0.450565	0.663487	-0.461169	0.903598	0.896174	0.365858	0.958324	(20.8, 30.7]
fallen-sweep-7250	finished	-	hmaan		2023-01-06T06:10:41.000Z	80	53ik6kvj	[256,256]	0.0001	RMSprop	3	500	30	20	123	5	30	0.305784	0.383591	0.69411	0.783726	0.755423	0.560517	0.584527	0.809075	(0.901, 10.9]
ruby-sweep-7249	finished	-	hmaan		2023-01-06T06:10:39.000Z	106	53ik6kvj	[32,32]	0.01	RMSprop	95	2500	30	50	123	40	10	0.378659	0.0109084	0.425204	-0.327961	-0.774909	0.901299	-0.0576196	0.959376	(90.1, 100.0]
royal-sweep-7247	finished	-	hmaan		2023-01-06T06:10:38.000Z	75	53ik6kvj	[256,256]	0.1	Adam	51	2500	5	30	123	40	5	0.182857		0.148798	-0.639659	-0.408573	0.644836		0.826598	(50.5, 60.4]
vivid-sweep-7244	finished	-	hmaan		2023-01-06T06:10:28.000Z	84	53ik6kvj	[32,32]	0.01	RMSprop	89	2500	15	30	123	50	10	0.344791	-0.071842	0.479644	-0.863092	-0.294526	0.90662	-0.0810051	0.971939	(80.2, 90.1]
good-sweep-7241	finished	-	hmaan		2023-01-06T06:10:05.000Z	89	53ik6kvj	[32,32]	0.01	Adam	91	2000	30	10	123	20	30	0.247999	0.586365	0.555032	0.721254	0.877398	0.676987	0.59761	0.856067	(90.1, 100.0]
ruby-sweep-7239	finished	-	hmaan		2023-01-06T06:09:55.000Z	81	53ik6kvj	[32,32]	0.1	SGD	60	5000	10	40	123	5	30	0.113993	-0.837403	0.219434	-0.0527884	-0.546539	0	-0.220661	0	(50.5, 60.4]
decent-sweep-7236	finished	-	hmaan		2023-01-06T06:09:45.000Z	81	53ik6kvj	[256,256]	0.0001	Adam	96	2000	20	50	123	20	10	0.401228	0.103835	0.539227	-0.823187	0.78572	0.889846	0.201365	0.968989	(90.1, 100.0]
vague-sweep-7233	finished	-	hmaan		2023-01-06T06:09:28.000Z	65	53ik6kvj	[32,32]	0.001	Adam	3	500	10	30	123	20	5	0.415455	-0.484644	0.337807	-0.843741	0.276694	0.690213	-0.059686	0.894476	(0.901, 10.9]
happy-sweep-7228	finished	-	hmaan		2023-01-06T06:08:44.000Z	77	53ik6kvj	[32,32]	0.0001	RMSprop	98	2500	10	50	123	30	20	0.190552	-0.0359058	0.411155	0.26825	0.85457	0.661908	0.337724	0.823054	(90.1, 100.0]
amber-sweep-7227	finished	-	hmaan		2023-01-06T06:08:42.000Z	86	53ik6kvj	[64,64,64]	0.01	RMSprop	80	500	40	40	123	20	20	-0.196473	-0.0180605	0.533913	0.0810502	0.881019	0.838826	0.25629	0.865931	(70.3, 80.2]
olive-sweep-7223	finished	-	hmaan		2023-01-06T06:08:29.000Z	73	53ik6kvj	[256,256]	0.1	RMSprop	98	500	30	10	123	30	20	-0.216727	-0.484532	0.574069	0.536219	-0.486482	0.836726	-0.0154909	0.928416	(90.1, 100.0]
gentle-sweep-7220	finished	-	hmaan		2023-01-06T06:08:01.000Z	78	53ik6kvj	[256,256]	0.0001	RMSprop	46	2500	5	10	123	50	50	0.033474	0.787767	0.31107	-0.484155	0.539333	0.419825	0.237498	0.735694	(40.6, 50.5]
skilled-sweep-7219	finished	-	hmaan		2023-01-06T06:07:58.000Z	116	53ik6kvj	[128,128]	0.0001	RMSprop	24	5000	30	30	123	5	5	0.360597	0.290399	0.615569	0.552803	0.908621	0.724333	0.545598	0.880771	(20.8, 30.7]
icy-sweep-7216	finished	-	hmaan		2023-01-06T06:07:44.000Z	136	53ik6kvj	[128,128]	0.01	RMSprop	80	5000	50	40	123	50	5	0.408172	0.396543	0.384454	0.397668	0.818567	0.882713	0.481081	0.932906	(70.3, 80.2]
woven-sweep-7213	finished	-	hmaan		2023-01-06T06:07:10.000Z	87	53ik6kvj	[512,512]	0.0001	Adam	7	2500	20	40	123	40	30	0.301896	-0.130339	0.487751	-0.590882	0.640356	0.846738	0.141756	0.954653	(0.901, 10.9]
generous-sweep-7212	finished	-	hmaan		2023-01-06T06:07:07.000Z	85	53ik6kvj	[64,64,64]	0.0001	Adam	74	500	30	30	123	10	40	-0.300519	0.397917	0.440404	0.850237	-0.518058	0.958666	0.173996	0.989255	(70.3, 80.2]
lunar-sweep-7211	finished	-	hmaan		2023-01-06T06:07:04.000Z	79	53ik6kvj	[256,256]	0.001	RMSprop	74	2000	20	50	123	5	10	0.338957	0.0146714	0.548616	-0.0225686	0.897062	0.674509	0.355347	0.853809	(70.3, 80.2]
whole-sweep-7208	finished	-	hmaan		2023-01-06T06:06:56.000Z	107	53ik6kvj	[64,64]	0.1	Adam	41	500	50	40	123	30	30	-0.151565	0.278036	0.0503777	-0.800637	0.347282	0.887215	-0.0553013	0.930209	(40.6, 50.5]
bumbling-sweep-7206	finished	-	hmaan		2023-01-06T06:06:42.000Z	99	53ik6kvj	[64,64]	0.0001	RMSprop	91	2000	50	20	123	5	40	0.28104	0.614554	0.7023	0.107691	0.90369	0.840416	0.521855	0.946368	(90.1, 100.0]
floral-sweep-7202	finished	-	hmaan		2023-01-06T06:06:26.000Z	85	53ik6kvj	[64,64,64]	0.1	RMSprop	83	2500	15	20	123	20	20	0.0937354	0.392641	0.17432	-0.77256	-0.89666	0.825222	-0.201705	0.960033	(80.2, 90.1]
volcanic-sweep-7201	finished	-	hmaan		2023-01-06T06:06:24.000Z	111	53ik6kvj	[64,64,64]	0.001	Adam	83	2500	40	50	123	20	50	0.291816	0.325923	0.665393	-0.732318	0.928476	0.913291	0.295858	0.965342	(80.2, 90.1]
devout-sweep-7198	finished	-	hmaan		2023-01-06T06:06:09.000Z	102	53ik6kvj	[64,64,64]	0.01	Adam	71	2500	30	50	123	10	40	0.409158	-0.0426979	0.651907	0.640446	0.920694	0.701984	0.515901	0.847529	(70.3, 80.2]
peachy-sweep-7196	finished	-	hmaan		2023-01-06T06:06:05.000Z	64	53ik6kvj	[64,64]	0.1	RMSprop	87	1000	5	10	123	10	50	0.0867458	0.0552941	-0.185293	-0.0121959	0.551026	0.328655	0.0991154	0.641068	(80.2, 90.1]
misunderstood-sweep-7193	finished	-	hmaan		2023-01-06T06:05:48.000Z	97	53ik6kvj	[64,64]	0.01	Adam	6	2500	40	50	123	30	10	0.416048	0.325887	0.628278	0.0432	0.923572	0.746467	0.467397	0.862633	(0.901, 10.9]
trim-sweep-7190	finished	-	hmaan		2023-01-06T06:05:32.000Z	69	53ik6kvj	[64,64]	0.001	RMSprop	64	1000	15	50	123	5	5	0.298397	-0.89341	0.543422	-0.157621	0.630216	0.655707	0.0842007	0.821885	(60.4, 70.3]
easy-sweep-7187	finished	-	hmaan		2023-01-06T06:05:03.000Z	93	53ik6kvj	[512,512]	0.0001	RMSprop	75	5000	20	10	123	50	20	0.233999	0.508568	0.453577	0.383359	0.880974	0.606158	0.492095	0.83757	(70.3, 80.2]
scarlet-sweep-7184	finished	-	hmaan		2023-01-06T06:04:54.000Z	126	53ik6kvj	[32,32]	0.0001	SGD	11	5000	40	50	123	50	20	0.242897	-0.467595	0.557032	-0.899534	0.92552	0.9954	0.0716641	0.999091	(10.9, 20.8]
legendary-sweep-7180	finished	-	hmaan		2023-01-06T06:04:46.000Z	85	53ik6kvj	[64,64,64]	0.1	RMSprop	44	5000	10	40	123	5	40	-0.22934	-0.410801	-0.084306	0.750127	0.856678	0.939934	0.176472	0.98373	(40.6, 50.5]
serene-sweep-7178	finished	-	hmaan		2023-01-06T06:04:28.000Z	100	53ik6kvj	[64,64,64]	0.0001	RMSprop	64	5000	30	10	123	30	50	0.250812	0.617001	0.538226	-0.7387	0.831597	0.783223	0.299787	0.916722	(60.4, 70.3]
avid-sweep-7177	finished	-	hmaan		2023-01-06T06:04:28.000Z	100	53ik6kvj	[128,128]	0.1	Adam	99	500	30	40	123	5	10	0.174278	-0.0568408	0.432318	0.262737	0.503218	0.774809	0.263142	0.848115	(90.1, 100.0]
glorious-sweep-7175	finished	-	hmaan		2023-01-06T06:04:12.000Z	94	53ik6kvj	[32,32]	0.001	Adam	73	1000	50	10	123	20	40	0.270907	0.592548	0.642336	-0.81108	0.85845	0.909704	0.310632	0.976336	(70.3, 80.2]
flowing-sweep-7174	finished	-	hmaan		2023-01-06T06:04:11.000Z	90	53ik6kvj	[32,32]	0.01	RMSprop	86	500	40	50	123	5	20	-0.0877541	-0.373384	0.557554	-0.793418	0.842988	0.859107	0.0291972	0.961351	(80.2, 90.1]
leafy-sweep-7150	finished	-	hmaan		2023-01-06T05:56:11.000Z	75	53ik6kvj	[512,512]	0.01	RMSprop	81	1000	30	30	123	30	20	0.130735	0.286202	0.586318	-0.213866	0.928674	0.729695	0.343613	0.848881	(80.2, 90.1]
dry-sweep-7145	finished	-	hmaan		2023-01-06T05:54:55.000Z	72	53ik6kvj	[128,128]	0.1	RMSprop	39	2000	20	20	123	30	10	0.125735	-0.017155	-0.249296	-0.537664	-0.032094	0.917198	-0.142095	0.972252	(30.7, 40.6]
dry-sweep-7141	finished	-	hmaan		2023-01-06T05:53:49.000Z	58	53ik6kvj	[256,256]	0.0001	RMSprop	69	2500	5	50	123	20	50	0.168411		0.422306	-0.565654	0.421005	0.419652		0.68671	(60.4, 70.3]
honest-sweep-7136	finished	-	hmaan		2023-01-06T05:52:37.000Z	65	53ik6kvj	[256,256]	0.0001	RMSprop	7	2500	15	20	123	10	30	0.311761	0.17963	0.489351	0.186164	0.858701	0.547204	0.405122	0.785718	(0.901, 10.9]
toasty-sweep-7130	finished	-	hmaan		2023-01-06T05:51:16.000Z	76	53ik6kvj	[128,128]	0.001	Adam	30	500	30	50	123	5	5	0.221694	-0.301048	0.618202	-0.426075	0.864983	0.728047	0.195551	0.885933	(20.8, 30.7]
smart-sweep-7128	finished	-	hmaan		2023-01-06T05:51:10.000Z	61	53ik6kvj	[512,512]	0.0001	Adam	45	2000	10	30	123	50	5	0.315601	0.0781518	0.3888	-0.49296	-0.475385	0.798108	-0.0371582	0.941701	(40.6, 50.5]
morning-sweep-7126	finished	-	hmaan		2023-01-06T05:50:41.000Z	65	53ik6kvj	[64,64,64]	0.1	RMSprop	20	5000	5	30	123	10	30	0.229324	0.181106	0.342761	-0.978027	-0.663105	0.887608	-0.177588	0.967106	(10.9, 20.8]
trim-sweep-7123	finished	-	hmaan		2023-01-06T05:49:53.000Z	76	53ik6kvj	[128,128]	0.001	RMSprop	54	5000	15	30	123	20	40	0.325755	-0.193616	0.606561	-0.189334	0.864584	0.649917	0.28279	0.816121	(50.5, 60.4]
royal-sweep-7122	finished	-	hmaan		2023-01-06T05:49:49.000Z	86	53ik6kvj	[256,256]	0.001	RMSprop	59	2000	30	20	123	40	50	0.276814	0.253489	0.639682	0.720033	0.907132	0.669492	0.55943	0.864507	(50.5, 60.4]
dutiful-sweep-7074	finished	-	hmaan		2023-01-06T05:33:20.000Z	80	53ik6kvj	[128,128]	0.0001	Adam	16	500	50	10	123	30	10	-0.267033	-0.03567	0.000904698	0.329572	0.591379	0.79557	0.123831	0.95137	(10.9, 20.8]
dark-sweep-7065	finished	-	hmaan		2023-01-06T05:30:52.000Z	58	53ik6kvj	[64,64,64]	0.0001	Adam	75	2000	10	30	123	10	10	0.20067	-0.803546	0.0921908	-0.583341	-0.767688	0.875766	-0.372343	0.968121	(70.3, 80.2]
prime-sweep-7057	finished	-	hmaan		2023-01-06T05:29:21.000Z	83	53ik6kvj	[64,64,64]	0.001	Adam	8	2000	40	20	123	30	40	0.272656	0.480632	0.661845	-0.801814	0.904056	0.861779	0.303475	0.954712	(0.901, 10.9]
autumn-sweep-7056	finished	-	hmaan		2023-01-06T05:29:04.000Z	53	53ik6kvj	[256,256]	0.001	Adam	5	1000	5	20	123	5	50	0.177227	-0.618872	0.15153	0.0314714	0.352189	0.359721	0.0187092	0.683756	(0.901, 10.9]
upbeat-sweep-7050	finished	-	hmaan		2023-01-06T05:28:12.000Z	64	53ik6kvj	[32,32]	0.0001	RMSprop	85	2500	15	20	123	40	10	0.262011	0.131056	0.488019	0.11348	0.866016	0.728444	0.372116	0.880584	(80.2, 90.1]
restful-sweep-7048	finished	-	hmaan		2023-01-06T05:27:54.000Z	80	53ik6kvj	[128,128]	0.1	Adam	66	500	40	20	123	20	40	0.029952	0.433513	0.47253	0.764408	-0.508748	0.804746	0.238331	0.897406	(60.4, 70.3]
zany-sweep-7047	finished	-	hmaan		2023-01-06T05:27:53.000Z	59	53ik6kvj	[32,32]	0.1	RMSprop	13	1000	20	10	123	40	10	0.141081	0.315297	0.455157	-0.810907	-0.912615	0.942834	-0.162397	0.988478	(10.9, 20.8]
fragrant-sweep-7045	finished	-	hmaan		2023-01-06T05:27:20.000Z	59	53ik6kvj	[128,128]	0.01	Adam	46	500	15	50	123	30	40	0.385375	-0.537875	0.637147	-0.0614007	0.864047	0.550233	0.257459	0.752207	(40.6, 50.5]
lunar-sweep-7043	finished	-	hmaan		2023-01-06T05:27:02.000Z	116	53ik6kvj	[256,256]	0.001	Adam	54	5000	50	50	123	5	50	0.379766	0.437177	0.693942	0.143438	0.907982	0.753526	0.512461	0.886352	(50.5, 60.4]
icy-sweep-7038	finished	-	hmaan		2023-01-06T05:26:31.000Z	94	53ik6kvj	[64,64,64]	0.1	RMSprop	4	5000	40	20	123	40	20	0.224056	-0.526016	0.55966	-0.847681	0.916904	0.955003	0.0653847	0.989689	(0.901, 10.9]
lively-sweep-7039	finished	-	hmaan		2023-01-06T05:26:31.000Z	76	53ik6kvj	[64,64,64]	0.01	Adam	85	2000	30	50	123	5	20	0.317015	-0.00801114	0.58275	0.559163	0.907563	0.686512	0.471696	0.836436	(80.2, 90.1]
honest-sweep-7036	finished	-	hmaan		2023-01-06T05:26:15.000Z	91	53ik6kvj	[128,128]	0.001	Adam	8	2000	40	50	123	50	10	0.385185	0.346832	0.672318	-0.0634082	0.919964	0.788529	0.452178	0.912214	(0.901, 10.9]
tough-sweep-7035	finished	-	hmaan		2023-01-06T05:26:08.000Z	66	53ik6kvj	[64,64,64]	0.0001	RMSprop	13	2000	15	30	123	40	40	0.294249	-0.174831	0.499944	-0.718862	0.84664	0.666303	0.149428	0.839965	(10.9, 20.8]
vital-sweep-7032	finished	-	hmaan		2023-01-06T05:25:46.000Z	69	53ik6kvj	[128,128]	0.01	Adam	48	500	30	30	123	30	20	0.336703	0.391915	0.587773	0.778086	0.87837	0.684897	0.594569	0.850914	(40.6, 50.5]
wobbly-sweep-7031	finished	-	hmaan		2023-01-06T05:25:40.000Z	74	53ik6kvj	[256,256]	0.001	RMSprop	45	500	30	20	123	30	10	0.339292	0.505455	0.420449	0.308756	0.865732	0.653611	0.487937	0.843238	(40.6, 50.5]
splendid-sweep-7025	finished	-	hmaan		2023-01-06T05:24:51.000Z	54	53ik6kvj	[128,128]	0.1	RMSprop	72	1000	5	10	123	50	5	0.0285396	0.941216	-0.298138	0.637739	-0.590531	0.712968	0.143765	0.910025	(70.3, 80.2]
devoted-sweep-7024	finished	-	hmaan		2023-01-06T05:24:50.000Z	100	53ik6kvj	[64,64,64]	0.01	RMSprop	13	2000	40	30	123	50	40	0.415726	0.306329	0.0505152	0.862105	-0.936541	0.946638	0.139627	0.983109	(10.9, 20.8]
stoic-sweep-7023	finished	-	hmaan		2023-01-06T05:24:50.000Z	59	53ik6kvj	[512,512]	0.001	RMSprop	14	2500	5	10	123	5	40	-0.0361723	0.782038	0.155949	-0.635425	0.379471	0.463479	0.129172	0.756798	(10.9, 20.8]
stoic-sweep-7021	finished	-	hmaan		2023-01-06T05:24:49.000Z	85	53ik6kvj	[256,256]	0.01	RMSprop	69	1000	40	50	123	40	40	0.365539	0.0306684	0.576987	0.180145	0.56795	0.729074	0.344258	0.834913	(60.4, 70.3]
crimson-sweep-7016	finished	-	hmaan		2023-01-06T05:24:29.000Z	66	53ik6kvj	[64,64,64]	0.001	RMSprop	61	2000	15	20	123	20	30	0.239474	0.251685	0.518176	-0.185445	0.863666	0.653702	0.337511	0.84847	(60.4, 70.3]
polar-sweep-7011	finished	-	hmaan		2023-01-06T05:23:24.000Z	68	53ik6kvj	[64,64,64]	0.1	RMSprop	47	2500	20	20	123	10	30	-0.0653811	0.224032	-0.0669402	0.854239	-0.819085	0.852024	0.0253729	0.926302	(40.6, 50.5]
different-sweep-7009	finished	-	hmaan		2023-01-06T05:23:08.000Z	77	53ik6kvj	[512,512]	0.001	RMSprop	24	1000	30	40	123	5	20	0.350877	0.181695	0.636259	0.843532	0.898742	0.649467	0.582221	0.840296	(20.8, 30.7]
rose-sweep-7006	finished	-	hmaan		2023-01-06T05:22:28.000Z	51	53ik6kvj	[64,64]	0.1	RMSprop	47	500	5	20	123	20	50	-0.0678938	-0.216036	0.278332	0.325921	0.551043	0.932027	0.174273	0.984444	(40.6, 50.5]
clean-sweep-7004	finished	-	hmaan		2023-01-06T05:22:20.000Z	70	53ik6kvj	[256,256]	0.01	Adam	34	5000	10	10	123	50	50	0.106893	-0.204178	0.524837	-0.248539	0.73705	0.616202	0.183213	0.825099	(30.7, 40.6]
fresh-sweep-7002	finished	-	hmaan		2023-01-06T05:21:56.000Z	65	53ik6kvj	[64,64,64]	0.1	Adam	97	500	20	20	123	20	20	0.236287	0.51892	0.392378	-0.180031	-0.669096	0.689364	0.0596917	0.84267	(90.1, 100.0]
atomic-sweep-7001	finished	-	hmaan		2023-01-06T05:21:45.000Z	30	53ik6kvj	[512,512]	0.001	RMSprop	75	5000	20	50	123	10	30									(70.3, 80.2]
cool-sweep-6998	finished	-	hmaan		2023-01-06T05:20:47.000Z	93	53ik6kvj	[256,256]	0.001	RMSprop	60	2000	50	20	123	5	40	0.277591	0.57089	0.708663	0.749111	0.917608	0.73117	0.644773	0.890768	(50.5, 60.4]
dashing-sweep-6997	finished	-	hmaan		2023-01-06T05:20:45.000Z	70	53ik6kvj	[128,128]	0.01	RMSprop	44	2500	10	30	123	50	40	0.316474	0.135393	0.4842	-0.180127	0.850351	0.470913	0.321258	0.680201	(40.6, 50.5]
vibrant-sweep-6996	finished	-	hmaan		2023-01-06T05:20:44.000Z	95	53ik6kvj	[64,64]	0.001	Adam	90	5000	40	10	123	5	10	0.314117	0.576295	0.608584	-0.640194	0.834938	0.875065	0.338748	0.96145	(80.2, 90.1]
sweet-sweep-6994	finished	-	hmaan		2023-01-06T05:20:42.000Z	105	53ik6kvj	[32,32]	0.01	RMSprop	27	5000	40	30	123	40	5	0.348671	0.470387	-0.0345893	-0.61657	-0.927278	0.917523	-0.151876	0.971891	(20.8, 30.7]
light-sweep-6983	finished	-	hmaan		2023-01-06T05:18:33.000Z	58	53ik6kvj	[128,128]	0.1	RMSprop	37	5000	10	10	123	5	5	-0.0923984	0.396534	0.0154664	0.788975	-0.107975	0.861654	0.20012	0.951385	(30.7, 40.6]
vague-sweep-6981	finished	-	hmaan		2023-01-06T05:18:24.000Z	50	53ik6kvj	[64,64,64]	0.01	Adam	75	1000	10	10	123	5	20	0.155377	0.318464	0.414831	-0.301803	0.783176	0.527748	0.274009	0.78648	(70.3, 80.2]
honest-sweep-6980	finished	-	hmaan		2023-01-06T05:18:17.000Z	88	53ik6kvj	[128,128]	0.1	Adam	11	5000	30	40	123	5	50	0.325571	0.00221834	0.391993	0.415834	-0.889121	0.933629	0.0492989	0.973049	(10.9, 20.8]
apricot-sweep-6974	finished	-	hmaan		2023-01-06T05:16:51.000Z	85	53ik6kvj	[32,32]	0.1	RMSprop	6	2000	20	20	123	10	50	0.061529	0.18157	0.0739709	-0.846496	0.187163	0.937444	-0.0684526	0.987868	(0.901, 10.9]
polar-sweep-6975	finished	-	hmaan		2023-01-06T05:16:51.000Z	102	53ik6kvj	[32,32]	0.01	SGD	96	2500	30	40	123	50	5	0.140955	0.628799	-0.354398	-0.603385	0.626882	0.99093	0.0877706	0.998064	(90.1, 100.0]
confused-sweep-6972	finished	-	hmaan		2023-01-06T05:16:51.000Z	92	53ik6kvj	[128,128]	0.0001	RMSprop	58	2500	20	30	123	50	40	0.346361	-0.0497506	0.517129	0.799002	0.888188	0.61735	0.500186	0.815447	(50.5, 60.4]
lyric-sweep-6954	finished	-	hmaan		2023-01-06T05:11:15.000Z	58	53ik6kvj	[512,512]	0.01	RMSprop	98	2500	5	40	123	40	10	0.138337		0.170583	0.0146054	0.0214168	0.431008		0.677281	(90.1, 100.0]
fluent-sweep-6950	finished	-	hmaan		2023-01-06T05:10:04.000Z	66	53ik6kvj	[64,64,64]	0.0001	Adam	1	5000	10	50	123	30	5	0.0847677	-0.248332	0.161952	-0.864292	-0.868949	0.873772	-0.346971	0.958144	(0.901, 10.9]
charmed-sweep-6946	finished	-	hmaan		2023-01-06T05:09:00.000Z	63	53ik6kvj	[64,64]	0.0001	Adam	10	1000	15	10	123	40	30	0.219599	0.322519	0.417137	-0.637118	0.0992657	0.889805	0.0842805	0.980442	(0.901, 10.9]
amber-sweep-6806	finished	-	hmaan		2023-01-06T04:20:23.000Z	94	53ik6kvj	[32,32]	0.01	RMSprop	8	500	50	30	123	20	50	0.293916	0.61333	0.45119	-0.829688	-0.826221	0.963744	-0.0594944	0.987097	(0.901, 10.9]
crisp-sweep-6796	finished	-	hmaan		2023-01-06T04:18:39.000Z	86	53ik6kvj	[128,128]	0.001	RMSprop	38	2000	40	50	123	30	5	0.418823	0.167665	0.626721	0.377283	0.935022	0.80881	0.505103	0.931863	(30.7, 40.6]
helpful-sweep-6788	finished	-	hmaan		2023-01-06T04:17:43.000Z	69	53ik6kvj	[64,64,64]	0.01	RMSprop	49	500	30	10	123	5	30	-0.204517	0.596721	0.472588	0.802325	-0.869314	0.909986	0.159561	0.970707	(40.6, 50.5]
rosy-sweep-6785	finished	-	hmaan		2023-01-06T04:17:33.000Z	80	53ik6kvj	[128,128]	0.001	Adam	78	1000	40	50	123	20	20	0.400611	0.248024	0.666671	0.114804	0.903546	0.840328	0.466731	0.941581	(70.3, 80.2]
zesty-sweep-6784	finished	-	hmaan		2023-01-06T04:17:30.000Z	93	53ik6kvj	[32,32]	0.01	RMSprop	12	1000	50	30	123	40	5	0.289998	0.23545	0.0657092	-0.681671	0.929976	0.953625	0.167892	0.985366	(10.9, 20.8]
celestial-sweep-6782	finished	-	hmaan		2023-01-06T04:17:25.000Z	54	53ik6kvj	[256,256]	0.001	RMSprop	48	1000	5	20	123	5	20	0.117255	-0.597544	0.402067	0.0537159	-0.0959624	0.460043	-0.0240937	0.758845	(40.6, 50.5]
azure-sweep-6781	finished	-	hmaan		2023-01-06T04:17:23.000Z	72	53ik6kvj	[128,128]	0.001	Adam	3	5000	15	40	123	40	30	0.30896	0.1051	0.599615	-0.0678308	0.876928	0.597863	0.364554	0.793067	(0.901, 10.9]
summer-sweep-6776	finished	-	hmaan		2023-01-06T04:16:31.000Z	96	53ik6kvj	[32,32]	0.01	Adam	57	5000	40	10	123	40	30	0.261417	0.583441	0.57922	-0.0848707	0.838973	0.707157	0.435636	0.87346	(50.5, 60.4]
skilled-sweep-6774	finished	-	hmaan		2023-01-06T04:16:27.000Z	55	53ik6kvj	[128,128]	0.0001	RMSprop	10	2000	5	10	123	10	30	0.0382957	0.177332	0.203128	-0.170512	0.698388	0.42941	0.189326	0.741165	(0.901, 10.9]
solar-sweep-6772	finished	-	hmaan		2023-01-06T04:16:25.000Z	74	53ik6kvj	[256,256]	0.1	Adam	23	500	30	30	123	30	10	-0.0404689	0.509935	0.456367	0.499191	-0.779043	0.776756	0.129196	0.855415	(20.8, 30.7]
soft-sweep-6773	finished	-	hmaan		2023-01-06T04:16:25.000Z	80	53ik6kvj	[64,64]	0.01	RMSprop	90	2500	20	40	123	5	5	0.25603	-0.0060175	0.451884	-0.877584	0.562723	0.932476	0.0774071	0.981194	(80.2, 90.1]
glamorous-sweep-6770	finished	-	hmaan		2023-01-06T04:16:22.000Z	89	53ik6kvj	[512,512]	0.1	RMSprop	55	2500	40	10	123	50	10	0.248732	-0.329436	0.333635	0.847123	0.824486	0.46119	0.384908	0.715115	(50.5, 60.4]
silver-sweep-6769	finished	-	hmaan		2023-01-06T04:16:21.000Z	81	53ik6kvj	[64,64]	0.1	Adam	41	500	40	10	123	20	10	0.305272	0.559711	0.670294	0.601712	0.613503	0.850718	0.550098	0.943761	(40.6, 50.5]
ethereal-sweep-6768	finished	-	hmaan		2023-01-06T04:16:20.000Z	76	53ik6kvj	[32,32]	0.0001	SGD	6	5000	15	50	123	20	40	0.194819	-0.0569618	0.101803	-0.086268	0.877841	0.994798	0.206247	0.997241	(0.901, 10.9]
dutiful-sweep-6767	finished	-	hmaan		2023-01-06T04:16:19.000Z	70	53ik6kvj	[32,32]	0.001	RMSprop	22	500	20	30	123	20	5	0.387553	-0.0413488	0.65406	0.45927	0.891635	0.665326	0.470234	0.830734	(20.8, 30.7]
cosmic-sweep-6763	finished	-	hmaan		2023-01-06T04:16:18.000Z	66	53ik6kvj	[256,256]	0.001	Adam	64	2000	5	40	123	10	5	0.169311		0.335822	0.00353674	0.370087	0.473876		0.73508	(60.4, 70.3]
comic-sweep-6753	finished	-	hmaan		2023-01-06T04:13:02.000Z	21	53ik6kvj	[256,256]	0.0001	SGD	10	500	30	50	123	5	30									(0.901, 10.9]
fallen-sweep-6740	finished	-	hmaan		2023-01-06T04:08:28.000Z	30	53ik6kvj	[64,64]	0.1	Adam	5	5000	50	30	123	30	50									(0.901, 10.9]
cool-sweep-6676	finished	-	hmaan		2023-01-06T03:46:06.000Z	57	53ik6kvj	[32,32]	0.001	RMSprop	60	1000	10	20	123	50	30	0.15804	0.171087	0.503384	-0.17225	0.778982	0.584362	0.287849	0.795366	(50.5, 60.4]
peach-sweep-6673	finished	-	hmaan		2023-01-06T03:45:23.000Z	63	53ik6kvj	[64,64]	0.001	Adam	40	2500	15	10	123	5	50	0.187128	0.305506	0.458276	0.152935	0.794214	0.712132	0.379612	0.882627	(30.7, 40.6]
solar-sweep-6672	finished	-	hmaan		2023-01-06T03:45:20.000Z	53	53ik6kvj	[32,32]	0.001	RMSprop	94	1000	5	40	123	20	50	0.111314		0.220487	0.149749	-0.474084	0.47582		0.73028	(90.1, 100.0]
sandy-sweep-6669	finished	-	hmaan		2023-01-06T03:44:55.000Z	66	53ik6kvj	[128,128]	0.0001	Adam	37	500	20	40	123	5	20	-0.345683	0.0645977	-0.183426	0.817934	-0.363762	0.812196	-0.00206789	0.941491	(30.7, 40.6]
pleasant-sweep-6667	finished	-	hmaan		2023-01-06T03:44:33.000Z	91	53ik6kvj	[512,512]	0.1	Adam	58	2000	40	50	123	10	40	0.419264	0.19568	0.702025	0.336335	0.91047	0.79779	0.512755	0.886083	(50.5, 60.4]
elated-sweep-6666	finished	-	hmaan		2023-01-06T03:44:12.000Z	63	53ik6kvj	[64,64]	0.001	Adam	75	2000	15	50	123	5	10	0.372733	0.15062	0.275628	-0.328083	0.876763	0.817516	0.269532	0.933465	(70.3, 80.2]
zany-sweep-6665	finished	-	hmaan		2023-01-06T03:44:09.000Z	65	53ik6kvj	[64,64,64]	0.1	RMSprop	11	2500	15	10	123	30	40	0.172262	0.339064	0.298261	0.818593	-0.920344	0.928874	0.141567	0.985562	(10.9, 20.8]
pleasant-sweep-6655	finished	-	hmaan		2023-01-06T03:42:55.000Z	70	53ik6kvj	[32,32]	0.1	RMSprop	13	1000	15	50	123	10	20	-0.083076	-0.406002	0.454024	0.803844	-0.859408	0.924998	-0.0181236	0.981178	(10.9, 20.8]
vague-sweep-6653	finished	-	hmaan		2023-01-06T03:42:26.000Z	91	53ik6kvj	[128,128]	0.1	RMSprop	52	1000	50	30	123	30	50	0.186337	0.45393	0.186254	0.873515	0.77955	0.665698	0.495917	0.791838	(50.5, 60.4]
silver-sweep-6651	finished	-	hmaan		2023-01-06T03:42:19.000Z	52	53ik6kvj	[128,128]	0.01	Adam	7	500	5	50	123	10	10	0.226721		0.352703	-0.515007	0.412737	0.473979		0.736739	(0.901, 10.9]
warm-sweep-6650	finished	-	hmaan		2023-01-06T03:42:10.000Z	66	53ik6kvj	[128,128]	0.01	Adam	78	2500	15	10	123	30	5	0.170899	0.271909	0.485101	0.650766	0.768008	0.567736	0.469337	0.795989	(70.3, 80.2]
floral-sweep-6648	finished	-	hmaan		2023-01-06T03:41:59.000Z	76	53ik6kvj	[512,512]	0.0001	RMSprop	9	1000	5	50	123	50	40	0.146516		0.473059	0.138138	0.757119	0.356984		0.650357	(0.901, 10.9]
winter-sweep-6647	finished	-	hmaan		2023-01-06T03:41:49.000Z	57	53ik6kvj	[128,128]	0.001	RMSprop	8	2500	5	20	123	20	10	0.0310112	0.16204	0.0746217	0.609002	-0.724819	0.531978	0.0303712	0.807915	(0.901, 10.9]
floral-sweep-6646	finished	-	hmaan		2023-01-06T03:41:45.000Z	75	53ik6kvj	[128,128]	0.1	Adam	37	2500	20	10	123	30	40	0.107493	0.55145	0.177463	0.81007	-0.932173	0.856189	0.142861	0.963369	(30.7, 40.6]
dandy-sweep-6645	finished	-	hmaan		2023-01-06T03:41:45.000Z	95	53ik6kvj	[32,32]	0.001	Adam	61	500	50	30	123	10	10	0.391461	0.569077	0.0678616	-0.801336	-0.0387261	0.91113	0.0376674	0.969064	(60.4, 70.3]
unique-sweep-6642	finished	-	hmaan		2023-01-06T03:41:13.000Z	58	53ik6kvj	[128,128]	0.1	RMSprop	26	2500	5	20	123	5	10	0.00273693	0.842077	0.0264036	0.155944	-0.814232	0.27655	0.0425857	0.609573	(20.8, 30.7]
atomic-sweep-6641	finished	-	hmaan		2023-01-06T03:41:05.000Z	74	53ik6kvj	[128,128]	0.01	RMSprop	40	2500	5	30	123	30	20	0.093074		0.28708	-0.122026	0.155929	0.384982		0.652577	(30.7, 40.6]
stellar-sweep-6640	finished	-	hmaan		2023-01-06T03:41:04.000Z	50	53ik6kvj	[32,32]	0.001	RMSprop	74	500	5	40	123	30	40	0.172292	0.951736	0.378975	0.356368	0.351813	0.426126	0.442237	0.718102	(70.3, 80.2]
swift-sweep-6638	finished	-	hmaan		2023-01-06T03:40:54.000Z	71	53ik6kvj	[512,512]	0.01	Adam	83	1000	5	40	123	40	40	0.13648		0.342902	0.185639	0.108706	0.495548		0.748308	(80.2, 90.1]
soft-sweep-6635	finished	-	hmaan		2023-01-06T03:40:43.000Z	60	53ik6kvj	[256,256]	0.01	RMSprop	38	1000	15	40	123	10	20	0.297011		0.296694	-0.804562	0.813373	0.577244		0.734038	(30.7, 40.6]
stellar-sweep-6631	finished	-	hmaan		2023-01-06T03:39:51.000Z	72	53ik6kvj	[256,256]	0.1	RMSprop	93	2500	10	40	123	50	40	0.037189	-0.00574464	0.273746	0.13246	0.720535	0.643331	0.231637	0.807304	(90.1, 100.0]
ethereal-sweep-6626	finished	-	hmaan		2023-01-06T03:39:47.000Z	85	53ik6kvj	[64,64]	0.0001	RMSprop	77	5000	20	20	123	10	30	0.287119	0.278455	0.500768	-0.431067	0.887498	0.69097	0.304555	0.859271	(70.3, 80.2]
driven-sweep-6625	finished	-	hmaan		2023-01-06T03:39:46.000Z	65	53ik6kvj	[64,64]	0.1	Adam	66	2500	10	40	123	10	20	0.114974	-0.137012	0.488584	0.841507	-0.853981	0.844336	0.0908143	0.929989	(60.4, 70.3]
still-sweep-6621	finished	-	hmaan		2023-01-06T03:39:44.000Z	69	53ik6kvj	[64,64,64]	0.001	RMSprop	1	1000	20	30	123	5	30	0.136077	-0.186565	0.477646	-0.30999	0.859036	0.665732	0.195241	0.853097	(0.901, 10.9]
sleek-sweep-6620	finished	-	hmaan		2023-01-06T03:39:44.000Z	58	53ik6kvj	[256,256]	0.1	RMSprop	17	500	10	30	123	20	40	-0.0578608	-0.274729	-0.0564114	0.0942376	-0.867743	0.656871	-0.232501	0.902383	(10.9, 20.8]
rare-sweep-6619	finished	-	hmaan		2023-01-06T03:39:43.000Z	81	53ik6kvj	[64,64]	0.1	Adam	46	2000	30	20	123	20	5	0.216598	-0.209613	0.572174	0.719826	0.885299	0.928315	0.436857	0.981788	(40.6, 50.5]
jumping-sweep-6618	finished	-	hmaan		2023-01-06T03:39:43.000Z	69	53ik6kvj	[256,256]	0.001	Adam	6	1000	20	10	123	50	50	0.204588	0.280747	0.578309	-0.011805	0.839974	0.577663	0.378363	0.820986	(0.901, 10.9]
light-sweep-6593	finished	-	hmaan		2023-01-06T03:32:34.000Z	61	53ik6kvj	[512,512]	0.1	RMSprop	72	500	15	40	123	40	40	0.248375	-0.574279	-0.374605	0.202083	0.718877	0.952338	0.0440902	0.987883	(70.3, 80.2]
lilac-sweep-6589	finished	-	hmaan		2023-01-06T03:31:08.000Z	77	53ik6kvj	[256,256]	0.001	Adam	4	2500	30	10	123	10	20	0.238907	0.627335	0.548418	0.737175	0.847622	0.634373	0.599891	0.858519	(0.901, 10.9]
wobbly-sweep-6466	finished	-	hmaan		2023-01-06T02:49:40.000Z	89	53ik6kvj	[128,128]	0.01	Adam	14	2500	30	40	123	10	5	0.357939	0.0571201	0.640638	0.78187	0.897946	0.670186	0.547103	0.838383	(10.9, 20.8]
misty-sweep-6446	finished	-	hmaan		2023-01-06T02:42:43.000Z	62	53ik6kvj	[256,256]	0.001	Adam	65	2500	5	20	123	5	20	0.0764718	0.98244	0.200604	-0.470303	0.388897	0.443786	0.235622	0.729754	(60.4, 70.3]
sage-sweep-6440	finished	-	hmaan		2023-01-06T02:41:17.000Z	78	53ik6kvj	[256,256]	0.1	Adam	93	500	30	40	123	50	40	0.17455	0.442554	0.480935	0.71987	0.192506	0.764903	0.402083	0.823312	(90.1, 100.0]
restful-sweep-6435	finished	-	hmaan		2023-01-06T02:39:40.000Z	85	53ik6kvj	[64,64]	0.001	Adam	5	2000	30	30	123	10	30	0.29906	0.388305	0.612661	0.424506	0.908635	0.818016	0.526633	0.932321	(0.901, 10.9]
driven-sweep-6431	finished	-	hmaan		2023-01-06T02:38:28.000Z	67	53ik6kvj	[512,512]	0.001	RMSprop	77	2500	5	30	123	20	10	0.18596		0.510162	-0.0792702	0.677335	0.486715		0.746201	(70.3, 80.2]
lyric-sweep-6425	finished	-	hmaan		2023-01-06T02:36:42.000Z	99	53ik6kvj	[256,256]	0.1	RMSprop	62	1000	50	30	123	40	5	0.0829674	0.184607	-0.0137616	0.888342	0.643641	0.965123	0.357159	0.987665	(60.4, 70.3]
vibrant-sweep-6421	finished	-	hmaan		2023-01-06T02:35:40.000Z	57	53ik6kvj	[256,256]	0.0001	Adam	35	500	5	10	123	50	50	-0.091132	0.604351	0.171109	-0.189704	0.0701312	0.799191	0.112951	0.950459	(30.7, 40.6]
fallen-sweep-6415	finished	-	hmaan		2023-01-06T02:33:38.000Z	118	53ik6kvj	[64,64,64]	0.1	RMSprop	16	5000	50	50	123	5	5	-0.280191	-0.462095	0.479077	0.206391	0.945421	0.966963	0.177721	0.989523	(10.9, 20.8]
hopeful-sweep-6409	finished	-	hmaan		2023-01-06T02:32:01.000Z	88	53ik6kvj	[512,512]	0.0001	Adam	7	2500	30	50	123	5	10	0.231495	0.0888273	0.596863	-0.758106	0.877312	0.866039	0.207278	0.957146	(0.901, 10.9]
wobbly-sweep-6402	finished	-	hmaan		2023-01-06T02:29:59.000Z	118	53ik6kvj	[512,512]	0.1	Adam	26	5000	40	40	123	40	10	0.382753	0.364503	0.660597	0.276607	0.83117	0.693725	0.503126	0.809346	(20.8, 30.7]
sage-sweep-6399	finished	-	hmaan		2023-01-06T02:29:11.000Z	79	53ik6kvj	[512,512]	0.001	RMSprop	77	1000	30	40	123	50	10	0.377646	0.111629	0.598807	0.271055	0.900092	0.639376	0.451846	0.825348	(70.3, 80.2]
northern-sweep-6395	finished	-	hmaan		2023-01-06T02:28:47.000Z	71	53ik6kvj	[512,512]	0.0001	Adam	35	1000	10	50	123	30	50	0.421851		-0.0715385	-0.805212	-0.180847	0.780467		0.935051	(30.7, 40.6]
desert-sweep-6391	finished	-	hmaan		2023-01-06T02:28:05.000Z	60	53ik6kvj	[128,128]	0.01	Adam	99	2000	10	10	123	10	5	0.126604	0.0129647	0.447113	-0.138422	0.702649	0.525719	0.230181	0.771073	(90.1, 100.0]
scarlet-sweep-6388	finished	-	hmaan		2023-01-06T02:27:12.000Z	90	53ik6kvj	[64,64,64]	0.001	Adam	69	500	50	50	123	40	10	-0.192999	0.350326	0.65586	0.841193	-0.669909	0.873555	0.196894	0.953485	(60.4, 70.3]
stellar-sweep-6385	finished	-	hmaan		2023-01-06T02:26:44.000Z	72	53ik6kvj	[64,64]	0.1	RMSprop	19	500	30	30	123	5	30	0.00551307	-0.436917	0.269064	-0.0149627	0.829222	0.969999	0.130384	0.992257	(10.9, 20.8]
avid-sweep-6381	finished	-	hmaan		2023-01-06T02:25:55.000Z	73	53ik6kvj	[32,32]	0.001	RMSprop	5	2500	20	50	123	30	50	0.244531	-0.254583	0.203386	-0.57554	0.898133	0.928705	0.103185	0.97974	(0.901, 10.9]
pious-sweep-6380	finished	-	hmaan		2023-01-06T02:25:43.000Z	56	53ik6kvj	[64,64,64]	0.1	Adam	64	2500	5	50	123	5	30	0.180747		0.211018	-0.850425	0.331894	0.564165		0.742336	(60.4, 70.3]
still-sweep-6378	finished	-	hmaan		2023-01-06T02:25:21.000Z	53	53ik6kvj	[128,128]	0.1	Adam	57	1000	5	50	123	40	30	-0.0127589		-0.0803761	0.470115	0.109488	0.913795		0.976767	(50.5, 60.4]
graceful-sweep-6375	finished	-	hmaan		2023-01-06T02:24:42.000Z	68	53ik6kvj	[128,128]	0.01	RMSprop	63	5000	5	50	123	50	30	0.104326	0.156127	0.258135	-0.708098	0.565879	0.342435	0.0752738	0.603603	(60.4, 70.3]
breezy-sweep-6374	finished	-	hmaan		2023-01-06T02:24:31.000Z	64	53ik6kvj	[128,128]	0.0001	RMSprop	15	2000	10	20	123	40	5	0.146231	0.44718	0.472361	-0.551992	0.711196	0.553565	0.244995	0.787829	(10.9, 20.8]
rose-sweep-6371	finished	-	hmaan		2023-01-06T02:24:04.000Z	69	53ik6kvj	[128,128]	0.0001	RMSprop	9	1000	30	10	123	5	30	0.223625	0.412764	0.649061	0.221322	0.88065	0.642838	0.477484	0.874946	(0.901, 10.9]
eager-sweep-6369	finished	-	hmaan		2023-01-06T02:23:41.000Z	54	53ik6kvj	[512,512]	0.001	RMSprop	16	500	10	50	123	40	5	-0.268082	-0.348297	0.391403	-0.618766	0.297057	0.50248	-0.109337	0.756139	(10.9, 20.8]
skilled-sweep-6366	finished	-	hmaan		2023-01-06T02:23:19.000Z	68	53ik6kvj	[128,128]	0.1	Adam	47	5000	5	10	123	50	10	-0.0159272	0.266807	-0.0626818	-0.636963	-0.102899	0.827851	-0.110333	0.935345	(40.6, 50.5]
treasured-sweep-6363	finished	-	hmaan		2023-01-06T02:22:40.000Z	52	53ik6kvj	[256,256]	0.1	RMSprop	80	500	10	20	123	20	50	0.0230002	0.0934929	0.373307	-0.316125	-0.0424236	0.840409	0.0262503	0.947735	(70.3, 80.2]
devout-sweep-6362	finished	-	hmaan		2023-01-06T02:22:39.000Z	97	53ik6kvj	[64,64,64]	0.001	RMSprop	80	2000	50	20	123	40	10	0.304471	0.58024	0.666128	-0.191862	0.898609	0.770942	0.451517	0.90797	(70.3, 80.2]
exalted-sweep-6360	finished	-	hmaan		2023-01-06T02:22:35.000Z	62	53ik6kvj	[128,128]	0.01	Adam	52	500	20	50	123	40	40	0.347441	-0.573431	0.658968	0.508016	0.909812	0.625465	0.370161	0.807118	(50.5, 60.4]
gentle-sweep-6361	finished	-	hmaan		2023-01-06T02:22:35.000Z	82	53ik6kvj	[128,128]	0.0001	RMSprop	70	500	40	20	123	5	10	0.407255	0.564649	0.675282	0.732174	0.897003	0.703006	0.655273	0.888217	(60.4, 70.3]
confused-sweep-6358	finished	-	hmaan		2023-01-06T02:22:18.000Z	52	53ik6kvj	[128,128]	0.001	Adam	80	1000	5	10	123	5	50	0.0228483	-0.819441	0.252372	-0.0987904	0.221934	0.512127	-0.0842155	0.795797	(70.3, 80.2]
still-sweep-6354	finished	-	hmaan		2023-01-06T02:21:34.000Z	61	53ik6kvj	[512,512]	0.1	Adam	88	500	20	40	123	20	30	0.429372	-0.428459	0.443075	0.132905	0.869722	0.574862	0.289323	0.731924	(80.2, 90.1]
olive-sweep-6353	finished	-	hmaan		2023-01-06T02:21:28.000Z	66	53ik6kvj	[64,64]	0.0001	Adam	50	5000	5	30	123	40	30	0.0344766	0.582989	0.0959101	-0.908012	0.351356	0.853551	0.031344	0.953501	(40.6, 50.5]
solar-sweep-6352	finished	-	hmaan		2023-01-06T02:21:23.000Z	64	53ik6kvj	[512,512]	0.1	Adam	51	5000	5	40	123	10	20	0.0397117	-0.0242038	0.372025	-0.942221	0.534365	0.528389	-0.00406457	0.751298	(50.5, 60.4]
solar-sweep-6350	finished	-	hmaan		2023-01-06T02:21:13.000Z	75	53ik6kvj	[512,512]	0.01	Adam	32	2000	20	40	123	30	50	0.312254	0.0422781	0.507718	-0.283933	0.883843	0.604333	0.292432	0.804291	(30.7, 40.6]
fast-sweep-6348	finished	-	hmaan		2023-01-06T02:20:59.000Z	74	53ik6kvj	[64,64,64]	0.0001	RMSprop	62	2500	20	50	123	5	5	0.372385	-0.0187887	0.470342	-0.0679307	0.897735	0.770308	0.330749	0.893948	(60.4, 70.3]
bumbling-sweep-6342	finished	-	hmaan		2023-01-06T02:20:06.000Z	75	53ik6kvj	[32,32]	0.001	Adam	73	2500	15	30	123	30	20	0.372199	-0.0277065	0.44545	-0.273158	0.876874	0.868424	0.278732	0.951969	(70.3, 80.2]
dazzling-sweep-6341	finished	-	hmaan		2023-01-06T02:20:04.000Z	89	53ik6kvj	[512,512]	0.0001	RMSprop	20	2000	40	20	123	5	10	0.29722	0.49629	0.659475	0.199466	0.910786	0.669001	0.512648	0.874583	(10.9, 20.8]
pious-sweep-6340	finished	-	hmaan		2023-01-06T02:20:03.000Z	66	53ik6kvj	[128,128]	0.1	RMSprop	55	500	15	20	123	20	10	-0.184908	0.451306	0.353935	0.251455	-0.282238	0.933123	0.11791	0.980704	(50.5, 60.4]
hearty-sweep-6338	finished	-	hmaan		2023-01-06T02:19:59.000Z	88	53ik6kvj	[32,32]	0.0001	Adam	49	2000	40	10	123	20	30	0.079068	0.11758	-0.319731	0.126734	0.536756	0.930172	0.108081	0.982282	(40.6, 50.5]
jolly-sweep-6336	finished	-	hmaan		2023-01-06T02:19:57.000Z	121	53ik6kvj	[128,128]	0.001	Adam	86	5000	50	20	123	40	50	0.299741	0.596691	0.67433	-0.639827	0.90782	0.839193	0.367751	0.944257	(80.2, 90.1]
different-sweep-6335	finished	-	hmaan		2023-01-06T02:19:57.000Z	61	53ik6kvj	[512,512]	0.001	Adam	67	1000	5	20	123	30	40	0.149524	-0.770687	0.439004	-0.412493	0.585549	0.37192	-0.00182049	0.682694	(60.4, 70.3]
fallen-sweep-6305	finished	-	hmaan		2023-01-06T02:10:19.000Z	81	53ik6kvj	[256,256]	0.0001	RMSprop	30	2000	10	10	123	40	20	0.120071	-0.021645	0.451643	0.118654	0.842349	0.507661	0.302214	0.771458	(20.8, 30.7]
charmed-sweep-6213	finished	-	hmaan		2023-01-06T01:38:37.000Z	102	53ik6kvj	[128,128]	0.01	Adam	95	2500	40	40	123	5	20	0.393732	0.41204	0.657414	0.741518	0.915674	0.718308	0.624075	0.870393	(90.1, 100.0]
golden-sweep-6208	finished	-	hmaan		2023-01-06T01:36:50.000Z	100	53ik6kvj	[128,128]	0.001	RMSprop	47	2500	40	20	123	10	50	0.321669	0.391928	0.521982	0.329225	0.894269	0.786952	0.491815	0.929131	(40.6, 50.5]
jumping-sweep-6202	finished	-	hmaan		2023-01-06T01:35:04.000Z	100	53ik6kvj	[512,512]	0.001	Adam	57	2500	40	20	123	10	50	0.325143	0.429833	0.682801	0.33745	0.905722	0.684682	0.53619	0.866919	(50.5, 60.4]
devoted-sweep-6194	finished	-	hmaan		2023-01-06T01:32:42.000Z	68	53ik6kvj	[32,32]	0.001	RMSprop	52	1000	15	10	123	50	50	0.199505	0.191603	0.485095	-0.259542	0.84405	0.667693	0.292142	0.874543	(50.5, 60.4]
leafy-sweep-6188	finished	-	hmaan		2023-01-06T01:31:31.000Z	65	53ik6kvj	[128,128]	0.01	Adam	59	2000	5	50	123	10	10	0.179963		0.364938	-0.814921	0.162672	0.472208		0.717322	(50.5, 60.4]
dulcet-sweep-6183	finished	-	hmaan		2023-01-06T01:30:29.000Z	79	53ik6kvj	[64,64,64]	0.001	RMSprop	55	5000	5	40	123	40	50	0.133611	0.176595	0.329727	-0.917974	0.533674	0.494154	0.0511264	0.734719	(50.5, 60.4]
eternal-sweep-6176	finished	-	hmaan		2023-01-06T01:29:28.000Z	61	53ik6kvj	[128,128]	0.0001	RMSprop	29	1000	20	10	123	50	40	0.207163	0.258005	0.606737	0.114276	0.872339	0.614844	0.411704	0.84809	(20.8, 30.7]
helpful-sweep-6172	finished	-	hmaan		2023-01-06T01:29:02.000Z	79	53ik6kvj	[64,64,64]	0.01	Adam	76	5000	15	50	123	5	10	0.338658	0.0136126	0.507495	-0.12565	0.871121	0.630618	0.321047	0.800575	(70.3, 80.2]
ethereal-sweep-6171	finished	-	hmaan		2023-01-06T01:28:47.000Z	55	53ik6kvj	[64,64,64]	0.01	Adam	62	2000	5	20	123	40	30	-0.00995659	0.123962	0.380437	0.108505	0.366434	0.470223	0.193876	0.745188	(60.4, 70.3]
easy-sweep-6166	finished	-	hmaan		2023-01-06T01:27:55.000Z	70	53ik6kvj	[256,256]	0.001	Adam	9	5000	15	50	123	10	50	0.321283	-0.105402	0.528517	-0.502074	0.871513	0.55463	0.222767	0.754422	(0.901, 10.9]
atomic-sweep-6165	finished	-	hmaan		2023-01-06T01:27:51.000Z	89	53ik6kvj	[128,128]	0.01	RMSprop	98	2000	40	50	123	10	20	0.413665	0.182174	0.677599	0.814851	0.913597	0.736833	0.600377	0.838265	(90.1, 100.0]
polished-sweep-6164	finished	-	hmaan		2023-01-06T01:27:50.000Z	72	53ik6kvj	[64,64,64]	0.01	RMSprop	52	2500	20	20	123	30	50	0.0925319	0.893589	-0.0702164	0.875111	-0.739892	0.941992	0.210225	0.98658	(50.5, 60.4]
hearty-sweep-6162	finished	-	hmaan		2023-01-06T01:27:36.000Z	66	53ik6kvj	[64,64]	0.01	Adam	21	2000	20	20	123	20	10	0.238541	0.187412	0.490212	-0.100754	0.895871	0.621759	0.342256	0.816411	(20.8, 30.7]
chocolate-sweep-6161	finished	-	hmaan		2023-01-06T01:27:32.000Z	89	53ik6kvj	[64,64,64]	0.0001	RMSprop	60	5000	10	30	123	50	30	0.213565	-0.00469819	0.519614	-0.206832	0.865457	0.63041	0.277421	0.813447	(50.5, 60.4]
peach-sweep-6159	finished	-	hmaan		2023-01-06T01:27:00.000Z	22	53ik6kvj	[32,32]	0.1	RMSprop	56	500	10	30	123	20	30									(50.5, 60.4]
fearless-sweep-6158	finished	-	hmaan		2023-01-06T01:26:43.000Z	70	53ik6kvj	[64,64,64]	0.1	RMSprop	1	2500	20	30	123	40	50	-0.0641104	0.23901	-0.412853	0.694508	-0.918611	0.94769	-0.0924112	0.989198	(0.901, 10.9]
comic-sweep-6156	finished	-	hmaan		2023-01-06T01:26:33.000Z	75	53ik6kvj	[128,128]	0.0001	Adam	8	5000	20	50	123	10	5	0.326235	0.351154	0.571205	0.696681	0.878892	0.910862	0.564833	0.972937	(0.901, 10.9]
neat-sweep-6155	finished	-	hmaan		2023-01-06T01:26:28.000Z	73	53ik6kvj	[64,64]	0.0001	RMSprop	93	2000	20	50	123	40	40	0.351725	0.0496728	0.50377	-0.0875299	0.901757	0.749484	0.343879	0.886293	(90.1, 100.0]
crimson-sweep-6154	finished	-	hmaan		2023-01-06T01:26:19.000Z	73	53ik6kvj	[256,256]	0.01	RMSprop	73	1000	30	50	123	20	50	0.402768	0.207715	0.633946	-0.499715	0.893209	0.763357	0.327584	0.865046	(70.3, 80.2]
floral-sweep-6152	finished	-	hmaan		2023-01-06T01:26:13.000Z	94	53ik6kvj	[32,32]	0.01	RMSprop	85	2000	50	30	123	20	40	0.159567	0.118813	-0.294784	-0.872636	0.932427	0.945072	0.00867769	0.985368	(80.2, 90.1]
rosy-sweep-6149	finished	-	hmaan		2023-01-06T01:25:32.000Z	53	53ik6kvj	[32,32]	0.001	RMSprop	89	500	10	10	123	20	30	0.255348	0.275769	0.541184	0.361121	0.73288	0.523657	0.43326	0.770708	(80.2, 90.1]
cosmic-sweep-6148	finished	-	hmaan		2023-01-06T01:25:16.000Z	80	53ik6kvj	[512,512]	0.001	RMSprop	2	5000	20	40	123	40	20	0.299794	0.217	0.461851	0.0229258	-0.892874	0.629985	0.0217395	0.845141	(0.901, 10.9]
vivid-sweep-6146	finished	-	hmaan		2023-01-06T01:24:53.000Z	79	53ik6kvj	[64,64,64]	0.01	Adam	56	2500	30	40	123	5	30	0.385243	0.143523	0.615657	-0.213556	0.909398	0.679988	0.368053	0.840026	(50.5, 60.4]
vital-sweep-6145	finished	-	hmaan		2023-01-06T01:24:51.000Z	89	53ik6kvj	[64,64]	0.001	Adam	74	5000	30	10	123	30	30	0.264627	0.587234	0.558938	-0.325496	0.822984	0.838736	0.381658	0.946062	(70.3, 80.2]
cosmic-sweep-6142	finished	-	hmaan		2023-01-06T01:24:41.000Z	87	53ik6kvj	[64,64]	0.001	Adam	94	500	50	40	123	20	10	0.0892611	0.31285	0.656394	-0.616377	0.75048	0.83989	0.238522	0.944356	(90.1, 100.0]
spring-sweep-6139	finished	-	hmaan		2023-01-06T01:24:06.000Z	78	53ik6kvj	[32,32]	0.1	Adam	10	5000	20	20	123	50	30	0.309826	0.228511	0.341068	-0.798938	0.407758	0.806446	0.0976449	0.894519	(0.901, 10.9]
worthy-sweep-6138	finished	-	hmaan		2023-01-06T01:24:00.000Z	72	53ik6kvj	[64,64,64]	0.01	Adam	61	1000	40	10	123	40	20	0.238587	0.530503	0.603881	0.527785	0.867526	0.732913	0.553656	0.903668	(60.4, 70.3]
effortless-sweep-6136	finished	-	hmaan		2023-01-06T01:23:46.000Z	61	53ik6kvj	[64,64]	0.01	RMSprop	11	5000	15	10	123	5	10	-0.076112	0.184498	0.257094	0.619624	-0.877921	0.922978	0.0214369	0.974602	(10.9, 20.8]
sparkling-sweep-6135	finished	-	hmaan		2023-01-06T01:23:37.000Z	58	53ik6kvj	[256,256]	0.0001	RMSprop	76	500	15	50	123	50	5	0.378909	-0.502267	0.547478	0.567568	0.86535	0.583041	0.371408	0.794767	(70.3, 80.2]
fragrant-sweep-6134	finished	-	hmaan		2023-01-06T01:23:35.000Z	59	53ik6kvj	[64,64]	0.1	Adam	27	2000	10	40	123	20	50	0.212128	-0.066587	0.266122	0.312465	0.714243	0.837991	0.287674	0.924873	(20.8, 30.7]
smooth-sweep-6133	finished	-	hmaan		2023-01-06T01:23:34.000Z	71	53ik6kvj	[512,512]	0.0001	Adam	59	2000	15	40	123	50	20	0.214199	0.0563321	0.556454	-0.196377	0.775429	0.84381	0.281208	0.959349	(50.5, 60.4]
olive-sweep-6128	finished	-	hmaan		2023-01-06T01:22:33.000Z	86	53ik6kvj	[64,64,64]	0.1	Adam	18	5000	30	50	123	5	20	0.382319	-0.0877222	0.182772	0.369327	0.491628	0.628746	0.267665	0.76488	(10.9, 20.8]
twilight-sweep-6127	finished	-	hmaan		2023-01-06T01:22:32.000Z	82	53ik6kvj	[64,64]	0.001	RMSprop	59	2000	40	20	123	20	20	0.300419	0.369452	0.687524	-0.66965	0.897961	0.774242	0.317141	0.909019	(50.5, 60.4]
iconic-sweep-6125	finished	-	hmaan		2023-01-06T01:22:24.000Z	76	53ik6kvj	[512,512]	0.0001	RMSprop	14	500	40	10	123	20	20	0.371679	0.624049	0.636346	0.718329	0.844943	0.577486	0.639069	0.810747	(10.9, 20.8]
lucky-sweep-6124	finished	-	hmaan		2023-01-06T01:22:23.000Z	67	53ik6kvj	[256,256]	0.01	Adam	43	5000	15	20	123	10	40	0.266558	0.1379	0.521252	-0.353379	0.875741	0.616245	0.289615	0.816834	(40.6, 50.5]
usual-sweep-6123	finished	-	hmaan		2023-01-06T01:22:21.000Z	69	53ik6kvj	[32,32]	0.0001	RMSprop	5	2500	20	10	123	50	10	0.226489	0.59171	0.472549	0.207656	0.861811	0.692208	0.472043	0.86863	(0.901, 10.9]
fresh-sweep-6122	finished	-	hmaan		2023-01-06T01:22:18.000Z	65	53ik6kvj	[128,128]	0.0001	RMSprop	59	500	10	20	123	40	20	0.309683	-0.369863	0.579341	0.452351	0.785458	0.493316	0.351394	0.753077	(50.5, 60.4]
celestial-sweep-6120	finished	-	hmaan		2023-01-06T01:22:02.000Z	86	53ik6kvj	[32,32]	0.1	Adam	21	5000	30	20	123	10	50	0.351516	0.230105	0.513234	-0.789076	0.808549	0.908154	0.222865	0.964692	(20.8, 30.7]
honest-sweep-6117	finished	-	hmaan		2023-01-06T01:21:27.000Z	49	53ik6kvj	[512,512]	0.1	Adam	52	500	5	20	123	30	5	0.124907	-0.242193	0.418673	-0.0713145	0.403942	0.345717	0.126803	0.635144	(50.5, 60.4]
denim-sweep-6114	finished	-	hmaan		2023-01-06T01:21:17.000Z	56	53ik6kvj	[128,128]	0.01	RMSprop	88	1000	10	40	123	10	30	0.346215		0.274851	-0.472507	0.862566	0.695261		0.818161	(80.2, 90.1]
playful-sweep-6112	finished	-	hmaan		2023-01-06T01:21:06.000Z	81	53ik6kvj	[256,256]	0.01	Adam	21	1000	40	50	123	5	30	0.306861	0.264851	0.654801	0.670953	0.926014	0.706963	0.564696	0.865223	(20.8, 30.7]
faithful-sweep-6111	finished	-	hmaan		2023-01-06T01:21:05.000Z	82	53ik6kvj	[512,512]	0.1	RMSprop	6	1000	40	40	123	20	30	-0.159195	-0.342596	0.0793976	0.868002	0.937618	0.627473	0.276645	0.881292	(0.901, 10.9]
rosy-sweep-6107	finished	-	hmaan		2023-01-06T01:20:56.000Z	58	53ik6kvj	[64,64]	0.001	RMSprop	73	500	10	10	123	50	5	0.23602	0.30111	0.607017	0.288611	0.624583	0.530563	0.411468	0.810968	(70.3, 80.2]
young-sweep-6104	finished	-	hmaan		2023-01-06T01:20:46.000Z	89	53ik6kvj	[512,512]	0.0001	RMSprop	93	5000	40	10	123	30	20	0.248368	0.585704	0.591089	0.77987	0.851994	0.67114	0.611405	0.888692	(90.1, 100.0]
copper-sweep-6101	finished	-	hmaan		2023-01-06T01:20:07.000Z	49	53ik6kvj	[64,64]	0.01	Adam	37	1000	5	20	123	50	20	0.152375	-0.717303	0.405557	-0.0114433	0.520481	0.455622	0.0699333	0.735774	(30.7, 40.6]
apricot-sweep-6100	finished	-	hmaan		2023-01-06T01:19:52.000Z	81	53ik6kvj	[128,128]	0.0001	Adam	90	500	30	50	123	5	5	-0.336018	-0.332273	-0.134403	0.80088	0.596416	0.838479	0.11892	0.942183	(80.2, 90.1]
peach-sweep-6097	finished	-	hmaan		2023-01-06T01:19:45.000Z	91	53ik6kvj	[64,64]	0.1	Adam	6	2000	30	30	123	10	20	0.198983	-0.131108	0.178468	0.824848	0.903008	0.918982	0.39484	0.975004	(0.901, 10.9]
pious-sweep-6098	finished	-	hmaan		2023-01-06T01:19:45.000Z	70	53ik6kvj	[64,64,64]	0.1	RMSprop	4	2500	15	10	123	10	30	-0.0261297	0.427584	0.32833	0.752891	-0.914672	0.909654	0.113601	0.978887	(0.901, 10.9]
decent-sweep-6096	finished	-	hmaan		2023-01-06T01:19:45.000Z	70	53ik6kvj	[32,32]	0.01	RMSprop	4	500	15	40	123	50	50	0.204355	0.617902	0.393738	-0.82373	-0.143182	0.890701	0.0498167	0.960838	(0.901, 10.9]
unique-sweep-6095	finished	-	hmaan		2023-01-06T01:19:43.000Z	82	53ik6kvj	[256,256]	0.01	Adam	64	500	30	50	123	30	10	0.352554	-0.170702	0.619262	0.505712	0.898813	0.670546	0.441128	0.829708	(60.4, 70.3]
misunderstood-sweep-6094	finished	-	hmaan		2023-01-06T01:19:43.000Z	75	53ik6kvj	[512,512]	0.0001	RMSprop	12	5000	5	40	123	30	5	0.170298	0.165615	0.330302	-0.640863	0.550283	0.503031	0.115127	0.757616	(10.9, 20.8]
rose-sweep-6091	finished	-	hmaan		2023-01-06T01:19:35.000Z	106	53ik6kvj	[256,256]	0.01	RMSprop	16	5000	50	30	123	20	50	0.39859	0.0939319	0.558173	0.827413	0.647208	0.807177	0.505063	0.887073	(10.9, 20.8]
iconic-sweep-6092	finished	-	hmaan		2023-01-06T01:19:35.000Z	64	53ik6kvj	[64,64,64]	0.1	RMSprop	5	5000	5	40	123	20	20	0.247599	0.325403	-0.205498	0.279575	-0.551082	0.885238	0.0191992	0.966766	(0.901, 10.9]
dark-sweep-6090	finished	-	hmaan		2023-01-06T01:19:30.000Z	71	53ik6kvj	[32,32]	0.01	RMSprop	32	500	30	40	123	30	30	0.14258	0.0716756	0.0852958	-0.798796	0.556224	0.938786	0.0113959	0.979333	(30.7, 40.6]
vivid-sweep-6088	finished	-	hmaan		2023-01-06T01:19:29.000Z	108	53ik6kvj	[128,128]	0.001	Adam	61	5000	40	40	123	20	10	0.338841	0.451388	0.649508	0.0351926	0.914048	0.828619	0.477795	0.934625	(60.4, 70.3]
fast-sweep-6087	finished	-	hmaan		2023-01-06T01:19:23.000Z	94	53ik6kvj	[64,64,64]	0.01	RMSprop	7	2500	40	50	123	50	50	-0.140859	0.525646	0.526877	0.875755	-0.606914	0.961221	0.236101	0.987892	(0.901, 10.9]
flowing-sweep-6086	finished	-	hmaan		2023-01-06T01:19:12.000Z	52	53ik6kvj	[128,128]	0.0001	RMSprop	62	2000	5	30	123	30	5	0.105908	0.90061	0.40408	0.169393	0.432629	0.471689	0.402524	0.739558	(60.4, 70.3]
vocal-sweep-6082	finished	-	hmaan		2023-01-06T01:18:29.000Z	61	53ik6kvj	[64,64,64]	0.1	RMSprop	73	1000	15	10	123	30	50	0.101806	0.25692	0.0251179	0.666626	-0.850167	0.893395	0.0400606	0.972867	(70.3, 80.2]
vital-sweep-6081	finished	-	hmaan		2023-01-06T01:18:27.000Z	54	53ik6kvj	[128,128]	0.1	Adam	88	1000	5	50	123	20	20	0.272518		0.360064	-0.619717	-0.083612	0.581397		0.789221	(80.2, 90.1]
mild-sweep-6077	finished	-	hmaan		2023-01-06T01:18:18.000Z	66	53ik6kvj	[64,64,64]	0.01	RMSprop	32	2500	15	50	123	20	40	0.103678	0.19578	-0.380293	-0.640634	-0.765831	0.933448	-0.29746	0.984083	(30.7, 40.6]
soft-sweep-6075	finished	-	hmaan		2023-01-06T01:18:12.000Z	65	53ik6kvj	[64,64]	0.0001	RMSprop	91	2500	20	30	123	10	5	0.311793	-0.0417305	0.513598	0.364056	0.890774	0.717802	0.407698	0.876478	(90.1, 100.0]
trim-sweep-6074	finished	-	hmaan		2023-01-06T01:18:08.000Z	81	53ik6kvj	[512,512]	0.1	Adam	61	500	40	40	123	30	10	0.131069	0.242823	0.610637	0.78091	0.722569	0.752728	0.497602	0.861717	(60.4, 70.3]
fallen-sweep-6068	finished	-	hmaan		2023-01-06T01:17:30.000Z	101	53ik6kvj	[512,512]	0.01	Adam	96	2000	50	40	123	40	5	0.388227	0.49777	0.664164	0.0871347	0.924461	0.724508	0.512351	0.901071	(90.1, 100.0]
fast-sweep-6067	finished	-	hmaan		2023-01-06T01:17:30.000Z	58	53ik6kvj	[512,512]	0.0001	RMSprop	22	500	10	50	123	10	40	0.435612	0.339796	0.60173	0.580502	0.76639	0.379583	0.544806	0.630945	(20.8, 30.7]
worldly-sweep-6062	finished	-	hmaan		2023-01-06T01:17:07.000Z	76	53ik6kvj	[64,64]	0.01	Adam	64	2500	20	50	123	30	5	0.381318	-0.0485194	0.511946	-0.014376	0.891101	0.617471	0.344294	0.784549	(60.4, 70.3]
pretty-sweep-6063	finished	-	hmaan		2023-01-06T01:17:07.000Z	60	53ik6kvj	[256,256]	0.1	Adam	60	2000	5	40	123	20	10	0.183175		0.373346	-0.0886059	0.250292	0.568466		0.777169	(50.5, 60.4]
glowing-sweep-6065	finished	-	hmaan		2023-01-06T01:17:07.000Z	70	53ik6kvj	[128,128]	0.1	RMSprop	97	2500	15	20	123	40	5	-0.0336959	0.266743	0.379802	0.752793	0.49171	0.727102	0.371471	0.854411	(90.1, 100.0]
trim-sweep-6064	finished	-	hmaan		2023-01-06T01:17:07.000Z	74	53ik6kvj	[128,128]	0.001	Adam	36	500	30	40	123	50	30	0.356196	-0.0332889	0.591685	0.217196	0.896941	0.730854	0.405746	0.885625	(30.7, 40.6]
autumn-sweep-6058	finished	-	hmaan		2023-01-06T01:17:06.000Z	66	53ik6kvj	[32,32]	0.01	RMSprop	95	500	20	10	123	50	5	0.203578	0.448594	0.237622	-0.810527	-0.213422	0.923845	-0.0268309	0.982265	(90.1, 100.0]
ethereal-sweep-6060	finished	-	hmaan		2023-01-06T01:17:06.000Z	80	53ik6kvj	[32,32]	0.001	Adam	26	2500	20	10	123	50	20	0.244191	0.587518	0.48511	-0.826682	0.816241	0.858791	0.261276	0.950907	(20.8, 30.7]
playful-sweep-6061	finished	-	hmaan		2023-01-06T01:17:06.000Z	86	53ik6kvj	[256,256]	0.0001	Adam	99	2500	40	10	123	20	40	0.106219	0.214705	-0.297271	0.269855	0.845127	0.918446	0.227727	0.980269	(90.1, 100.0]
peach-sweep-6059	finished	-	hmaan		2023-01-06T01:17:06.000Z	65	53ik6kvj	[32,32]	0.01	Adam	33	5000	5	10	123	50	50	0.0187081	0.26822	0.12662	-0.553258	0.530912	0.469254	0.0782403	0.753864	(30.7, 40.6]
sweet-sweep-6055	finished	-	hmaan		2023-01-06T01:16:44.000Z	66	53ik6kvj	[512,512]	0.1	Adam	83	5000	10	50	123	5	50	0.264981	-0.293477	0.314316	-0.944572	0.820356	0.60472	0.0323208	0.763175	(80.2, 90.1]
giddy-sweep-6053	finished	-	hmaan		2023-01-06T01:16:22.000Z	87	53ik6kvj	[64,64,64]	0.001	Adam	26	1000	40	20	123	50	40	0.319963	0.533067	0.463887	0.657567	0.767775	0.876451	0.548452	0.966127	(20.8, 30.7]
gallant-sweep-6050	finished	-	hmaan		2023-01-06T01:15:43.000Z	55	53ik6kvj	[64,64,64]	0.0001	RMSprop	69	1000	10	50	123	30	30	0.393605		0.361602	0.0581861	0.821699	0.703571		0.876389	(60.4, 70.3]
radiant-sweep-6047	finished	-	hmaan		2023-01-06T01:14:55.000Z	81	53ik6kvj	[512,512]	0.001	Adam	16	1000	30	50	123	30	10	0.326121	0.132903	0.632025	-0.0822465	0.916586	0.652574	0.385078	0.836539	(10.9, 20.8]
stoic-sweep-6045	finished	-	hmaan		2023-01-06T01:14:37.000Z	59	53ik6kvj	[512,512]	0.1	Adam	65	2000	10	20	123	30	40	0.156561	0.685776	0.450074	-0.263656	0.706225	0.476782	0.346996	0.703902	(60.4, 70.3]
icy-sweep-6041	finished	-	hmaan		2023-01-06T01:13:42.000Z	64	53ik6kvj	[128,128]	0.01	RMSprop	32	1000	10	20	123	50	30	0.21614	0.143477	0.179808	-0.580801	0.732216	0.72459	0.138168	0.865668	(30.7, 40.6]
fast-sweep-6040	finished	-	hmaan		2023-01-06T01:13:35.000Z	56	53ik6kvj	[64,64]	0.001	Adam	7	2500	5	40	123	5	10	0.22351		0.528773	0.316352	0.0862858	0.497076		0.747242	(0.901, 10.9]
graceful-sweep-6035	finished	-	hmaan		2023-01-06T01:12:34.000Z	57	53ik6kvj	[64,64]	0.01	Adam	59	2000	10	20	123	5	5	0.155254	0.761349	0.488396	-0.0542569	0.716424	0.553652	0.413433	0.773477	(50.5, 60.4]
grateful-sweep-6034	finished	-	hmaan		2023-01-06T01:12:25.000Z	68	53ik6kvj	[512,512]	0.0001	RMSprop	95	500	20	30	123	20	50	0.409636	-0.0106278	0.611516	0.462865	0.905358	0.526137	0.47575	0.732211	(90.1, 100.0]
fiery-sweep-6032	finished	-	hmaan		2023-01-06T01:12:13.000Z	78	53ik6kvj	[64,64]	0.01	RMSprop	84	2000	30	20	123	40	10	0.205255	-0.125229	0.548477	0.0130766	0.873498	0.92021	0.303015	0.97328	(80.2, 90.1]
proud-sweep-6029	finished	-	hmaan		2023-01-06T01:11:34.000Z	55	53ik6kvj	[32,32]	0.001	Adam	75	1000	5	10	123	30	40	0.0416863	-0.668119	0.182031	-0.251172	0.257062	0.79328	-0.0877022	0.931221	(70.3, 80.2]
helpful-sweep-6022	finished	-	hmaan		2023-01-06T01:10:43.000Z	94	53ik6kvj	[256,256]	0.0001	Adam	5	2000	40	50	123	10	30	0.347799	0.0806504	0.680475	-0.871439	-0.459142	0.88907	-0.0443312	0.9635	(0.901, 10.9]
trim-sweep-6021	finished	-	hmaan		2023-01-06T01:10:41.000Z	85	53ik6kvj	[512,512]	0.1	RMSprop	37	500	40	20	123	30	50	-0.265541	0.179668	-0.383546	0.837298	0.790673	0.792659	0.23171	0.906779	(30.7, 40.6]
logical-sweep-6016	finished	-	hmaan		2023-01-06T01:10:21.000Z	55	53ik6kvj	[32,32]	0.1	RMSprop	69	500	5	50	123	30	40	0.167107		-0.188797	0.675795	-0.656934	0.888087		0.970339	(60.4, 70.3]
breezy-sweep-6018	finished	-	hmaan		2023-01-06T01:10:21.000Z	72	53ik6kvj	[128,128]	0.001	Adam	65	2000	15	10	123	50	20	0.210105	0.378566	0.469883	-0.316821	0.834632	0.703011	0.315273	0.883498	(60.4, 70.3]
upbeat-sweep-6012	finished	-	hmaan		2023-01-06T01:10:00.000Z	69	53ik6kvj	[256,256]	0.01	RMSprop	84	5000	10	50	123	50	50	0.0886498	-0.266245	0.433731	-0.0191074	0.840947	0.383616	0.215595	0.603296	(80.2, 90.1]
super-sweep-6009	finished	-	hmaan		2023-01-06T01:09:52.000Z	87	53ik6kvj	[32,32]	0.1	RMSprop	61	5000	30	50	123	40	40	0.0614014	-0.107324	-0.484161	0.905661	-0.930664	0.961449	-0.111017	0.989438	(60.4, 70.3]
warm-sweep-6007	finished	-	hmaan		2023-01-06T01:09:29.000Z	67	53ik6kvj	[64,64]	0.001	Adam	26	2500	15	30	123	30	30	0.356158	-0.0277697	0.495921	-0.110234	0.867921	0.721767	0.316399	0.877968	(20.8, 30.7]
prime-sweep-6006	finished	-	hmaan		2023-01-06T01:09:27.000Z	68	53ik6kvj	[32,32]	0.0001	Adam	89	5000	10	50	123	5	5	-0.0129093	-0.51692	-0.0757331	0.528583	-0.852045	0.907525	-0.185805	0.97407	(80.2, 90.1]
lilac-sweep-6003	finished	-	hmaan		2023-01-06T01:09:08.000Z	79	53ik6kvj	[256,256]	0.0001	Adam	50	500	40	30	123	5	30	-0.270698	0.543854	-0.125614	-0.844393	0.632011	0.903682	-0.0129682	0.968398	(40.6, 50.5]
earnest-sweep-6000	finished	-	hmaan		2023-01-06T01:09:02.000Z	92	53ik6kvj	[256,256]	0.01	RMSprop	92	500	50	40	123	10	50	-0.309419	0.24288	0.475029	0.870469	-0.510278	0.797358	0.153736	0.918541	(90.1, 100.0]
volcanic-sweep-5999	finished	-	hmaan		2023-01-06T01:08:59.000Z	53	53ik6kvj	[64,64]	0.1	RMSprop	56	500	10	30	123	5	30	-0.109807	-0.789216	-0.280369	0.364359	0.721173	0.890801	-0.0187721	0.965059	(50.5, 60.4]
elated-sweep-5997	finished	-	hmaan		2023-01-06T01:08:47.000Z	92	53ik6kvj	[64,64]	0.0001	Adam	39	1000	30	40	123	20	10	0.388953	0.942789	0.454185	-0.863893	0.878603	0.912243	0.360127	0.979149	(30.7, 40.6]
ruby-sweep-5993	finished	-	hmaan		2023-01-06T01:08:17.000Z	70	53ik6kvj	[512,512]	0.0001	RMSprop	92	2500	15	10	123	40	10	0.185605	0.31922	0.460492	0.657619	0.848408	0.572883	0.494269	0.81613	(90.1, 100.0]
swift-sweep-5988	finished	-	hmaan		2023-01-06T01:08:16.000Z	95	53ik6kvj	[64,64]	0.001	RMSprop	62	1000	50	40	123	5	50	0.295053	0.51186	0.549813	0.821794	0.923738	0.757899	0.620451	0.915123	(60.4, 70.3]
deft-sweep-5986	finished	-	hmaan		2023-01-06T01:08:16.000Z	100	53ik6kvj	[64,64,64]	0.01	Adam	58	2000	40	50	123	50	50	0.337558	0.289546	0.652885	0.123473	0.922421	0.725941	0.465177	0.867606	(50.5, 60.4]
avid-sweep-5989	finished	-	hmaan		2023-01-06T01:08:16.000Z	64	53ik6kvj	[256,256]	0.0001	RMSprop	83	1000	15	30	123	20	30	0.302903	-0.145281	0.460883	0.441972	0.81612	0.53721	0.375319	0.759497	(80.2, 90.1]
earthy-sweep-5985	finished	-	hmaan		2023-01-06T01:08:06.000Z	73	53ik6kvj	[64,64,64]	0.01	Adam	78	5000	15	40	123	5	40	0.316286	-0.0576261	0.617028	0.594721	0.685303	0.604678	0.431142	0.786112	(70.3, 80.2]
olive-sweep-5984	finished	-	hmaan		2023-01-06T01:08:01.000Z	58	53ik6kvj	[256,256]	0.1	Adam	58	2500	5	30	123	50	50	0.198996		0.31254	-0.41126	0.00795452	0.482479		0.709698	(50.5, 60.4]
apricot-sweep-5983	finished	-	hmaan		2023-01-06T01:07:59.000Z	61	53ik6kvj	[512,512]	0.001	Adam	17	1000	20	10	123	5	20	0.230828	0.376835	0.584342	-0.0268494	0.875215	0.55716	0.408074	0.809659	(10.9, 20.8]
frosty-sweep-5981	finished	-	hmaan		2023-01-06T01:07:55.000Z	60	53ik6kvj	[64,64]	0.0001	Adam	48	500	15	50	123	5	5	-0.333753	-0.455735	0.2187	0.770077	-0.269962	0.877955	-0.0141346	0.962402	(40.6, 50.5]
crimson-sweep-5980	finished	-	hmaan		2023-01-06T01:07:48.000Z	67	53ik6kvj	[256,256]	0.1	Adam	13	2000	20	40	123	10	30	0.332507	-0.177922	0.479204	0.0263796	-0.479029	0.872377	0.0362281	0.939835	(10.9, 20.8]
proud-sweep-5979	finished	-	hmaan		2023-01-06T01:07:42.000Z	60	53ik6kvj	[256,256]	0.0001	Adam	98	2500	10	20	123	5	20	0.214074	0.733436	0.0601753	-0.815827	0.819063	0.869373	0.202184	0.965055	(90.1, 100.0]
silvery-sweep-5974	finished	-	hmaan		2023-01-06T01:07:04.000Z	98	53ik6kvj	[128,128]	0.01	RMSprop	71	5000	30	50	123	10	50	0.356173	0.11959	0.0444552	-0.908419	-0.168038	0.947452	-0.111248	0.981776	(70.3, 80.2]
rose-sweep-5971	finished	-	hmaan		2023-01-06T01:06:29.000Z	89	53ik6kvj	[256,256]	0.01	RMSprop	74	2500	40	10	123	5	5	0.17272	0.443077	0.610261	0.448192	0.728665	0.850599	0.480583	0.934587	(70.3, 80.2]
fallen-sweep-5967	finished	-	hmaan		2023-01-06T01:06:25.000Z	89	53ik6kvj	[512,512]	0.001	Adam	28	500	40	30	123	5	40	0.40096	0.452216	0.604457	0.850461	0.907589	0.702779	0.643137	0.865419	(20.8, 30.7]
usual-sweep-5968	finished	-	hmaan		2023-01-06T01:06:25.000Z	96	53ik6kvj	[64,64]	0.1	RMSprop	8	5000	40	10	123	50	5	0.0472843	0.469878	0.595635	-0.837238	0.734826	0.885958	0.202077	0.948308	(0.901, 10.9]
floral-sweep-5969	finished	-	hmaan		2023-01-06T01:06:25.000Z	76	53ik6kvj	[512,512]	0.001	RMSprop	33	2000	20	20	123	20	20	0.266243	0.289304	0.500432	0.500956	0.896048	0.668833	0.490597	0.863408	(30.7, 40.6]
cosmic-sweep-5966	finished	-	hmaan		2023-01-06T01:06:25.000Z	82	53ik6kvj	[64,64,64]	0.01	Adam	98	2500	40	10	123	20	50	0.311609	0.551303	0.602441	0.700042	0.846711	0.701236	0.602421	0.882928	(90.1, 100.0]
playful-sweep-5965	finished	-	hmaan		2023-01-06T01:06:24.000Z	96	53ik6kvj	[64,64]	0.001	Adam	76	2000	40	40	123	40	50	0.35858	0.420343	0.676675	-0.0742744	0.920451	0.896932	0.460355	0.967429	(70.3, 80.2]
glamorous-sweep-5962	finished	-	hmaan		2023-01-06T01:06:06.000Z	63	53ik6kvj	[32,32]	0.1	RMSprop	27	2500	10	50	123	50	40	0.246912	0.190823	-0.360535	-0.322474	-0.852001	0.905782	-0.219455	0.974292	(20.8, 30.7]
zany-sweep-5961	finished	-	hmaan		2023-01-06T01:05:59.000Z	79	53ik6kvj	[512,512]	0.01	Adam	30	5000	30	20	123	5	10	0.26328	0.309966	0.602888	0.793755	0.808411	0.684279	0.55566	0.883102	(20.8, 30.7]
rural-sweep-5959	finished	-	hmaan		2023-01-06T01:05:48.000Z	68	53ik6kvj	[32,32]	0.01	RMSprop	29	2500	10	10	123	20	10	0.102523	-0.0404688	0.22116	-0.221607	-0.798925	0.83426	-0.147464	0.933903	(20.8, 30.7]
sandy-sweep-5954	finished	-	hmaan		2023-01-06T01:04:55.000Z	63	53ik6kvj	[512,512]	0.1	RMSprop	3	2500	15	30	123	30	50	0.111701	-0.415466	0.0858106	0.278705	0.538611	0.502133	0.119872	0.701437	(0.901, 10.9]
confused-sweep-5952	finished	-	hmaan		2023-01-06T01:04:53.000Z	85	53ik6kvj	[64,64]	0.1	Adam	4	500	40	50	123	40	20	0.317301	0.403327	-0.320041	-0.507708	-0.847914	0.895956	-0.191007	0.895492	(0.901, 10.9]
noble-sweep-5949	finished	-	hmaan		2023-01-06T01:04:36.000Z	82	53ik6kvj	[64,64,64]	0.001	RMSprop	17	5000	20	50	123	30	40	0.327957	0.0481806	0.554357	0.722532	0.874513	0.693887	0.505508	0.843046	(10.9, 20.8]
playful-sweep-5950	finished	-	hmaan		2023-01-06T01:04:36.000Z	71	53ik6kvj	[32,32]	0.0001	SGD	35	2500	10	50	123	10	10	0.0877501	0.654716	-0.13148	0.41964	0.845786	0.966119	0.375282	0.98916	(30.7, 40.6]
valiant-sweep-5951	finished	-	hmaan		2023-01-06T01:04:36.000Z	95	53ik6kvj	[512,512]	0.01	Adam	10	5000	40	40	123	10	10	0.311046	0.407772	0.695917	0.265374	0.915323	0.732063	0.519086	0.882119	(0.901, 10.9]
pleasant-sweep-5946	finished	-	hmaan		2023-01-06T01:03:57.000Z	64	53ik6kvj	[64,64,64]	0.01	Adam	2	500	20	20	123	50	10	0.0978396	0.395537	0.407994	0.355053	0.890626	0.743664	0.42941	0.891656	(0.901, 10.9]
crimson-sweep-5944	finished	-	hmaan		2023-01-06T01:03:48.000Z	62	53ik6kvj	[64,64,64]	0.1	RMSprop	56	2500	10	20	123	50	10	-0.171469	-0.966329	0.0142918	0.706008	0.12479	0.894252	-0.0585418	0.97237	(50.5, 60.4]
glamorous-sweep-5943	finished	-	hmaan		2023-01-06T01:03:47.000Z	59	53ik6kvj	[256,256]	0.01	RMSprop	25	2000	10	10	123	10	10	0.0442931	-0.109601	0.272317	0.611083	-0.470921	0.760877	0.0694342	0.90516	(20.8, 30.7]
kind-sweep-5942	finished	-	hmaan		2023-01-06T01:03:34.000Z	95	53ik6kvj	[256,256]	0.0001	RMSprop	41	5000	40	30	123	5	30	0.345894	0.420344	0.647437	0.76711	0.908505	0.689506	0.617858	0.867535	(40.6, 50.5]
colorful-sweep-5940	finished	-	hmaan		2023-01-06T01:03:25.000Z	66	53ik6kvj	[64,64,64]	0.01	Adam	18	2500	15	30	123	30	5	0.353364	-0.0447846	0.526101	-0.156429	0.876298	0.577789	0.31091	0.774321	(10.9, 20.8]
autumn-sweep-5935	finished	-	hmaan		2023-01-06T01:02:30.000Z	77	53ik6kvj	[512,512]	0.1	RMSprop	75	1000	30	40	123	40	5	-0.26264	0.271841	0.59533	0.865026	0.860803	0.859965	0.466072	0.929137	(70.3, 80.2]
noble-sweep-5937	finished	-	hmaan		2023-01-06T01:02:30.000Z	76	53ik6kvj	[128,128]	0.0001	Adam	76	2500	20	20	123	5	50	0.278465	0.0970787	0.445341	-0.839492	-0.261453	0.906572	-0.0560121	0.979075	(70.3, 80.2]
pretty-sweep-5934	finished	-	hmaan		2023-01-06T01:02:30.000Z	63	53ik6kvj	[512,512]	0.1	Adam	41	2500	5	30	123	40	40	0.24126		0.387346	-0.8429	-0.0681858	0.614431		0.81011	(40.6, 50.5]
volcanic-sweep-5932	finished	-	hmaan		2023-01-06T01:02:29.000Z	55	53ik6kvj	[128,128]	0.001	Adam	24	500	5	20	123	40	50	0.161154	0.292287	0.489219	0.0397543	0.395626	0.435775	0.275608	0.744196	(20.8, 30.7]
denim-sweep-5888	finished	-	hmaan		2023-01-06T00:47:40.000Z	61	53ik6kvj	[64,64]	0.001	RMSprop	13	500	15	40	123	10	10	0.425781	-0.195158	0.442136	-0.514052	0.892636	0.5788	0.210269	0.793153	(10.9, 20.8]
sage-sweep-5883	finished	-	hmaan		2023-01-06T00:46:34.000Z	57	53ik6kvj	[32,32]	0.0001	RMSprop	69	2000	5	50	123	5	10	0.178274		0.270683	-0.715359	0.155581	0.569234		0.788698	(60.4, 70.3]
prime-sweep-5879	finished	-	hmaan		2023-01-06T00:45:18.000Z	71	53ik6kvj	[32,32]	0.001	Adam	60	2000	20	40	123	5	30	0.3294	-0.0156882	0.506123	0.182783	0.880026	0.855526	0.376529	0.945075	(50.5, 60.4]
silvery-sweep-5872	finished	-	hmaan		2023-01-06T00:43:36.000Z	96	53ik6kvj	[64,64,64]	0.1	RMSprop	19	1000	50	50	123	30	40	0.100861	-0.144498	0.256188	0.874975	0.4333	0.909842	0.304165	0.968468	(10.9, 20.8]
splendid-sweep-5870	finished	-	hmaan		2023-01-06T00:43:19.000Z	94	53ik6kvj	[32,32]	0.1	Adam	98	2000	30	30	123	20	30	-0.125488	0.375019	0.308788	-0.853509	0.92511	0.907688	0.125984	0.969327	(90.1, 100.0]
kind-sweep-5867	finished	-	hmaan		2023-01-06T00:42:17.000Z	73	53ik6kvj	[32,32]	0.0001	Adam	99	2000	20	50	123	10	40	0.240193	0.669506	0.228217	0.405704	0.861259	0.915569	0.480976	0.978617	(90.1, 100.0]
quiet-sweep-5859	finished	-	hmaan		2023-01-06T00:40:41.000Z	135	53ik6kvj	[128,128]	0.01	RMSprop	90	2500	50	30	123	50	5	0.437259	0.281168	0.721795	0.241592	0.722431	0.854124	0.480849	0.920445	(80.2, 90.1]
dry-sweep-5857	finished	-	hmaan		2023-01-06T00:40:24.000Z	106	53ik6kvj	[512,512]	0.0001	RMSprop	86	5000	40	50	123	10	5	0.330511	0.313386	0.700873	0.567877	0.909302	0.728164	0.56439	0.887479	(80.2, 90.1]
major-sweep-5855	finished	-	hmaan		2023-01-06T00:40:19.000Z	68	53ik6kvj	[512,512]	0.001	RMSprop	24	1000	20	40	123	5	10	0.37388	0.258134	0.522558	0.17299	0.861284	0.57585	0.437769	0.789914	(20.8, 30.7]
celestial-sweep-5853	finished	-	hmaan		2023-01-06T00:39:45.000Z	69	53ik6kvj	[256,256]	0.1	RMSprop	68	2000	15	50	123	40	5	0.11083	-0.14954	-0.0156192	0.874141	-0.891211	0.911612	-0.0142799	0.971298	(60.4, 70.3]
olive-sweep-5849	finished	-	hmaan		2023-01-06T00:39:13.000Z	65	53ik6kvj	[512,512]	0.001	Adam	94	500	20	50	123	20	20	0.299549	-0.648659	0.631524	0.427139	0.899721	0.641652	0.321855	0.824857	(90.1, 100.0]
sunny-sweep-5846	finished	-	hmaan		2023-01-06T00:38:50.000Z	88	53ik6kvj	[512,512]	0.001	Adam	94	2500	5	20	123	10	5	0.0860737	0.997434	0.142981	-0.28692	0.379412	0.450861	0.263796	0.736878	(90.1, 100.0]
celestial-sweep-5844	finished	-	hmaan		2023-01-06T00:38:46.000Z	114	53ik6kvj	[512,512]	0.1	Adam	47	2000	30	40	123	50	10	0.360359	0.107942	0.645601	0.473054	0.918866	0.648526	0.501164	0.788922	(40.6, 50.5]
gentle-sweep-5845	finished	-	hmaan		2023-01-06T00:38:46.000Z	106	53ik6kvj	[64,64,64]	0.01	Adam	76	2500	50	20	123	50	20	0.332796	0.536886	0.710892	0.546563	0.920084	0.716548	0.609444	0.883236	(70.3, 80.2]
fluent-sweep-5839	finished	-	hmaan		2023-01-06T00:38:16.000Z	80	53ik6kvj	[128,128]	0.1	Adam	54	2000	30	20	123	20	20	0.102083	0.345933	0.46901	0.849299	-0.904225	0.92528	0.17242	0.971742	(50.5, 60.4]
glorious-sweep-5834	finished	-	hmaan		2023-01-06T00:37:33.000Z	91	53ik6kvj	[256,256]	0.1	RMSprop	40	2500	30	10	123	20	20	0.0452349	-0.12665	0.263311	-0.807525	0.907941	0.468971	0.0564623	0.701284	(30.7, 40.6]
feasible-sweep-5833	finished	-	hmaan		2023-01-06T00:37:32.000Z	69	53ik6kvj	[32,32]	0.01	SGD	97	2500	20	40	123	20	5	0.264225	0.53353	0.101671	-0.411008	0.457018	0.901505	0.189087	0.911474	(90.1, 100.0]
vital-sweep-5831	finished	-	hmaan		2023-01-06T00:37:13.000Z	73	53ik6kvj	[64,64,64]	0.1	RMSprop	29	2000	15	40	123	30	50	0.100005	0.162958	0.387919	-0.727298	-0.877501	0.931609	-0.190784	0.983314	(20.8, 30.7]
trim-sweep-5828	finished	-	hmaan		2023-01-06T00:36:35.000Z	87	53ik6kvj	[64,64]	0.0001	Adam	32	500	20	10	123	10	30	-0.191945	0.613185	0.0406641	0.638845	0.366181	0.882146	0.293386	0.976663	(30.7, 40.6]
treasured-sweep-5826	finished	-	hmaan		2023-01-06T00:36:15.000Z	70	53ik6kvj	[256,256]	0.0001	RMSprop	23	1000	15	30	123	10	40	0.334224	-0.217135	0.463086	0.446795	0.817473	0.511258	0.368888	0.740036	(20.8, 30.7]
dandy-sweep-5824	finished	-	hmaan		2023-01-06T00:36:10.000Z	95	53ik6kvj	[128,128]	0.1	RMSprop	57	2000	40	40	123	10	5	0.190676	-0.404833	-0.0312285	-0.367472	0.910682	0.944923	0.059565	0.979714	(50.5, 60.4]
super-sweep-5821	finished	-	hmaan		2023-01-06T00:36:06.000Z	66	53ik6kvj	[64,64,64]	0.001	RMSprop	20	5000	10	20	123	20	30	0.244826	0.457562	0.27157	-0.600048	0.819197	0.526782	0.238621	0.756715	(10.9, 20.8]
easy-sweep-5819	finished	-	hmaan		2023-01-06T00:36:05.000Z	129	53ik6kvj	[64,64,64]	0.01	Adam	67	5000	10	50	123	20	40	0.270094	-0.193967	0.575838	0.17342	0.829569	0.576989	0.330991	0.766885	(60.4, 70.3]
resilient-sweep-5815	finished	-	hmaan		2023-01-06T00:35:29.000Z	59	53ik6kvj	[512,512]	0.01	RMSprop	28	1000	20	10	123	20	50	0.123926	0.02249	0.548856	0.293055	0.879479	0.443423	0.373561	0.685987	(20.8, 30.7]
faithful-sweep-5809	finished	-	hmaan		2023-01-06T00:34:08.000Z	76	53ik6kvj	[256,256]	0.001	RMSprop	22	1000	40	20	123	10	50	0.314186	0.224188	0.626717	0.720166	0.873891	0.676563	0.55183	0.858399	(20.8, 30.7]
jolly-sweep-5806	finished	-	hmaan		2023-01-06T00:33:16.000Z	80	53ik6kvj	[256,256]	0.01	Adam	23	500	50	10	123	10	30	0.390531	0.641062	0.620443	0.803542	0.742321	0.703797	0.63958	0.877709	(20.8, 30.7]
glorious-sweep-5804	finished	-	hmaan		2023-01-06T00:32:56.000Z	65	53ik6kvj	[32,32]	0.01	Adam	8	1000	20	20	123	30	30	0.245334	0.181314	0.529316	0.292814	0.87993	0.622058	0.425742	0.824697	(0.901, 10.9]
hearty-sweep-5801	finished	-	hmaan		2023-01-06T00:32:04.000Z	64	53ik6kvj	[32,32]	0.0001	Adam	15	5000	10	50	123	20	5	-0.0152099	-0.51506	-0.0738917	0.517198	-0.85132	0.903361	-0.187657	0.972258	(10.9, 20.8]
revived-sweep-5798	finished	-	hmaan		2023-01-06T00:31:43.000Z	65	53ik6kvj	[32,32]	0.1	RMSprop	9	2000	20	30	123	5	50	-0.142623	0.291131	0.271678	-0.820594	0.897556	0.82363	0.0994294	0.972549	(0.901, 10.9]
royal-sweep-5795	finished	-	hmaan		2023-01-06T00:31:03.000Z	57	53ik6kvj	[32,32]	0.1	Adam	44	2500	5	30	123	40	5	0.220367		0.391408	-0.011996	-0.322823	0.601103		0.791866	(40.6, 50.5]
fast-sweep-5793	finished	-	hmaan		2023-01-06T00:30:47.000Z	52	53ik6kvj	[256,256]	0.01	Adam	76	1000	10	20	123	10	30	0.179928	0.232515	0.465574	-0.330041	0.771665	0.582697	0.263928	0.802622	(70.3, 80.2]
electric-sweep-5790	finished	-	hmaan		2023-01-06T00:30:28.000Z	72	53ik6kvj	[256,256]	0.1	Adam	100	2000	30	10	123	40	5	0.227904	0.493199	0.541537	-0.519681	0.674792	0.895912	0.28355	0.960603	(90.1, 100.0]
deft-sweep-5786	finished	-	hmaan		2023-01-06T00:29:52.000Z	63	53ik6kvj	[64,64,64]	0.001	Adam	37	2000	15	30	123	30	10	0.358292	-0.195734	0.314223	-0.821766	0.682986	0.812355	0.0676	0.93195	(30.7, 40.6]
dulcet-sweep-5785	finished	-	hmaan		2023-01-06T00:29:41.000Z	58	53ik6kvj	[256,256]	0.001	RMSprop	42	1000	15	20	123	50	40	0.276164	0.14981	0.463418	-0.862366	0.84253	0.634397	0.173911	0.849289	(40.6, 50.5]
ethereal-sweep-5782	finished	-	hmaan		2023-01-06T00:29:17.000Z	66	53ik6kvj	[256,256]	0.0001	Adam	25	2000	20	10	123	10	40	0.198665	0.276783	0.416206	-0.757535	-0.132869	0.87649	0.000250001	0.973275	(20.8, 30.7]
snowy-sweep-5780	finished	-	hmaan		2023-01-06T00:29:03.000Z	57	53ik6kvj	[256,256]	0.1	RMSprop	89	2500	5	50	123	20	40	0.0629821		-0.0175751	-0.45223	0.203459	0.232143		0.524723	(80.2, 90.1]
giddy-sweep-5778	finished	-	hmaan		2023-01-06T00:28:48.000Z	104	53ik6kvj	[256,256]	0.0001	RMSprop	69	1000	50	50	123	5	20	0.398554	0.408467	0.719173	0.00840573	0.917658	0.739657	0.490452	0.882282	(60.4, 70.3]
playful-sweep-5777	finished	-	hmaan		2023-01-06T00:28:47.000Z	64	53ik6kvj	[128,128]	0.0001	Adam	7	1000	20	20	123	5	30	0.305201	0.379257	0.360416	-0.856579	-0.327301	0.851904	-0.0278012	0.967537	(0.901, 10.9]
bumbling-sweep-5775	finished	-	hmaan		2023-01-06T00:28:45.000Z	55	53ik6kvj	[256,256]	0.001	RMSprop	37	500	5	20	123	10	40	0.133552	0.71016	0.507053	0.217007	0.362114	0.442898	0.385977	0.741622	(30.7, 40.6]
helpful-sweep-5771	finished	-	hmaan		2023-01-06T00:27:54.000Z	80	53ik6kvj	[256,256]	0.001	Adam	6	500	40	40	123	10	50	0.354645	0.219108	0.628081	0.658517	0.906033	0.696333	0.553277	0.865234	(0.901, 10.9]
driven-sweep-5769	finished	-	hmaan		2023-01-06T00:27:52.000Z	67	53ik6kvj	[256,256]	0.01	Adam	37	500	30	10	123	50	20	0.311273	0.664991	0.629302	0.509302	0.861023	0.636153	0.595178	0.846777	(30.7, 40.6]
prime-sweep-5767	finished	-	hmaan		2023-01-06T00:27:50.000Z	82	53ik6kvj	[256,256]	0.001	Adam	46	5000	30	30	123	5	50	0.352892	0.265029	0.616989	0.442317	0.901772	0.677914	0.5158	0.845629	(40.6, 50.5]
celestial-sweep-5763	finished	-	hmaan		2023-01-06T00:27:06.000Z	77	53ik6kvj	[32,32]	0.1	RMSprop	84	2000	15	20	123	50	5	-0.183213	-0.373291	0.252287	0.807836	-0.0565059	0.931146	0.0894228	0.985559	(80.2, 90.1]
scarlet-sweep-5762	finished	-	hmaan		2023-01-06T00:26:50.000Z	63	53ik6kvj	[64,64]	0.001	Adam	20	2000	10	50	123	30	5	0.287444	0.366224	0.403272	-0.431298	0.866287	0.711979	0.298386	0.871324	(10.9, 20.8]
smart-sweep-5760	finished	-	hmaan		2023-01-06T00:26:45.000Z	66	53ik6kvj	[128,128]	0.001	Adam	9	500	20	50	123	10	5	0.32645	-0.641598	0.644007	-0.0613568	0.89539	0.64186	0.232578	0.838754	(0.901, 10.9]
sunny-sweep-5759	finished	-	hmaan		2023-01-06T00:26:45.000Z	64	53ik6kvj	[64,64,64]	0.0001	RMSprop	75	500	15	50	123	30	30	0.340155	-0.537096	0.591641	0.651017	0.849863	0.759147	0.379116	0.91422	(70.3, 80.2]
fallen-sweep-5754	finished	-	hmaan		2023-01-06T00:26:44.000Z	69	53ik6kvj	[64,64,64]	0.01	RMSprop	79	1000	20	30	123	50	30	0.399832	-0.313131	0.26731	0.129256	0.886051	0.682126	0.273863	0.820096	(70.3, 80.2]
skilled-sweep-5747	finished	-	hmaan		2023-01-06T00:25:14.000Z	106	53ik6kvj	[128,128]	0.01	RMSprop	75	5000	20	50	123	50	10	0.230722	-0.0489475	0.294258	0.878502	-0.629617	0.853952	0.144984	0.921196	(70.3, 80.2]
fallen-sweep-5744	finished	-	hmaan		2023-01-06T00:24:37.000Z	77	53ik6kvj	[32,32]	0.01	RMSprop	41	2000	40	10	123	30	10	0.260535	0.707294	0.274495	0.805116	-0.931358	0.962043	0.223216	0.991327	(40.6, 50.5]
sandy-sweep-5739	finished	-	hmaan		2023-01-06T00:23:30.000Z	60	53ik6kvj	[128,128]	0.0001	Adam	44	1000	15	50	123	10	10	0.323583	0.984234	0.0373093	-0.803609	0.0211574	0.874621	0.112535	0.967413	(40.6, 50.5]
celestial-sweep-5738	finished	-	hmaan		2023-01-06T00:23:20.000Z	119	53ik6kvj	[64,64,64]	0.01	Adam	33	2500	30	20	123	50	30	0.302933	0.332566	0.61319	0.0377707	0.915353	0.660187	0.440363	0.844459	(30.7, 40.6]
cool-sweep-5733	finished	-	hmaan		2023-01-06T00:22:19.000Z	56	53ik6kvj	[64,64,64]	0.01	Adam	65	500	5	50	123	20	10	0.152793		0.39129	-0.560042	0.102901	0.466648		0.730432	(60.4, 70.3]
wild-sweep-5731	finished	-	hmaan		2023-01-06T00:22:14.000Z	72	53ik6kvj	[512,512]	0.01	RMSprop	85	2000	30	10	123	20	30	0.244543	0.490176	0.518806	0.629532	0.853958	0.731672	0.547403	0.86845	(80.2, 90.1]
bright-sweep-5729	finished	-	hmaan		2023-01-06T00:21:51.000Z	105	53ik6kvj	[128,128]	0.1	Adam	73	2500	30	50	123	40	5	0.407578	-0.0690671	0.516613	0.220643	0.909522	0.801448	0.397058	0.881227	(70.3, 80.2]
sunny-sweep-5726	finished	-	hmaan		2023-01-06T00:21:27.000Z	69	53ik6kvj	[64,64]	0.001	RMSprop	2	5000	10	30	123	20	50	0.273719	0.221518	0.43862	-0.0171814	0.209742	0.700448	0.225284	0.842442	(0.901, 10.9]
faithful-sweep-5724	finished	-	hmaan		2023-01-06T00:21:08.000Z	61	53ik6kvj	[512,512]	0.1	RMSprop	34	500	20	50	123	10	40	0.227705	-0.320873	-0.215616	0.801823	0.617165	0.699327	0.222041	0.812951	(30.7, 40.6]
elated-sweep-5719	finished	-	hmaan		2023-01-06T00:20:24.000Z	79	53ik6kvj	[256,256]	0.1	RMSprop	6	2500	15	10	123	30	10	0.0250115	-0.885483	-0.151626	0.825206	0.905701	0.836884	0.143762	0.931139	(0.901, 10.9]
zany-sweep-5718	finished	-	hmaan		2023-01-06T00:20:16.000Z	63	53ik6kvj	[32,32]	0.001	RMSprop	74	500	20	20	123	10	30	0.349749	0.23736	0.636814	0.659924	0.874277	0.639222	0.551625	0.850665	(70.3, 80.2]
dark-sweep-5717	finished	-	hmaan		2023-01-06T00:20:12.000Z	117	53ik6kvj	[64,64]	0.0001	RMSprop	33	2500	50	40	123	10	50	0.374584	0.482413	0.649442	-0.367908	0.920185	0.81004	0.411743	0.921033	(30.7, 40.6]
driven-sweep-5714	finished	-	hmaan		2023-01-06T00:19:50.000Z	95	53ik6kvj	[32,32]	0.001	Adam	55	2500	50	10	123	30	20	0.330423	0.630962	0.655286	0.0657156	0.863281	0.920368	0.509133	0.975963	(50.5, 60.4]
hearty-sweep-5711	finished	-	hmaan		2023-01-06T00:19:41.000Z	68	53ik6kvj	[128,128]	0.001	RMSprop	14	5000	15	10	123	50	20	0.178033	-0.403471	0.186047	-0.831652	0.116035	0.878065	-0.151001	0.958526	(10.9, 20.8]
warm-sweep-5710	finished	-	hmaan		2023-01-06T00:19:32.000Z	85	53ik6kvj	[512,512]	0.01	Adam	20	1000	50	20	123	30	5	0.253373	0.493964	0.674505	-0.378297	0.901121	0.762106	0.388933	0.917197	(10.9, 20.8]
divine-sweep-5706	finished	-	hmaan		2023-01-06T00:18:52.000Z	83	53ik6kvj	[128,128]	0.01	Adam	64	500	30	30	123	5	5	0.337316	0.388395	0.545745	0.302583	0.898817	0.689005	0.494571	0.864754	(60.4, 70.3]
wise-sweep-5705	finished	-	hmaan		2023-01-06T00:18:49.000Z	60	53ik6kvj	[64,64,64]	0.1	Adam	7	500	10	30	123	30	50	0.199206	-0.333996	-0.0151562	0.655913	0.621564	0.617564	0.225506	0.73742	(0.901, 10.9]
denim-sweep-5704	finished	-	hmaan		2023-01-06T00:18:48.000Z	83	53ik6kvj	[64,64]	0.01	RMSprop	61	500	30	10	123	40	5	0.2019	0.61788	0.0601649	-0.785688	-0.286636	0.779626	-0.0384757	0.894608	(60.4, 70.3]
dark-sweep-5703	finished	-	hmaan		2023-01-06T00:18:48.000Z	95	53ik6kvj	[64,64,64]	0.01	RMSprop	64	5000	20	40	123	10	30	0.193186	0.271731	-0.124256	-0.841715	-0.895118	0.927766	-0.279234	0.981328	(60.4, 70.3]
wobbly-sweep-5701	finished	-	hmaan		2023-01-06T00:18:46.000Z	49	53ik6kvj	[256,256]	0.0001	Adam	38	500	5	40	123	30	50	-0.20539	0.999982	0.0733803	-0.516695	0.601058	0.802083	0.190467	0.945569	(30.7, 40.6]
solar-sweep-5700	finished	-	hmaan		2023-01-06T00:18:42.000Z	52	53ik6kvj	[64,64,64]	0.1	Adam	50	1000	10	10	123	20	50	0.174256	0.295805	0.421486	-0.342832	-0.786862	0.831026	-0.0476294	0.936384	(40.6, 50.5]
elated-sweep-5698	finished	-	hmaan		2023-01-06T00:18:16.000Z	71	53ik6kvj	[32,32]	0.01	RMSprop	75	500	30	40	123	30	10	0.147931	-0.0875061	0.233284	-0.848962	0.778167	0.701937	0.0445828	0.743825	(70.3, 80.2]
sweepy-sweep-5697	finished	-	hmaan		2023-01-06T00:18:14.000Z	54	53ik6kvj	[64,64]	0.001	Adam	85	1000	5	20	123	50	5	0.210097	-0.498691	0.347354	-0.699635	-0.405589	0.710493	-0.209293	0.902859	(80.2, 90.1]
hopeful-sweep-5695	finished	-	hmaan		2023-01-06T00:18:01.000Z	91	53ik6kvj	[64,64]	0.0001	Adam	86	5000	40	20	123	40	40	-0.201767	0.178174	0.324636	-0.856014	0.928977	0.945015	0.074801	0.986242	(80.2, 90.1]
volcanic-sweep-5690	finished	-	hmaan		2023-01-06T00:17:41.000Z	53	53ik6kvj	[512,512]	0.1	Adam	79	1000	10	30	123	30	10	0.23404	-0.478094	0.401521	-0.648506	0.71395	0.493056	0.0445824	0.701372	(70.3, 80.2]
exalted-sweep-5689	finished	-	hmaan		2023-01-06T00:17:34.000Z	65	53ik6kvj	[256,256]	0.001	RMSprop	17	5000	10	30	123	10	50	0.235534	-0.147088	0.517406	-0.371892	0.859686	0.620068	0.218729	0.824093	(10.9, 20.8]
super-sweep-5685	finished	-	hmaan		2023-01-06T00:16:30.000Z	70	53ik6kvj	[128,128]	0.001	Adam	72	5000	10	30	123	20	50	0.244605	-0.0173576	0.492024	0.113191	0.86276	0.578967	0.339045	0.779163	(70.3, 80.2]
quiet-sweep-5684	finished	-	hmaan		2023-01-06T00:16:30.000Z	90	53ik6kvj	[64,64,64]	0.1	Adam	84	1000	50	40	123	10	50	0.122685	0.452962	0.190589	0.862225	-0.418404	0.825025	0.242011	0.906771	(80.2, 90.1]
gallant-sweep-5680	finished	-	hmaan		2023-01-06T00:16:29.000Z	79	53ik6kvj	[128,128]	0.01	RMSprop	2	2500	30	10	123	40	40	0.1742	0.394934	-0.309621	-0.867675	-0.873167	0.897435	-0.296266	0.975795	(0.901, 10.9]
robust-sweep-5682	finished	-	hmaan		2023-01-06T00:16:29.000Z	73	53ik6kvj	[64,64]	0.0001	Adam	90	2000	15	10	123	50	5	0.087439	-0.0719711	-0.232783	-0.52296	0.829087	0.83906	0.0177623	0.965986	(80.2, 90.1]
elated-sweep-5678	finished	-	hmaan		2023-01-06T00:16:28.000Z	66	53ik6kvj	[32,32]	0.1	Adam	80	1000	20	10	123	40	20	0.228477	0.286955	0.57197	0.0131406	0.372675	0.673333	0.294643	0.834534	(70.3, 80.2]
dandy-sweep-5677	finished	-	hmaan		2023-01-06T00:16:28.000Z	107	53ik6kvj	[512,512]	0.0001	RMSprop	99	2000	50	50	123	30	30	0.404087	0.433658	0.66783	-0.234178	0.926011	0.702753	0.439482	0.864592	(90.1, 100.0]
frosty-sweep-5676	finished	-	hmaan		2023-01-06T00:16:27.000Z	72	53ik6kvj	[512,512]	0.1	Adam	76	2500	20	20	123	20	20	0.295301	0.0734527	0.451443	0.2196	0.911644	0.684477	0.390288	0.831674	(70.3, 80.2]
gallant-sweep-5675	finished	-	hmaan		2023-01-06T00:16:27.000Z	106	53ik6kvj	[32,32]	0.0001	RMSprop	87	2000	50	30	123	40	30	0.341781	0.532565	0.667491	-0.536197	0.916352	0.887111	0.384398	0.962054	(80.2, 90.1]
sparkling-sweep-5639	finished	-	hmaan		2023-01-06T00:03:40.000Z	30	53ik6kvj	[64,64,64]	0.1	SGD	14	5000	40	40	123	10	5									(10.9, 20.8]
firm-sweep-5576	finished	-	hmaan		2023-01-05T23:41:29.000Z	23	53ik6kvj	[64,64]	0.0001	SGD	4	500	30	10	123	20	40									(0.901, 10.9]
pleasant-sweep-5561	finished	-	hmaan		2023-01-05T23:36:43.000Z	87	53ik6kvj	[128,128]	0.1	Adam	17	1000	30	20	123	5	20	0.279445	0.305857	0.422064	0.400674	-0.919524	0.911403	0.0977032	0.968782	(10.9, 20.8]
astral-sweep-5556	finished	-	hmaan		2023-01-05T23:35:02.000Z	96	53ik6kvj	[512,512]	0.001	Adam	21	5000	10	20	123	5	30	0.264709	0.466678	0.588735	-0.37565	0.859707	0.522904	0.360836	0.75917	(20.8, 30.7]
volcanic-sweep-5549	finished	-	hmaan		2023-01-05T23:33:15.000Z	99	53ik6kvj	[128,128]	0.01	RMSprop	99	500	40	50	123	40	5	0.241172	-0.0370578	0.353008	-0.867732	-0.312752	0.915792	-0.124672	0.952859	(90.1, 100.0]
rich-sweep-5543	finished	-	hmaan		2023-01-05T23:31:58.000Z	72	53ik6kvj	[128,128]	0.1	RMSprop	26	500	15	30	123	20	5	-0.333785	0.56632	-0.131683	0.892301	-0.680812	0.937106	0.062468	0.983892	(20.8, 30.7]
noble-sweep-5538	finished	-	hmaan		2023-01-05T23:30:41.000Z	81	53ik6kvj	[64,64,64]	0.01	RMSprop	88	2500	15	10	123	10	10	0.136302	0.207246	0.441168	-0.76623	-0.100642	0.894079	-0.016431	0.970029	(80.2, 90.1]
zesty-sweep-5534	finished	-	hmaan		2023-01-05T23:29:51.000Z	126	53ik6kvj	[256,256]	0.1	RMSprop	8	5000	20	30	123	30	50	-0.0422994	-0.115521	0.028178	0.795286	0.907152	0.274534	0.314559	0.534211	(0.901, 10.9]
deep-sweep-5522	finished	-	hmaan		2023-01-05T23:26:46.000Z	86	53ik6kvj	[512,512]	0.001	RMSprop	84	1000	50	20	123	50	30	0.312359	0.539907	0.625586	0.861313	0.914754	0.726512	0.650784	0.902698	(80.2, 90.1]
jumping-sweep-5518	finished	-	hmaan		2023-01-05T23:25:45.000Z	70	53ik6kvj	[128,128]	0.01	RMSprop	59	2000	5	50	123	40	20	0.134882		0.243023	-0.731228	0.207867	0.369352		0.628138	(50.5, 60.4]
clear-sweep-5514	finished	-	hmaan		2023-01-05T23:25:24.000Z	81	53ik6kvj	[32,32]	0.0001	RMSprop	21	2500	15	10	123	5	40	0.195014	0.276897	0.478825	-0.00426557	0.80639	0.703021	0.350572	0.867183	(20.8, 30.7]
glad-sweep-5512	finished	-	hmaan		2023-01-05T23:24:48.000Z	54	53ik6kvj	[256,256]	0.001	Adam	98	500	10	10	123	30	5	0.253589	0.374109	0.504421	-0.0482551	0.772989	0.630654	0.371371	0.869512	(90.1, 100.0]
frosty-sweep-5496	finished	-	hmaan		2023-01-05T23:21:19.000Z	63	53ik6kvj	[64,64]	0.01	Adam	90	5000	5	20	123	30	50	0.0555548	0.571532	0.234836	-0.636114	0.547788	0.482615	0.154719	0.747379	(80.2, 90.1]
genial-sweep-5491	finished	-	hmaan		2023-01-05T23:20:23.000Z	50	53ik6kvj	[64,64]	0.01	RMSprop	34	1000	5	40	123	10	40	0.24276		-0.146769	-0.44507	0.537091	0.790827		0.910752	(30.7, 40.6]
elated-sweep-5490	finished	-	hmaan		2023-01-05T23:20:20.000Z	91	53ik6kvj	[64,64,64]	0.001	RMSprop	21	2000	40	40	123	50	20	0.398752	0.395714	0.653196	-0.858081	0.919286	0.847589	0.301773	0.931699	(20.8, 30.7]
glowing-sweep-5484	finished	-	hmaan		2023-01-05T23:18:51.000Z	91	53ik6kvj	[32,32]	0.1	RMSprop	73	500	20	20	123	5	40	0.317963	-0.552451	-0.423829	0.375322	0.768898	0.947481	0.0971807	0.986688	(70.3, 80.2]
pious-sweep-5483	finished	-	hmaan		2023-01-05T23:18:50.000Z	84	53ik6kvj	[32,32]	0.0001	RMSprop	91	2000	10	10	123	10	40	0.148375	0.124247	0.479689	0.142713	0.829135	0.692301	0.344832	0.870763	(90.1, 100.0]
twilight-sweep-5481	finished	-	hmaan		2023-01-05T23:18:49.000Z	111	53ik6kvj	[128,128]	0.001	Adam	61	2500	40	10	123	40	10	0.303847	0.585245	0.599294	0.814341	0.849356	0.787814	0.630417	0.938774	(60.4, 70.3]
divine-sweep-5450	finished	-	hmaan		2023-01-05T23:08:44.000Z	66	53ik6kvj	[128,128]	0.1	RMSprop	16	2000	15	10	123	40	40	0.113682	-0.257945	0.366466	-0.563755	0.387421	0.383993	0.00917384	0.651942	(10.9, 20.8]
elated-sweep-5439	finished	-	hmaan		2023-01-05T23:05:59.000Z	85	53ik6kvj	[128,128]	0.1	RMSprop	27	500	40	30	123	50	50	0.26853	0.113187	0.192421	-0.860607	0.927675	0.565707	0.128241	0.84106	(20.8, 30.7]
likely-sweep-5435	finished	-	hmaan		2023-01-05T23:04:47.000Z	66	53ik6kvj	[256,256]	0.1	RMSprop	99	500	10	20	123	40	50	0.237414	-0.661625	-0.364264	-0.27857	-0.661249	0.900312	-0.345659	0.975327	(90.1, 100.0]
swept-sweep-5431	finished	-	hmaan		2023-01-05T23:04:10.000Z	114	53ik6kvj	[128,128]	0.001	RMSprop	94	2000	50	20	123	50	30	0.324233	0.550218	0.748172	0.859513	-0.0112915	0.828831	0.494169	0.944406	(90.1, 100.0]
misty-sweep-5429	finished	-	hmaan		2023-01-05T23:03:41.000Z	57	53ik6kvj	[128,128]	0.001	Adam	97	500	10	50	123	20	30	0.308806	-0.504408	0.513329	-0.00401641	0.579115	0.63563	0.178565	0.841648	(90.1, 100.0]
magic-sweep-5424	finished	-	hmaan		2023-01-05T23:02:18.000Z	75	53ik6kvj	[64,64,64]	0.0001	RMSprop	53	500	30	20	123	40	40	0.352144	0.46859	0.689505	0.57095	0.88485	0.803611	0.593208	0.941113	(50.5, 60.4]
[truncated: 3,045 more rows]
