# Supplementary material for: DeepVelo: deep learning extends RNA velocity to multi-lineage systems with cell-specific kinetics
Source: Genome Biol. 2024 Jan 19;25:27. doi: 10.1186/s13059-023-03148-9 (PMC10799431; doi:10.1186/s13059-023-03148-9)
Supplement: Supplementary file 10 — Additional file 10: Supplementary Table S9. [file 13059_2023_3148_MOESM10_ESM.xlsx]

## Sheet: Direction Score
Page 1. Direction Scores
Dataset	DeepVelo GCN	DeepVelo FFNet
	mean	mean	delta
Dentate gyrus neurogenesis	0.37024	0.255691	0.114549
Pancreatic endocrinogenesis	0.3115	0.317008	0.00550777
Hindbrain development	0.38337	0.398404	0.0150337
Large-scale dentate gyrus	0.60108	0.255691	0.345389
Mesenchymal organogenesis	0.28153	0.323844	0.0423138

## Sheet: Overall Consistency
Page 2. Overall Consistency
Dataset	DeepVelo GCN	DeepVelo FFNet
	mean	mean	delta
Dentate gyrus neurogenesis	0.9482	0.962181	0.0139814
Pancreatic endocrinogenesis	0.9035	0.927863	0.0243627
Hindbrain development	0.93594	0.935696	0.000243732
Large-scale dentate gyrus	0.9341	0.962181	0.0280814
Mesenchymal organogenesis	0.8986	0.883236	0.0153644

## Sheet: Celltype-wise Consistency
Page 3. Celltype-wise Consistency
Dataset	DeepVelo GCN	DeepVelo FFNet
	mean	mean	delta
Dentate gyrus neurogenesis	0.844	0.89798	0.0539802
Pancreatic endocrinogenesis	0.6496	0.756041	0.106441
Hindbrain development	0.6086	0.665806	0.0572061
Large-scale dentate gyrus	0.713	0.89798	0.18498
Mesenchymal organogenesis	0.63286	0.675703	0.0428431
